# Supplementary material for: Serum microRNAs in ASD: Association With Monocyte Cytokine Profiles and Mitochondrial Respiration
Source: Front Psychiatry. 2019 Sep 10;10:614. doi: 10.3389/fpsyt.2019.00614 (PMC6748029; doi:10.3389/fpsyt.2019.00614)
Supplement: Supplementary file 3 [file DataSheet_1.xlsx]

## Sheet: UpregulatedHighvsControl
mirDIP version: 4.1.11.1.
Database version: 4.1.0.3
			Gene targets of up-regulated miRNAs in the high ratio ASD subgroup
Gene Symbol -
Micro RNA - hsa-miR-206
hsa-miR-483-5p
hsa-miR-193b-5p
hsa-miR-423-5p
hsa-miR-3605-5p
hsa-miR-320c
hsa-miR-320b
hsa-miR-320d				Integrated score is a prediction score that that combines prediction scores from different miRNA target prediction algorithm/databases on a 0 to 1 scale (1 highest). Please see this paper for a more technical description
Minimum Score - Very High				https://link.zixcentral.com/u/a1a160ad/lnm72miI6RGcV4XxhnsoMg?u=https%3A%2F%2Facademic.oup.com%2Fnar%2Farticle%2F46%2FD1%2FD360%2F4670951
Gene Symbol	Uniprot	Pseudogene	MicroRNA	Integrated Score	Number of Sources	Score Class	Sources
HNRNPU	Q00839		hsa-miR-206	0.966394	28	Very High	BCmicrO|BiTargeting|CoMeTa|Cupid|DIANA|ElMMo3|GenMir++|MBStar|MAMI|microrna.org|MirAncesTar|mirbase|miRcode|mirCoX|miRDB|MirMAP|MirTar|miRTar2GO|Mirza-G|MultiMiTar|PACCMIT|PicTar|RepTar|RNA22|RNAhybrid|TargetRank|TargetScan|TargetSpy
MMD	Q15546		hsa-miR-206	0.965827	24	Very High	BCmicrO|CoMeTa|Cupid|DIANA|ElMMo3|GenMir++|MAMI|microrna.org|MirAncesTar|miRcode|mirCoX|miRDB|MirMAP|MirTar|miRTar2GO|Mirza-G|MultiMiTar|PACCMIT|PicTar|RepTar|RNAhybrid|TargetRank|TargetScan|TargetSpy
TNKS2	Q9H2K2		hsa-miR-206	0.964462	23	Very High	BCmicrO|CoMeTa|Cupid|DIANA|ElMMo3|MBStar|MAMI|microrna.org|MirAncesTar|miRcode|mirCoX|miRDB|MirMAP|MirTar|miRTar2GO|Mirza-G|MultiMiTar|PACCMIT|PicTar|RepTar|TargetRank|TargetScan|TargetSpy
HACD3	Q9P035		hsa-miR-206	0.96315	24	Very High	BCmicrO|CoMeTa|Cupid|DIANA|ElMMo3|MBStar|MAMI|microrna.org|MirAncesTar|miRcode|mirCoX|miRDB|MirMAP|MirTar|miRTar2GO|Mirza-G|MultiMiTar|PACCMIT|PicTar|RepTar|RNAhybrid|TargetRank|TargetScan|TargetSpy
BDNF	P23560		hsa-miR-206	0.962876	23	Very High	BCmicrO|CoMeTa|Cupid|DIANA|ElMMo3|MBStar|MAMI|microrna.org|MirAncesTar|miRcode|mirCoX|miRDB|MirMAP|MirTar|miRTar2GO|Mirza-G|MultiMiTar|PACCMIT|PicTar|RepTar|TargetRank|TargetScan|TargetSpy
CLTC	Q00610		hsa-miR-206	0.961554	25	Very High	BCmicrO|CoMeTa|Cupid|DIANA|ElMMo3|MBStar|MAMI|microrna.org|MirAncesTar|mirbase|miRcode|mirCoX|miRDB|MirMAP|MirTar|miRTar2GO|Mirza-G|MultiMiTar|PACCMIT|PicTar|RepTar|RNAhybrid|TargetRank|TargetScan|TargetSpy
KIF2A	O00139		hsa-miR-206	0.961353	23	Very High	BCmicrO|CoMeTa|Cupid|DIANA|ElMMo3|MBStar|MAMI|microrna.org|MirAncesTar|miRcode|mirCoX|miRDB|MirMAP|MirTar|miRTar2GO|Mirza-G|MultiMiTar|PACCMIT|PicTar|RepTar|RNAhybrid|TargetRank|TargetScan
CLCN3	P51790		hsa-miR-206	0.957408	25	Very High	BCmicrO|BiTargeting|CoMeTa|Cupid|DIANA|ElMMo3|GenMir++|MBStar|MAMI|microrna.org|MirAncesTar|mirbase|miRcode|mirCoX|miRDB|MirMAP|MirTar|miRTar2GO|Mirza-G|PACCMIT|PicTar|RepTar|RNAhybrid|TargetRank|TargetScan
MATR3	P43243		hsa-miR-206	0.951512	25	Very High	BCmicrO|CoMeTa|Cupid|DIANA|ElMMo3|GenMir++|MBStar|MAMI|microrna.org|MirAncesTar|miRcode|mirCoX|miRDB|MirMAP|MirSNP|MirTar|Mirza-G|MultiMiTar|PACCMIT|PicTar|RepTar|RNAhybrid|TargetRank|TargetScan|TargetSpy
EIF4E	P06730		hsa-miR-206	0.951136	25	Very High	BCmicrO|BiTargeting|CoMeTa|Cupid|DIANA|ElMMo3|GenMir++|MBStar|MAMI|microrna.org|MirAncesTar|mirbase|miRcode|mirCoX|miRDB|MirMAP|MirTar|Mirza-G|MultiMiTar|PACCMIT|PicTar|RepTar|RNAhybrid|TargetRank|TargetScan
UST	Q9Y2C2		hsa-miR-206	0.950132	23	Very High	BCmicrO|CoMeTa|Cupid|DIANA|ElMMo3|MBStar|MAMI|microrna.org|MirAncesTar|miRcode|mirCoX|miRDB|MirMAP|MirTar|miRTar2GO|Mirza-G|MultiMiTar|PACCMIT|PicTar|RepTar|TargetRank|TargetScan|TargetSpy
GJA1	P17302		hsa-miR-206	0.949856	23	Very High	BCmicrO|CoMeTa|Cupid|DIANA|ElMMo3|MBStar|MAMI|microrna.org|miRcode|mirCoX|miRDB|MirMAP|MirSNP|MirTar|Mirza-G|MultiMiTar|PACCMIT|PicTar|RepTar|RNAhybrid|TargetRank|TargetScan|TargetSpy
CORO1C	Q9ULV4		hsa-miR-206	0.949228	24	Very High	BCmicrO|BiTargeting|CoMeTa|Cupid|DIANA|ElMMo3|MAMI|microrna.org|MirAncesTar|miRcode|mirCoX|miRDB|MirMAP|MirSNP|MirTar|miRTar2GO|Mirza-G|MultiMiTar|PACCMIT|PicTar|RepTar|RNAhybrid|TargetRank|TargetScan
TRIM2	Q9C040		hsa-miR-206	0.948282	26	Very High	BCmicrO|BiTargeting|CoMeTa|Cupid|DIANA|ElMMo3|MBStar|MAMI|microrna.org|MirAncesTar|mirbase|miRcode|mirCoX|miRDB|MirMAP|MirTar|miRTar2GO|Mirza-G|MultiMiTar|PACCMIT|PicTar|RepTar|RNAhybrid|TargetRank|TargetScan|TargetSpy
SS18	Q15532		hsa-miR-206	0.946165	21	Very High	BCmicrO|CoMeTa|Cupid|DIANA|ElMMo3|GenMir++|MBStar|MAMI|microrna.org|MirAncesTar|miRcode|mirCoX|MirMAP|miRTar2GO|Mirza-G|MultiMiTar|PACCMIT|PicTar|RepTar|RNAhybrid|TargetRank
KTN1	Q86UP2		hsa-miR-206	0.946082	25	Very High	BCmicrO|BiTargeting|CoMeTa|Cupid|DIANA|ElMMo3|MBStar|MAMI|microrna.org|MirAncesTar|mirbase|miRcode|mirCoX|miRDB|MirMAP|MirTar|miRTar2GO|Mirza-G|PACCMIT|PicTar|RepTar|RNAhybrid|TargetRank|TargetScan|TargetSpy
DDX5	P17844		hsa-miR-206	0.945546	25	Very High	BCmicrO|BiTargeting|CoMeTa|Cupid|DIANA|ElMMo3|MBStar|MAMI|microrna.org|MirAncesTar|mirbase|miRcode|mirCoX|miRDB|MirMAP|MirTar|miRTar2GO|Mirza-G|PACCMIT|PicTar|RepTar|RNAhybrid|TargetRank|TargetScan|TargetSpy
MAP4K3	Q8IVH8		hsa-miR-206	0.944627	25	Very High	BCmicrO|BiTargeting|CoMeTa|Cupid|DIANA|ElMMo3|MBStar|MAMI|microrna.org|MirAncesTar|miRcode|mirCoX|miRDB|MirMAP|MirTar|miRTar2GO|Mirza-G|MultiMiTar|PACCMIT|PicTar|RepTar|RNAhybrid|TargetRank|TargetScan|TargetSpy
PAX3	P23760		hsa-miR-206	0.94292	22	Very High	BCmicrO|CoMeTa|Cupid|DIANA|ElMMo3|MBStar|MAMI|microrna.org|MirAncesTar|miRcode|mirCoX|miRDB|MirMAP|MirTar|Mirza-G|MultiMiTar|PicTar|RepTar|RNAhybrid|TargetRank|TargetScan|TargetSpy
CNN3	Q15417		hsa-miR-206	0.941942	24	Very High	BCmicrO|CoMeTa|Cupid|DIANA|ElMMo3|MBStar|MAMI|microrna.org|MirAncesTar|mirbase|miRcode|mirCoX|miRDB|MirMAP|MirTar|miRTar2GO|Mirza-G|MultiMiTar|PACCMIT|PicTar|RepTar|RNA22|RNAhybrid|TargetScan
FOXP1	Q9H334		hsa-miR-206	0.941849	24	Very High	BCmicrO|CoMeTa|Cupid|DIANA|ElMMo3|MBStar|MAMI|microrna.org|MirAncesTar|miRcode|mirCoX|miRDB|MirMAP|MirTar|miRTar2GO|Mirza-G|MultiMiTar|PACCMIT|PicTar|RepTar|RNAhybrid|TargetRank|TargetScan|TargetSpy
PDCD4	Q53EL6		hsa-miR-206	0.941036	21	Very High	BCmicrO|CoMeTa|Cupid|DIANA|ElMMo3|GenMir++|MBStar|MAMI|microrna.org|miRcode|mirCoX|MirMAP|miRTar2GO|Mirza-G|MultiMiTar|PicTar|RepTar|RNAhybrid|TargetRank|TargetScan|TargetSpy
TBC1D15	Q8TC07		hsa-miR-206	0.938915	24	Very High	BCmicrO|CoMeTa|Cupid|DIANA|ElMMo3|MBStar|MAMI|microrna.org|MirAncesTar|miRcode|mirCoX|miRDB|MirMAP|MirTar|miRTar2GO|Mirza-G|MultiMiTar|PACCMIT|PicTar|RepTar|RNAhybrid|TargetRank|TargetScan|TargetSpy
TWF1	Q12792		hsa-miR-206	0.937995	24	Very High	BCmicrO|CoMeTa|Cupid|DIANA|ElMMo3|GenMir++|MBStar|MAMI|microrna.org|MirAncesTar|miRcode|mirCoX|miRDB|MirMAP|MirTar|miRTar2GO|Mirza-G|MultiMiTar|PACCMIT|RepTar|RNAhybrid|TargetRank|TargetScan|TargetSpy
TPM3	P06753		hsa-miR-206	0.933502	23	Very High	BCmicrO|CoMeTa|Cupid|DIANA|ElMMo3|MBStar|MAMI|microrna.org|MirAncesTar|miRcode|mirCoX|MirMAP|MirTar|miRTar2GO|Mirza-G|MultiMiTar|PicTar|RepTar|RNA22|RNAhybrid|TargetRank|TargetScan|TargetSpy
FNDC3A	Q9Y2H6		hsa-miR-206	0.933347	25	Very High	BCmicrO|BiTargeting|CoMeTa|Cupid|DIANA|ElMMo3|MBStar|MAMI|microrna.org|MirAncesTar|miRcode|mirCoX|miRDB|MirMAP|MirTar|miRTar2GO|Mirza-G|MultiMiTar|PACCMIT|PicTar|RepTar|RNAhybrid|TargetRank|TargetScan|TargetSpy
UBE2H	P62256		hsa-miR-206	0.933282	23	Very High	BCmicrO|BiTargeting|CoMeTa|Cupid|DIANA|ElMMo3|MBStar|MAMI|microrna.org|MirAncesTar|miRcode|mirCoX|miRDB|MirMAP|Mirza-G|MultiMiTar|PACCMIT|PicTar|RepTar|RNAhybrid|TargetRank|TargetScan|TargetSpy
EIF1AX	P47813		hsa-miR-206	0.932388	21	Very High	BCmicrO|CoMeTa|Cupid|ElMMo3|GenMir++|MBStar|MAMI|microrna.org|MirAncesTar|miRcode|mirCoX|miRDB|MirMAP|miRTar2GO|MultiMiTar|PACCMIT|PicTar|RepTar|TargetRank|TargetScan|TargetSpy
SLC44A1	Q8WWI5		hsa-miR-206	0.931632	21	Very High	BCmicrO|Cupid|DIANA|ElMMo3|MBStar|MAMI|microrna.org|MirAncesTar|miRcode|mirCoX|miRDB|MirMAP|MirTar|miRTar2GO|Mirza-G|MultiMiTar|PicTar|RepTar|RNAhybrid|TargetScan|TargetSpy
FBXO33	Q7Z6M2		hsa-miR-206	0.930916	23	Very High	BCmicrO|Cupid|DIANA|ElMMo3|MBStar|MAMI|microrna.org|MirAncesTar|miRcode|mirCoX|miRDB|MirMAP|MirTar|miRTar2GO|Mirza-G|MultiMiTar|PACCMIT|PicTar|RepTar|RNAhybrid|TargetRank|TargetScan|TargetSpy
SNX2	O60749		hsa-miR-206	0.93062	23	Very High	BCmicrO|CoMeTa|Cupid|ElMMo3|MBStar|MAMI|microrna.org|MirAncesTar|mirbase|miRcode|mirCoX|miRDB|MirMAP|MirTar|miRTar2GO|Mirza-G|PACCMIT|PicTar|RepTar|RNAhybrid|TargetRank|TargetScan|TargetSpy
E2F5	Q15329		hsa-miR-206	0.930324	25	Very High	BCmicrO|CoMeTa|Cupid|DIANA|ElMMo3|MBStar|MAMI|microrna.org|MirAncesTar|mirbase|miRcode|mirCoX|miRDB|MirMAP|MirTar|miRTar2GO|Mirza-G|MultiMiTar|PACCMIT|PicTar|RepTar|RNAhybrid|TargetRank|TargetScan|TargetSpy
YWHAQ	P27348		hsa-miR-206	0.929128	22	Very High	BCmicrO|BiTargeting|CoMeTa|Cupid|DIANA|ElMMo3|MBStar|MAMI|microrna.org|MirAncesTar|miRcode|mirCoX|miRDB|MirMAP|miRTar2GO|Mirza-G|MultiMiTar|PACCMIT|PicTar|RepTar|TargetRank|TargetScan
SEC62	Q99442		hsa-miR-206	0.929059	23	Very High	BCmicrO|CoMeTa|Cupid|DIANA|ElMMo3|GenMir++|MBStar|MAMI|microrna.org|MirAncesTar|miRcode|mirCoX|miRDB|MirMAP|miRTar2GO|Mirza-G|MultiMiTar|PACCMIT|PicTar|RepTar|RNAhybrid|TargetScan|TargetSpy
STC2	O76061		hsa-miR-206	0.928927	22	Very High	BCmicrO|CoMeTa|Cupid|DIANA|ElMMo3|MBStar|MAMI|microrna.org|MirAncesTar|miRcode|mirCoX|miRDB|MirMAP|miRTar2GO|Mirza-G|MultiMiTar|PACCMIT|PicTar|RNAhybrid|TargetRank|TargetScan|TargetSpy
SRSF9	Q13242		hsa-miR-206	0.928701	23	Very High	BCmicrO|CoMeTa|DIANA|ElMMo3|GenMir++|MBStar|MAMI|microrna.org|MirAncesTar|mirbase|miRcode|mirCoX|miRDB|MirMAP|MirTar|miRTar2GO|Mirza-G|MultiMiTar|PACCMIT|RepTar|RNAhybrid|TargetRank|TargetScan
RARB	P10826		hsa-miR-206	0.9284	24	Very High	BCmicrO|BiTargeting|CoMeTa|Cupid|DIANA|ElMMo3|GenMir++|MBStar|MAMI|microrna.org|MirAncesTar|miRcode|mirCoX|miRDB|MirMAP|MirSNP|MultiMiTar|PACCMIT|PicTar|RepTar|RNAhybrid|TargetRank|TargetScan|TargetSpy
TMCC1	O94876		hsa-miR-206	0.928334	23	Very High	BCmicrO|CoMeTa|Cupid|DIANA|ElMMo3|MBStar|MAMI|microrna.org|MirAncesTar|miRcode|mirCoX|miRDB|MirMAP|MirTar|miRTar2GO|Mirza-G|MultiMiTar|PACCMIT|PicTar|RepTar|TargetRank|TargetScan|TargetSpy
SPRED1	Q7Z699		hsa-miR-206	0.927673	22	Very High	BCmicrO|Cupid|DIANA|ElMMo3|MBStar|MAMI|microrna.org|MirAncesTar|miRcode|mirCoX|miRDB|MirMAP|MirTar|miRTar2GO|Mirza-G|MultiMiTar|PACCMIT|PicTar|RepTar|TargetRank|TargetScan|TargetSpy
ARCN1	P48444		hsa-miR-206	0.926183	24	Very High	BCmicrO|BiTargeting|CoMeTa|DIANA|ElMMo3|MBStar|MAMI|microrna.org|MirAncesTar|miRcode|mirCoX|miRDB|MirMAP|MirSNP|MirTar|Mirza-G|MultiMiTar|PACCMIT|PicTar|RepTar|RNAhybrid|TargetRank|TargetScan|TargetSpy
TIMP3	P35625		hsa-miR-206	0.92618	23	Very High	BCmicrO|CoMeTa|Cupid|DIANA|ElMMo3|MBStar|MAMI|microrna.org|MirAncesTar|miRcode|mirCoX|miRDB|MirMAP|MirTar|miRTar2GO|Mirza-G|MultiMiTar|PACCMIT|PicTar|RepTar|TargetRank|TargetScan|TargetSpy
HDAC4	P56524		hsa-miR-206	0.926114	23	Very High	BCmicrO|CoMeTa|Cupid|DIANA|ElMMo3|MBStar|MAMI|microrna.org|MirAncesTar|miRcode|mirCoX|miRDB|MirMAP|MirTar|miRTar2GO|Mirza-G|MultiMiTar|PACCMIT|PicTar|RepTar|RNAhybrid|TargetRank|TargetScan
MAB21L1	Q13394		hsa-miR-206	0.926044	22	Very High	BCmicrO|CoMeTa|Cupid|DIANA|ElMMo3|MAMI|microrna.org|MirAncesTar|mirbase|miRcode|mirCoX|miRDB|MirMAP|MirTar|Mirza-G|MultiMiTar|PACCMIT|PicTar|RepTar|TargetRank|TargetScan|TargetSpy
PDCD10	Q9BUL8		hsa-miR-206	0.92477	23	Very High	BCmicrO|CoMeTa|Cupid|DIANA|ElMMo3|MBStar|MAMI|microrna.org|MirAncesTar|mirbase|miRcode|mirCoX|miRDB|MirMAP|MirTar|miRTar2GO|Mirza-G|PACCMIT|PicTar|RNAhybrid|TargetRank|TargetScan|TargetSpy
YWHAZ	P63104		hsa-miR-206	0.924377	23	Very High	BCmicrO|CoMeTa|Cupid|DIANA|ElMMo3|MBStar|MAMI|microrna.org|MirAncesTar|miRcode|mirCoX|miRDB|MirMAP|MirTar|miRTar2GO|Mirza-G|MultiMiTar|PACCMIT|PicTar|RepTar|RNAhybrid|TargetRank|TargetScan
PTPRG	P23470		hsa-miR-206	0.924172	22	Very High	BCmicrO|BiTargeting|CoMeTa|Cupid|DIANA|ElMMo3|MBStar|MAMI|microrna.org|MirAncesTar|miRcode|mirCoX|miRDB|MirMAP|Mirza-G|PACCMIT|PicTar|RepTar|RNAhybrid|TargetRank|TargetScan|TargetSpy
NRP1	O14786		hsa-miR-206	0.924031	25	Very High	BCmicrO|BiTargeting|CoMeTa|Cupid|DIANA|ElMMo3|MBStar|MAMI|microrna.org|MirAncesTar|miRcode|mirCoX|miRDB|MirMAP|MirSNP|MirTar|miRTar2GO|MultiMiTar|PACCMIT|PicTar|RepTar|RNAhybrid|TargetRank|TargetScan|TargetSpy
PLPPR4	Q7Z2D5		hsa-miR-206	0.92341	21	Very High	BCmicrO|BiTargeting|CoMeTa|Cupid|ElMMo3|MBStar|MAMI|microrna.org|MirAncesTar|mirCoX|miRDB|MirSNP|MirTar|Mirza-G|MultiMiTar|PACCMIT|PicTar|RepTar|TargetRank|TargetScan|TargetSpy
MSANTD2	Q6P1R3		hsa-miR-206	0.922836	20	Very High	BCmicrO|CoMeTa|Cupid|DIANA|ElMMo3|MAMI|microrna.org|MirAncesTar|mirbase|miRcode|mirCoX|MirMAP|MirTar|Mirza-G|PACCMIT|PicTar|RepTar|RNAhybrid|TargetRank|TargetScan
NR4A2	P43354		hsa-miR-206	0.922749	23	Very High	BCmicrO|BiTargeting|CoMeTa|Cupid|DIANA|ElMMo3|GenMir++|MBStar|MAMI|microrna.org|MirAncesTar|miRcode|mirCoX|miRDB|MirMAP|Mirza-G|MultiMiTar|PACCMIT|PicTar|RepTar|RNAhybrid|TargetRank|TargetScan
FNDC3B	Q53EP0		hsa-miR-206	0.922679	24	Very High	BCmicrO|CoMeTa|Cupid|DIANA|ElMMo3|MBStar|MAMI|microrna.org|MirAncesTar|miRcode|mirCoX|miRDB|MirMAP|MirSNP|MirTar|miRTar2GO|Mirza-G|MultiMiTar|PACCMIT|PicTar|RepTar|RNAhybrid|TargetRank|TargetScan
RSBN1	Q5VWQ0		hsa-miR-206	0.922113	24	Very High	BCmicrO|CoMeTa|Cupid|DIANA|ElMMo3|MBStar|MAMI|microrna.org|MirAncesTar|miRcode|mirCoX|miRDB|MirMAP|MirTar|miRTar2GO|Mirza-G|MultiMiTar|PACCMIT|PicTar|RepTar|RNA22|TargetRank|TargetScan|TargetSpy
ANXA4	P09525		hsa-miR-206	0.921064	24	Very High	BCmicrO|BiTargeting|CoMeTa|Cupid|DIANA|ElMMo3|GenMir++|MBStar|MAMI|microrna.org|MirAncesTar|mirbase|miRcode|mirCoX|miRDB|MirMAP|MirTar|Mirza-G|MultiMiTar|PACCMIT|RepTar|RNAhybrid|TargetRank|TargetScan
MFSD14A	Q96MC6		hsa-miR-206	0.920026	21	Very High	BCmicrO|Cupid|DIANA|ElMMo3|MAMI|microrna.org|MirAncesTar|miRcode|mirCoX|miRDB|MirMAP|MirTar|miRTar2GO|Mirza-G|PACCMIT|PicTar|RepTar|RNA22|RNAhybrid|TargetRank|TargetScan
SEMA6D	Q8NFY4		hsa-miR-206	0.919985	23	Very High	BCmicrO|BiTargeting|CoMeTa|Cupid|DIANA|ElMMo3|MBStar|MAMI|MirAncesTar|miRcode|mirCoX|miRDB|MirMAP|miRTar2GO|Mirza-G|MultiMiTar|PACCMIT|PicTar|RepTar|RNAhybrid|TargetRank|TargetScan|TargetSpy
TAGLN2	P37802		hsa-miR-206	0.919729	24	Very High	BCmicrO|BiTargeting|CoMeTa|DIANA|ElMMo3|GenMir++|MAMI|microrna.org|MirAncesTar|mirbase|miRcode|mirCoX|miRDB|MirMAP|MirTar|miRTar2GO|Mirza-G|MultiMiTar|PACCMIT|RepTar|RNA22|RNAhybrid|TargetRank|TargetScan
HS3ST3B1	Q9Y662		hsa-miR-206	0.919572	22	Very High	BCmicrO|CoMeTa|Cupid|DIANA|ElMMo3|MBStar|MAMI|microrna.org|MirAncesTar|miRcode|mirCoX|miRDB|MirMAP|MirTar|Mirza-G|MultiMiTar|PACCMIT|PicTar|RepTar|TargetRank|TargetScan|TargetSpy
PDIK1L	Q8N165		hsa-miR-206	0.918648	24	Very High	BCmicrO|BiTargeting|Cupid|DIANA|ElMMo3|MBStar|MAMI|microrna.org|MirAncesTar|miRcode|mirCoX|miRDB|MirMAP|miRTar2GO|Mirza-G|MultiMiTar|PACCMIT|PicTar|RepTar|RNA22|RNAhybrid|TargetRank|TargetScan|TargetSpy
VGLL4	Q14135		hsa-miR-206	0.918462	23	Very High	BCmicrO|CoMeTa|Cupid|DIANA|ElMMo3|GenMir++|MBStar|MAMI|microrna.org|MirAncesTar|miRcode|mirCoX|miRDB|MirMAP|miRTar2GO|Mirza-G|MultiMiTar|PACCMIT|PicTar|RepTar|RNAhybrid|TargetRank|TargetScan
H3F3B	P84243		hsa-miR-206	0.918189	21	Very High	BCmicrO|CoMeTa|Cupid|DIANA|ElMMo3|GenMir++|MBStar|MAMI|microrna.org|MirAncesTar|miRcode|mirCoX|MirMAP|miRTar2GO|Mirza-G|MultiMiTar|PicTar|RepTar|RNAhybrid|TargetScan|TargetSpy
CPED1	A4D0V7		hsa-miR-206	0.917603	22	Very High	BCmicrO|CoMeTa|Cupid|DIANA|ElMMo3|MBStar|MAMI|microrna.org|MirAncesTar|miRcode|mirCoX|miRDB|MirMAP|MirTar|Mirza-G|MultiMiTar|PACCMIT|PicTar|RepTar|RNAhybrid|TargetRank|TargetScan
SRSF1	Q07955		hsa-miR-206	0.916687	22	Very High	BCmicrO|CoMeTa|Cupid|DIANA|ElMMo3|MBStar|MAMI|microrna.org|MirAncesTar|miRcode|mirCoX|miRDB|MirMAP|MirTar|miRTar2GO|Mirza-G|MultiMiTar|PACCMIT|PicTar|RepTar|RNAhybrid|TargetScan
WDR48	Q8TAF3		hsa-miR-206	0.915578	22	Very High	BCmicrO|CoMeTa|Cupid|DIANA|ElMMo3|MBStar|MAMI|microrna.org|MirAncesTar|miRcode|mirCoX|miRDB|MirMAP|MirTar|Mirza-G|MultiMiTar|PACCMIT|PicTar|RepTar|RNAhybrid|TargetRank|TargetScan
CPEB1	Q9BZB8		hsa-miR-206	0.914406	20	Very High	BCmicrO|BiTargeting|CoMeTa|Cupid|DIANA|ElMMo3|MBStar|MAMI|microrna.org|MirAncesTar|miRcode|mirCoX|miRDB|MirMAP|Mirza-G|PACCMIT|PicTar|RepTar|RNAhybrid|TargetScan
HSPD1	P10809		hsa-miR-206	0.91401	21	Very High	BCmicrO|CoMeTa|DIANA|ElMMo3|MAMI|microrna.org|MirAncesTar|mirbase|miRcode|mirCoX|miRDB|MirMAP|MirSNP|MirTar|Mirza-G|PACCMIT|PicTar|RepTar|RNAhybrid|TargetScan|TargetSpy
AZIN1	O14977		hsa-miR-206	0.913984	23	Very High	BCmicrO|CoMeTa|Cupid|DIANA|ElMMo3|MBStar|MAMI|microrna.org|MirAncesTar|miRcode|mirCoX|miRDB|MirMAP|MirTar|miRTar2GO|Mirza-G|PACCMIT|PicTar|RepTar|RNAhybrid|TargetRank|TargetScan|TargetSpy
RASA1	P20936		hsa-miR-206	0.913861	22	Very High	BCmicrO|BiTargeting|CoMeTa|Cupid|DIANA|ElMMo3|MAMI|microrna.org|MirAncesTar|mirbase|miRcode|mirCoX|miRDB|MirMAP|MirSNP|Mirza-G|PACCMIT|PicTar|RepTar|RNAhybrid|TargetRank|TargetScan
DHX15	O43143		hsa-miR-206	0.912413	22	Very High	BCmicrO|CoMeTa|Cupid|DIANA|ElMMo3|MBStar|MAMI|microrna.org|MirAncesTar|mirbase|miRcode|mirCoX|miRDB|MirMAP|MirTar|miRTar2GO|Mirza-G|MultiMiTar|PACCMIT|PicTar|RepTar|TargetScan
BACH2	Q9BYV9		hsa-miR-206	0.912334	23	Very High	BCmicrO|BiTargeting|CoMeTa|Cupid|DIANA|ElMMo3|MBStar|MAMI|microrna.org|MirAncesTar|miRcode|mirCoX|miRDB|MirMAP|Mirza-G|MultiMiTar|PACCMIT|PicTar|RepTar|RNAhybrid|TargetRank|TargetScan|TargetSpy
HNRNPK	P61978		hsa-miR-206	0.912262	22	Very High	BCmicrO|BiTargeting|CoMeTa|Cupid|DIANA|ElMMo3|MBStar|MAMI|microrna.org|MirAncesTar|miRcode|mirCoX|miRDB|MirMAP|miRTar2GO|Mirza-G|MultiMiTar|PACCMIT|PicTar|RNAhybrid|TargetScan|TargetSpy
UBE4A	Q14139		hsa-miR-206	0.911401	24	Very High	BCmicrO|CoMeTa|Cupid|DIANA|ElMMo3|GenMir++|MBStar|MAMI|microrna.org|MirAncesTar|miRcode|mirCoX|miRDB|MirMAP|MirTar|miRTar2GO|Mirza-G|MultiMiTar|PACCMIT|RepTar|RNAhybrid|TargetRank|TargetScan|TargetSpy
TGIF1	Q15583		hsa-miR-206	0.911329	21	Very High	BCmicrO|CoMeTa|Cupid|DIANA|ElMMo3|GenMir++|MBStar|MAMI|microrna.org|MirAncesTar|miRcode|mirCoX|MirMAP|miRTar2GO|Mirza-G|MultiMiTar|PicTar|RepTar|RNAhybrid|TargetRank|TargetScan
SMARCB1	Q12824		hsa-miR-206	0.910786	20	Very High	BCmicrO|CoMeTa|Cupid|DIANA|ElMMo3|GenMir++|MAMI|microrna.org|MirAncesTar|mirbase|miRcode|mirCoX|miRDB|MirMAP|MirTar|Mirza-G|PicTar|RepTar|RNAhybrid|TargetScan
AP3D1	O14617		hsa-miR-206	0.910462	23	Very High	BCmicrO|CoMeTa|Cupid|DIANA|ElMMo3|GenMir++|MBStar|MAMI|microrna.org|MirAncesTar|miRcode|mirCoX|miRDB|MirMAP|MirSNP|MirTar|Mirza-G|MultiMiTar|PACCMIT|PicTar|RepTar|RNAhybrid|TargetScan
XPO6	Q96QU8		hsa-miR-206	0.910392	19	Very High	BCmicrO|CoMeTa|Cupid|DIANA|ElMMo3|MBStar|MAMI|microrna.org|MirAncesTar|miRcode|mirCoX|MirMAP|miRTar2GO|MultiMiTar|PicTar|RepTar|RNAhybrid|TargetRank|TargetScan
AKAP11	Q9UKA4		hsa-miR-206	0.909957	23	Very High	BCmicrO|BiTargeting|CoMeTa|Cupid|DIANA|ElMMo3|MBStar|MAMI|microrna.org|MirAncesTar|miRcode|mirCoX|miRDB|MirMAP|miRTar2GO|Mirza-G|MultiMiTar|PACCMIT|PicTar|RepTar|TargetRank|TargetScan|TargetSpy
AP1G1	O43747		hsa-miR-206	0.909762	23	Very High	BCmicrO|CoMeTa|Cupid|DIANA|ElMMo3|MBStar|MAMI|microrna.org|MirAncesTar|miRcode|mirCoX|miRDB|MirMAP|MirTar|miRTar2GO|Mirza-G|MultiMiTar|PACCMIT|RepTar|RNAhybrid|TargetRank|TargetScan|TargetSpy
GCLC	P48506		hsa-miR-206	0.909629	21	Very High	BCmicrO|BiTargeting|CoMeTa|Cupid|DIANA|ElMMo3|GenMir++|MBStar|MAMI|microrna.org|MirAncesTar|miRcode|mirCoX|MirMAP|miRTar2GO|Mirza-G|MultiMiTar|PicTar|RepTar|RNAhybrid|TargetScan
TMEM243	Q9BU79		hsa-miR-206	0.909083	24	Very High	BCmicrO|CoMeTa|Cupid|DIANA|ElMMo3|MBStar|MAMI|microrna.org|MirAncesTar|mirbase|miRcode|mirCoX|miRDB|MirMAP|MirTar|miRTar2GO|Mirza-G|PACCMIT|PicTar|RepTar|RNAhybrid|TargetRank|TargetScan|TargetSpy
PRKACB	P22694		hsa-miR-206	0.907669	22	Very High	BCmicrO|CoMeTa|Cupid|DIANA|ElMMo3|MBStar|MAMI|microrna.org|MirAncesTar|miRcode|mirCoX|miRDB|MirMAP|miRTar2GO|Mirza-G|MultiMiTar|PicTar|RepTar|RNA22|RNAhybrid|TargetRank|TargetScan
VAMP4	O75379		hsa-miR-206	0.906497	23	Very High	BCmicrO|CoMeTa|Cupid|DIANA|ElMMo3|MBStar|MAMI|microrna.org|MirAncesTar|miRcode|mirCoX|miRDB|MirMAP|MirTar|Mirza-G|MultiMiTar|PicTar|RepTar|RNA22|RNAhybrid|TargetRank|TargetScan|TargetSpy
CREM	Q03060		hsa-miR-206	0.906308	23	Very High	BCmicrO|CoMeTa|DIANA|ElMMo3|MBStar|MAMI|microrna.org|MirAncesTar|miRcode|mirCoX|miRDB|MirMAP|MirTar|miRTar2GO|Mirza-G|MultiMiTar|PACCMIT|PicTar|RepTar|RNAhybrid|TargetRank|TargetScan|TargetSpy
SEC63	Q9UGP8		hsa-miR-206	0.905544	23	Very High	BCmicrO|BiTargeting|CoMeTa|DIANA|ElMMo3|MBStar|MAMI|microrna.org|MirAncesTar|miRcode|mirCoX|miRDB|MirMAP|MirSNP|MirTar|Mirza-G|MultiMiTar|PACCMIT|PicTar|RepTar|RNAhybrid|TargetScan|TargetSpy
ETS1	P14921		hsa-miR-206	0.903117	22	Very High	BCmicrO|BiTargeting|CoMeTa|DIANA|ElMMo3|MBStar|MAMI|microrna.org|MirAncesTar|miRcode|mirCoX|miRDB|MirMAP|miRTar2GO|Mirza-G|MultiMiTar|PACCMIT|PicTar|RepTar|RNAhybrid|TargetRank|TargetScan
HSP90B1	P14625		hsa-miR-206	0.902347	21	Very High	BCmicrO|CoMeTa|Cupid|ElMMo3|MBStar|microrna.org|MirAncesTar|mirbase|miRcode|mirCoX|miRDB|MirMAP|MirTar|miRTar2GO|Mirza-G|PACCMIT|PicTar|RepTar|RNAhybrid|TargetRank|TargetScan
GLCCI1	Q86VQ1		hsa-miR-206	0.902062	24	Very High	BCmicrO|BiTargeting|Cupid|DIANA|ElMMo3|MBStar|MAMI|microrna.org|MirAncesTar|mirbase|miRcode|mirCoX|MirMAP|MirSNP|MirTar|miRTar2GO|Mirza-G|MultiMiTar|PACCMIT|RepTar|RNAhybrid|TargetRank|TargetScan|TargetSpy
MEOX2	P50222		hsa-miR-206	0.901931	22	Very High	BCmicrO|CoMeTa|Cupid|DIANA|ElMMo3|MAMI|microrna.org|MirAncesTar|miRcode|mirCoX|miRDB|MirMAP|MirTar|Mirza-G|MultiMiTar|PACCMIT|PicTar|RepTar|RNAhybrid|TargetRank|TargetScan|TargetSpy
ADPGK	Q9BRR6		hsa-miR-206	0.901405	22	Very High	BCmicrO|CoMeTa|DIANA|ElMMo3|MBStar|MAMI|microrna.org|MirAncesTar|miRcode|mirCoX|miRDB|MirMAP|miRTar2GO|Mirza-G|MultiMiTar|PACCMIT|PicTar|RepTar|RNAhybrid|TargetRank|TargetScan|TargetSpy
SYT1	P21579		hsa-miR-206	0.901362	21	Very High	BCmicrO|BiTargeting|CoMeTa|Cupid|DIANA|ElMMo3|MBStar|MAMI|MirAncesTar|miRcode|mirCoX|MirMAP|miRTar2GO|Mirza-G|MultiMiTar|PicTar|RepTar|RNAhybrid|TargetRank|TargetScan|TargetSpy
CDK14	O94921		hsa-miR-206	0.901243	24	Very High	BCmicrO|BiTargeting|CoMeTa|Cupid|DIANA|ElMMo3|MBStar|MAMI|microrna.org|MirAncesTar|miRcode|mirCoX|miRDB|MirMAP|MirTar|miRTar2GO|Mirza-G|MultiMiTar|PACCMIT|RepTar|RNAhybrid|TargetRank|TargetScan|TargetSpy
RSBN1L	Q6PCB5		hsa-miR-206	0.900878	21	Very High	BCmicrO|Cupid|DIANA|ElMMo3|MBStar|MAMI|microrna.org|MirAncesTar|mirbase|miRcode|mirCoX|miRDB|MirMAP|miRTar2GO|Mirza-G|PACCMIT|PicTar|RepTar|RNAhybrid|TargetScan|TargetSpy
SMIM14	Q96QK8		hsa-miR-206	0.900499	22	Very High	BCmicrO|BiTargeting|CoMeTa|DIANA|ElMMo3|microrna.org|MirAncesTar|mirbase|miRcode|mirCoX|miRDB|MirMAP|MirTar|miRTar2GO|Mirza-G|MultiMiTar|PACCMIT|PicTar|RepTar|RNAhybrid|TargetRank|TargetScan
SERP1	Q9Y6X1		hsa-miR-206	0.898692	19	Very High	BCmicrO|BiTargeting|CoMeTa|Cupid|DIANA|ElMMo3|MBStar|MAMI|microrna.org|MirAncesTar|miRcode|mirCoX|MirMAP|miRTar2GO|Mirza-G|MultiMiTar|RepTar|TargetRank|TargetScan
C5orf51	A6NDU8		hsa-miR-206	0.895599	22	Very High	BCmicrO|BiTargeting|Cupid|DIANA|ElMMo3|MBStar|MAMI|microrna.org|MirAncesTar|miRcode|mirCoX|miRDB|MirMAP|MirTar|miRTar2GO|Mirza-G|MultiMiTar|PACCMIT|RepTar|TargetRank|TargetScan|TargetSpy
BCL7A	Q4VC05		hsa-miR-206	0.89547	19	Very High	BCmicrO|CoMeTa|DIANA|ElMMo3|GenMir++|MAMI|microrna.org|MirAncesTar|miRcode|mirCoX|miRDB|MirMAP|MirSNP|miRTar2GO|MultiMiTar|PicTar|RepTar|RNAhybrid|TargetScan
EFNB2	P52799		hsa-miR-206	0.895284	21	Very High	BCmicrO|CoMeTa|Cupid|DIANA|ElMMo3|MBStar|MAMI|microrna.org|MirAncesTar|miRcode|mirCoX|miRDB|MirMAP|MirSNP|miRTar2GO|Mirza-G|MultiMiTar|PACCMIT|PicTar|TargetScan|TargetSpy
GTF2B	Q00403		hsa-miR-206	0.894792	18	Very High	BCmicrO|CoMeTa|DIANA|ElMMo3|GenMir++|MAMI|MirAncesTar|mirbase|miRcode|mirCoX|MirMAP|miRTar2GO|Mirza-G|PicTar|RepTar|RNA22|RNAhybrid|TargetScan
NOL4L	Q96MY1		hsa-miR-206	0.894579	22	Very High	BCmicrO|BiTargeting|Cupid|DIANA|ElMMo3|MBStar|MAMI|microrna.org|MirAncesTar|miRcode|mirCoX|miRDB|MirMAP|miRTar2GO|Mirza-G|PACCMIT|PicTar|RepTar|RNAhybrid|TargetRank|TargetScan|TargetSpy
ATP6V1B2	P21281		hsa-miR-206	0.89281	19	Very High	BCmicrO|CoMeTa|Cupid|DIANA|ElMMo3|GenMir++|MBStar|MAMI|MirAncesTar|miRcode|mirCoX|MirMAP|miRTar2GO|Mirza-G|MultiMiTar|PicTar|RepTar|RNAhybrid|TargetScan
KMT2E	Q8IZD2		hsa-miR-206	0.892672	22	Very High	BCmicrO|Cupid|DIANA|ElMMo3|MBStar|MAMI|microrna.org|MirAncesTar|mirbase|miRcode|mirCoX|miRDB|MirMAP|miRTar2GO|Mirza-G|MultiMiTar|PACCMIT|PicTar|RepTar|RNAhybrid|TargetRank|TargetScan
GOLPH3	Q9H4A6		hsa-miR-206	0.89191	20	Very High	BCmicrO|CoMeTa|Cupid|DIANA|ElMMo3|MBStar|MAMI|microrna.org|MirAncesTar|miRcode|mirCoX|MirMAP|miRTar2GO|Mirza-G|MultiMiTar|PicTar|RepTar|RNAhybrid|TargetRank|TargetScan
WDR1	O75083		hsa-miR-206	0.891433	21	Very High	BCmicrO|CoMeTa|Cupid|DIANA|ElMMo3|MBStar|MAMI|microrna.org|MirAncesTar|miRcode|mirCoX|miRDB|MirMAP|miRTar2GO|PACCMIT|PicTar|RepTar|RNAhybrid|TargetRank|TargetScan|TargetSpy
SLC25A25	Q6KCM7		hsa-miR-206	0.890537	20	Very High	BCmicrO|Cupid|DIANA|ElMMo3|MBStar|MAMI|MirAncesTar|miRcode|mirCoX|miRDB|MirMAP|miRTar2GO|Mirza-G|MultiMiTar|PACCMIT|PicTar|RepTar|RNAhybrid|TargetRank|TargetScan
NFAT5	O94916		hsa-miR-206	0.889612	21	Very High	BCmicrO|CoMeTa|Cupid|DIANA|ElMMo3|MBStar|MAMI|MirAncesTar|miRcode|mirCoX|miRDB|MirMAP|miRTar2GO|Mirza-G|MultiMiTar|PicTar|RepTar|RNAhybrid|TargetRank|TargetScan|TargetSpy
API5	Q9BZZ5		hsa-miR-206	0.889157	23	Very High	BCmicrO|CoMeTa|Cupid|DIANA|ElMMo3|MBStar|MAMI|microrna.org|MirAncesTar|miRcode|mirCoX|MirMAP|MirSNP|MirTar|miRTar2GO|Mirza-G|MultiMiTar|PACCMIT|PicTar|RepTar|RNAhybrid|TargetRank|TargetSpy
ATP6V1A	P38606		hsa-miR-206	0.888803	22	Very High	BCmicrO|BiTargeting|CoMeTa|Cupid|DIANA|ElMMo3|GenMir++|MBStar|MAMI|microrna.org|MirAncesTar|miRcode|mirCoX|miRDB|MirMAP|MirTar|miRTar2GO|Mirza-G|MultiMiTar|PACCMIT|TargetScan|TargetSpy
RNF38	Q9H0F5		hsa-miR-206	0.888624	21	Very High	BCmicrO|CoMeTa|DIANA|ElMMo3|MBStar|MAMI|microrna.org|MirAncesTar|miRcode|mirCoX|miRDB|MirMAP|MirTar|miRTar2GO|Mirza-G|MultiMiTar|PicTar|RepTar|RNAhybrid|TargetRank|TargetScan
IP6K2	Q9UHH9		hsa-miR-206	0.887735	21	Very High	BCmicrO|BiTargeting|CoMeTa|ElMMo3|MBStar|MAMI|microrna.org|MirAncesTar|mirbase|miRcode|mirCoX|MirMAP|MirSNP|MirTar|miRTar2GO|Mirza-G|PicTar|RepTar|RNAhybrid|TargetRank|TargetSpy
MPP5	Q8N3R9		hsa-miR-206	0.887171	22	Very High	BCmicrO|CoMeTa|DIANA|ElMMo3|MBStar|MAMI|microrna.org|MirAncesTar|miRcode|mirCoX|miRDB|MirMAP|MirTar|miRTar2GO|Mirza-G|MultiMiTar|PicTar|RepTar|RNAhybrid|TargetRank|TargetScan|TargetSpy
SRSF3	P84103		hsa-miR-206	0.88678	21	Very High	BCmicrO|CoMeTa|Cupid|DIANA|ElMMo3|GenMir++|MBStar|MAMI|microrna.org|MirAncesTar|miRcode|mirCoX|miRDB|MirMAP|miRTar2GO|Mirza-G|PACCMIT|RepTar|TargetRank|TargetScan|TargetSpy
ARF3	P61204		hsa-miR-206	0.886095	23	Very High	BCmicrO|CoMeTa|Cupid|DIANA|ElMMo3|GenMir++|MBStar|MAMI|microrna.org|MirAncesTar|miRcode|mirCoX|miRDB|MirMAP|miRTar2GO|Mirza-G|MultiMiTar|PACCMIT|RepTar|RNAhybrid|TargetRank|TargetScan|TargetSpy
KAT6A	Q92794		hsa-miR-206	0.885782	20	Very High	BCmicrO|CoMeTa|Cupid|DIANA|ElMMo3|GenMir++|MBStar|MAMI|microrna.org|MirAncesTar|miRcode|mirCoX|MirMAP|miRTar2GO|Mirza-G|MultiMiTar|RepTar|RNAhybrid|TargetScan|TargetSpy
GCH1	P30793		hsa-miR-206	0.884145	21	Very High	BCmicrO|CoMeTa|DIANA|ElMMo3|GenMir++|MBStar|MAMI|microrna.org|MirAncesTar|miRcode|mirCoX|miRDB|MirMAP|MirTar|miRTar2GO|Mirza-G|MultiMiTar|RepTar|RNAhybrid|TargetRank|TargetScan
MED1	Q15648		hsa-miR-206	0.883894	25	Very High	BCmicrO|BiTargeting|CoMeTa|Cupid|DIANA|ElMMo3|GenMir++|MBStar|MAMI|microrna.org|MirAncesTar|miRcode|mirCoX|miRDB|MirMAP|MirTar|miRTar2GO|Mirza-G|MultiMiTar|PACCMIT|RepTar|RNAhybrid|TargetRank|TargetScan|TargetSpy
ZFP36L2	P47974		hsa-miR-206	0.883789	20	Very High	BCmicrO|BiTargeting|CoMeTa|Cupid|DIANA|ElMMo3|GenMir++|MBStar|MAMI|MirAncesTar|miRcode|mirCoX|MirMAP|miRTar2GO|Mirza-G|MultiMiTar|RepTar|RNAhybrid|TargetRank|TargetScan
ZFP36L1	Q07352		hsa-miR-206	0.883741	22	Very High	BCmicrO|BiTargeting|CoMeTa|Cupid|DIANA|ElMMo3|MBStar|microrna.org|MirAncesTar|miRcode|mirCoX|miRDB|MirMAP|MirTar|miRTar2GO|Mirza-G|MultiMiTar|PicTar|RepTar|RNAhybrid|TargetRank|TargetScan
ANXA2	P07355		hsa-miR-206	0.883674	20	Very High	BCmicrO|CoMeTa|DIANA|ElMMo3|GenMir++|MAMI|microrna.org|MirAncesTar|miRcode|mirCoX|miRDB|MirMAP|MirTar|Mirza-G|PACCMIT|RepTar|RNAhybrid|TargetRank|TargetScan|TargetSpy
USP33	Q8TEY7		hsa-miR-206	0.881823	23	Very High	BCmicrO|BiTargeting|CoMeTa|Cupid|DIANA|ElMMo3|MBStar|MAMI|microrna.org|MirAncesTar|miRcode|mirCoX|miRDB|MirMAP|MirTar|Mirza-G|PACCMIT|PicTar|RepTar|RNA22|RNAhybrid|TargetRank|TargetScan
UBR5	O95071		hsa-miR-206	0.881816	21	Very High	BCmicrO|CoMeTa|Cupid|DIANA|ElMMo3|MBStar|MAMI|microrna.org|MirAncesTar|miRcode|mirCoX|miRDB|MirMAP|miRTar2GO|Mirza-G|MultiMiTar|PACCMIT|PicTar|RNAhybrid|TargetScan|TargetSpy
EDN1	P05305		hsa-miR-206	0.881762	19	Very High	BCmicrO|CoMeTa|DIANA|ElMMo3|MAMI|microrna.org|MirAncesTar|miRcode|mirCoX|miRDB|MirMAP|MirTar|Mirza-G|MultiMiTar|PicTar|RepTar|RNAhybrid|TargetRank|TargetScan
CREBL2	O60519		hsa-miR-206	0.881412	21	Very High	BCmicrO|CoMeTa|Cupid|DIANA|ElMMo3|MBStar|MAMI|microrna.org|MirAncesTar|miRcode|mirCoX|miRDB|MirMAP|MirTar|miRTar2GO|Mirza-G|MultiMiTar|PACCMIT|RepTar|TargetRank|TargetScan
MON2	Q7Z3U7		hsa-miR-206	0.880841	22	Very High	BCmicrO|BiTargeting|CoMeTa|DIANA|ElMMo3|MBStar|MAMI|microrna.org|MirAncesTar|miRcode|mirCoX|miRDB|MirMAP|MirTar|miRTar2GO|Mirza-G|MultiMiTar|PACCMIT|RepTar|RNAhybrid|TargetRank|TargetScan
HNRNPA3	P51991		hsa-miR-206	0.880503	22	Very High	BCmicrO|CoMeTa|Cupid|DIANA|ElMMo3|MBStar|microrna.org|MirAncesTar|miRcode|mirCoX|miRDB|MirMAP|MirTar|miRTar2GO|Mirza-G|MultiMiTar|PACCMIT|RepTar|RNAhybrid|TargetRank|TargetScan|TargetSpy
CEBPZ	Q03701		hsa-miR-206	0.879349	23	Very High	BCmicrO|BiTargeting|CoMeTa|Cupid|DIANA|ElMMo3|GenMir++|MBStar|MAMI|microrna.org|MirAncesTar|mirbase|miRcode|mirCoX|miRDB|MirMAP|MirSNP|MirTar|PACCMIT|RepTar|RNAhybrid|TargetRank|TargetSpy
PPP4R3B	Q5MIZ7		hsa-miR-206	0.879293	19	Very High	BCmicrO|CoMeTa|Cupid|DIANA|ElMMo3|MBStar|MAMI|microrna.org|MirAncesTar|miRcode|mirCoX|miRDB|MirMAP|MirTar|Mirza-G|MultiMiTar|PicTar|RNAhybrid|TargetScan
CREB5	Q02930		hsa-miR-206	0.878891	23	Very High	BCmicrO|CoMeTa|Cupid|DIANA|ElMMo3|GenMir++|MBStar|MAMI|microrna.org|MirAncesTar|miRcode|mirCoX|miRDB|MirMAP|miRTar2GO|Mirza-G|MultiMiTar|PACCMIT|RepTar|RNAhybrid|TargetRank|TargetScan|TargetSpy
MYLK	Q15746		hsa-miR-206	0.87871	20	Very High	BCmicrO|CoMeTa|Cupid|ElMMo3|MBStar|MAMI|microrna.org|MirAncesTar|miRcode|mirCoX|miRDB|MirMAP|MirTar|Mirza-G|MultiMiTar|PACCMIT|PicTar|RNAhybrid|TargetRank|TargetScan
CTNND2	Q9UQB3		hsa-miR-206	0.877943	18	Very High	BCmicrO|CoMeTa|Cupid|ElMMo3|GenMir++|MBStar|MAMI|MirAncesTar|miRcode|mirCoX|MirMAP|MirSNP|Mirza-G|MultiMiTar|PicTar|RepTar|RNAhybrid|TargetScan
RRBP1	Q9P2E9		hsa-miR-206	0.877742	19	Very High	BCmicrO|CoMeTa|DIANA|ElMMo3|MBStar|MAMI|microrna.org|MirAncesTar|mirbase|miRcode|mirCoX|miRDB|MirMAP|MirTar|Mirza-G|PACCMIT|PicTar|RNAhybrid|TargetScan
TEX2	Q8IWB9		hsa-miR-206	0.876676	18	Very High	BCmicrO|CoMeTa|Cupid|DIANA|ElMMo3|MBStar|MAMI|MirAncesTar|miRcode|mirCoX|MirMAP|Mirza-G|MultiMiTar|PicTar|RNAhybrid|TargetRank|TargetScan|TargetSpy
MIPOL1	Q8TD10		hsa-miR-206	0.876568	21	Very High	BCmicrO|BiTargeting|Cupid|DIANA|ElMMo3|MBStar|MAMI|microrna.org|MirAncesTar|miRcode|mirCoX|miRDB|MirMAP|Mirza-G|MultiMiTar|PACCMIT|PicTar|RepTar|RNAhybrid|TargetRank|TargetScan
CAAP1	Q9H8G2		hsa-miR-206	0.876378	21	Very High	BCmicrO|BiTargeting|CoMeTa|Cupid|DIANA|ElMMo3|MAMI|microrna.org|MirAncesTar|mirbase|miRcode|mirCoX|miRDB|MirMAP|miRTar2GO|Mirza-G|PACCMIT|RepTar|RNAhybrid|TargetRank|TargetScan
NCL	P19338		hsa-miR-206	0.875952	20	Very High	BCmicrO|BiTargeting|CoMeTa|Cupid|DIANA|ElMMo3|MAMI|microrna.org|MirAncesTar|mirbase|miRcode|mirCoX|miRDB|MirMAP|MirTar|miRTar2GO|Mirza-G|RepTar|TargetRank|TargetScan
CTTNBP2NL	Q9P2B4		hsa-miR-206	0.873892	19	Very High	BCmicrO|CoMeTa|DIANA|ElMMo3|MBStar|MAMI|microrna.org|miRcode|mirCoX|miRDB|MirMAP|MirTar|miRTar2GO|MultiMiTar|PACCMIT|PicTar|RepTar|RNA22|TargetScan
RSPO3	Q9BXY4		hsa-miR-206	0.872765	19	Very High	BCmicrO|Cupid|DIANA|ElMMo3|MBStar|MAMI|microrna.org|MirAncesTar|miRcode|mirCoX|miRDB|MirMAP|Mirza-G|MultiMiTar|PicTar|RNAhybrid|TargetRank|TargetScan|TargetSpy
MET	P08581		hsa-miR-206	0.872639	24	Very High	BCmicrO|BiTargeting|CoMeTa|Cupid|DIANA|ElMMo3|MBStar|MAMI|microrna.org|MirAncesTar|miRcode|mirCoX|miRDB|MirMAP|MirTar|miRTar2GO|Mirza-G|MultiMiTar|PACCMIT|RepTar|RNAhybrid|TargetRank|TargetScan|TargetSpy
STK39	Q9UEW8		hsa-miR-206	0.872618	20	Very High	BCmicrO|CoMeTa|Cupid|DIANA|ElMMo3|MBStar|MAMI|microrna.org|MirAncesTar|miRcode|mirCoX|MirMAP|miRTar2GO|Mirza-G|MultiMiTar|PicTar|RepTar|RNAhybrid|TargetScan|TargetSpy
YES1	P07947		hsa-miR-206	0.871655	16	Very High	BCmicrO|CoMeTa|DIANA|ElMMo3|GenMir++|MBStar|MAMI|MirAncesTar|miRcode|mirCoX|MirMAP|miRTar2GO|Mirza-G|MultiMiTar|PicTar|TargetScan
PLAG1	Q6DJT9		hsa-miR-206	0.870802	18	Very High	BCmicrO|CoMeTa|DIANA|ElMMo3|GenMir++|MBStar|MAMI|MirAncesTar|miRcode|mirCoX|MirMAP|miRTar2GO|Mirza-G|MultiMiTar|PicTar|RepTar|RNAhybrid|TargetScan
GPD2	P43304		hsa-miR-206	0.868731	22	Very High	BCmicrO|CoMeTa|Cupid|DIANA|ElMMo3|MBStar|MAMI|microrna.org|MirAncesTar|miRcode|mirCoX|miRDB|MirMAP|MirTar|miRTar2GO|Mirza-G|MultiMiTar|PACCMIT|RepTar|RNAhybrid|TargetScan|TargetSpy
STAG2	Q8N3U4		hsa-miR-206	0.868521	20	Very High	BCmicrO|CoMeTa|Cupid|DIANA|ElMMo3|MBStar|MAMI|microrna.org|MirAncesTar|miRcode|mirCoX|MirMAP|miRTar2GO|Mirza-G|MultiMiTar|PicTar|RepTar|RNAhybrid|TargetScan|TargetSpy
EML4	Q9HC35		hsa-miR-206	0.867784	20	Very High	BCmicrO|BiTargeting|CoMeTa|Cupid|DIANA|ElMMo3|MBStar|MAMI|MirAncesTar|miRcode|mirCoX|MirMAP|miRTar2GO|Mirza-G|MultiMiTar|PicTar|RepTar|RNAhybrid|TargetRank|TargetScan
IGF1	P05019		hsa-miR-206	0.867632	22	Very High	BCmicrO|BiTargeting|CoMeTa|Cupid|DIANA|ElMMo3|MBStar|MAMI|microrna.org|MirAncesTar|miRcode|mirCoX|miRDB|MirMAP|MirTar|Mirza-G|MultiMiTar|PACCMIT|RepTar|RNAhybrid|TargetScan|TargetSpy
PHAX	Q9H814		hsa-miR-206	0.86729	20	Very High	BCmicrO|Cupid|DIANA|ElMMo3|MBStar|MAMI|microrna.org|MirAncesTar|miRcode|mirCoX|miRDB|MirMAP|MirTar|miRTar2GO|Mirza-G|PACCMIT|RepTar|TargetRank|TargetScan|TargetSpy
EYA4	O95677		hsa-miR-206	0.867054	20	Very High	BCmicrO|CoMeTa|Cupid|DIANA|ElMMo3|MBStar|MAMI|microrna.org|MirAncesTar|miRcode|mirCoX|miRDB|MirMAP|miRTar2GO|MultiMiTar|PACCMIT|PicTar|RepTar|RNAhybrid|TargetScan
RAP1B	P61224		hsa-miR-206	0.866574	19	Very High	BCmicrO|CoMeTa|Cupid|DIANA|ElMMo3|MBStar|MAMI|microrna.org|MirAncesTar|miRcode|mirCoX|MirMAP|miRTar2GO|Mirza-G|MultiMiTar|PicTar|RepTar|RNAhybrid|TargetScan
SLC39A10	Q9ULF5		hsa-miR-206	0.865614	21	Very High	BCmicrO|BiTargeting|Cupid|DIANA|ElMMo3|MBStar|MAMI|microrna.org|MirAncesTar|miRcode|mirCoX|miRDB|MirMAP|MirTar|miRTar2GO|Mirza-G|MultiMiTar|RepTar|RNAhybrid|TargetRank|TargetScan
BCL11A	Q9H165		hsa-miR-206	0.865483	22	Very High	BCmicrO|BiTargeting|CoMeTa|Cupid|DIANA|ElMMo3|MBStar|MAMI|microrna.org|MirAncesTar|mirbase|miRcode|mirCoX|miRDB|MirMAP|miRTar2GO|Mirza-G|MultiMiTar|PicTar|RepTar|RNAhybrid|TargetRank
KLF4	O43474		hsa-miR-206	0.865174	19	Very High	BCmicrO|CoMeTa|Cupid|DIANA|ElMMo3|MBStar|MAMI|microrna.org|MirAncesTar|miRcode|mirCoX|MirMAP|miRTar2GO|Mirza-G|MultiMiTar|PicTar|RepTar|RNAhybrid|TargetScan
GPR85	P60893		hsa-miR-206	0.864653	20	Very High	BCmicrO|CoMeTa|Cupid|DIANA|ElMMo3|MBStar|MAMI|microrna.org|miRcode|mirCoX|miRDB|MirMAP|MirTar|Mirza-G|MultiMiTar|PicTar|RepTar|RNAhybrid|TargetRank|TargetScan
JOSD1	Q15040		hsa-miR-206	0.863934	20	Very High	BCmicrO|CoMeTa|DIANA|ElMMo3|MBStar|MAMI|microrna.org|MirAncesTar|miRcode|mirCoX|miRDB|MirMAP|MirTar|Mirza-G|MultiMiTar|PACCMIT|PicTar|RepTar|RNAhybrid|TargetScan
TGFBR3	Q03167		hsa-miR-206	0.863748	22	Very High	BCmicrO|CoMeTa|Cupid|DIANA|ElMMo3|GenMir++|MBStar|MAMI|microrna.org|MirAncesTar|miRcode|mirCoX|miRDB|MirMAP|miRTar2GO|Mirza-G|MultiMiTar|PACCMIT|RepTar|RNA22|RNAhybrid|TargetScan
C2orf69	Q8N8R5		hsa-miR-206	0.86353	19	Very High	BCmicrO|Cupid|DIANA|ElMMo3|MBStar|MAMI|microrna.org|MirAncesTar|miRcode|mirCoX|miRDB|MirMAP|MirTar|Mirza-G|MultiMiTar|PACCMIT|TargetRank|TargetScan|TargetSpy
ZNF217	O75362		hsa-miR-206	0.862118	20	Very High	BCmicrO|CoMeTa|Cupid|DIANA|ElMMo3|MBStar|MAMI|microrna.org|MirAncesTar|miRcode|mirCoX|MirMAP|miRTar2GO|Mirza-G|MultiMiTar|PicTar|RepTar|RNAhybrid|TargetScan|TargetSpy
PTBP1	P26599		hsa-miR-206	0.861112	17	Very High	BCmicrO|BiTargeting|CoMeTa|DIANA|ElMMo3|MBStar|MAMI|MirAncesTar|miRcode|mirCoX|miRDB|MirMAP|miRTar2GO|PicTar|RepTar|RNAhybrid|TargetScan
SNAP25	P60880		hsa-miR-206	0.85995	19	Very High	BCmicrO|CoMeTa|DIANA|ElMMo3|MBStar|MAMI|microrna.org|MirAncesTar|miRcode|mirCoX|miRDB|MirMAP|Mirza-G|MultiMiTar|PACCMIT|PicTar|RNAhybrid|TargetScan|TargetSpy
PAFAH1B1	P43034		hsa-miR-206	0.859114	20	Very High	BCmicrO|CoMeTa|Cupid|DIANA|ElMMo3|MAMI|microrna.org|MirAncesTar|miRcode|mirCoX|miRDB|MirMAP|miRTar2GO|Mirza-G|MultiMiTar|PACCMIT|PicTar|RNAhybrid|TargetScan|TargetSpy
SOX6	P35712		hsa-miR-206	0.8587	20	Very High	BCmicrO|BiTargeting|Cupid|DIANA|ElMMo3|MBStar|MAMI|MirAncesTar|mirbase|miRcode|mirCoX|miRDB|MirMAP|Mirza-G|MultiMiTar|PicTar|RepTar|RNAhybrid|TargetRank|TargetScan
MNT	Q99583		hsa-miR-206	0.858324	19	Very High	BCmicrO|BiTargeting|CoMeTa|Cupid|DIANA|ElMMo3|MAMI|MirAncesTar|miRcode|mirCoX|miRDB|MirMAP|miRTar2GO|Mirza-G|PACCMIT|PicTar|RepTar|RNAhybrid|TargetScan
ZNF236	Q9UL36		hsa-miR-206	0.857503	23	Very High	BCmicrO|BiTargeting|CoMeTa|Cupid|DIANA|ElMMo3|MBStar|MAMI|microrna.org|MirAncesTar|miRcode|mirCoX|miRDB|MirMAP|MirSNP|MirTar|miRTar2GO|Mirza-G|PACCMIT|RepTar|TargetRank|TargetScan|TargetSpy
CALM2	P0DP24		hsa-miR-206	0.857274	18	Very High	BCmicrO|CoMeTa|DIANA|ElMMo3|MBStar|MAMI|microrna.org|miRcode|mirCoX|MirMAP|miRTar2GO|Mirza-G|MultiMiTar|PicTar|RepTar|RNAhybrid|TargetScan|TargetSpy
HIVEP2	P31629		hsa-miR-206	0.856142	21	Very High	BCmicrO|CoMeTa|Cupid|DIANA|ElMMo3|MBStar|microrna.org|MirAncesTar|miRcode|mirCoX|miRDB|MirMAP|miRTar2GO|Mirza-G|MultiMiTar|PACCMIT|PicTar|RepTar|RNAhybrid|TargetRank|TargetScan
BET1	O15155		hsa-miR-206	0.855994	21	Very High	BCmicrO|CoMeTa|DIANA|ElMMo3|GenMir++|MBStar|MAMI|microrna.org|MirAncesTar|miRcode|mirCoX|MirMAP|MirTar|miRTar2GO|Mirza-G|MultiMiTar|RepTar|RNAhybrid|TargetRank|TargetScan|TargetSpy
PICALM	Q13492		hsa-miR-206	0.855535	22	Very High	BCmicrO|CoMeTa|Cupid|DIANA|ElMMo3|MBStar|MAMI|microrna.org|MirAncesTar|miRcode|mirCoX|miRDB|MirMAP|MirTar|miRTar2GO|Mirza-G|MultiMiTar|PACCMIT|RepTar|RNAhybrid|TargetScan|TargetSpy
DDX3X	O00571		hsa-miR-206	0.855158	19	Very High	BCmicrO|CoMeTa|Cupid|DIANA|ElMMo3|GenMir++|MBStar|MAMI|microrna.org|MirAncesTar|miRcode|mirCoX|MirMAP|miRTar2GO|Mirza-G|MultiMiTar|RepTar|RNAhybrid|TargetScan
THRB	P10828		hsa-miR-206	0.855087	17	Very High	BCmicrO|CoMeTa|Cupid|DIANA|ElMMo3|MBStar|MAMI|MirAncesTar|miRcode|mirCoX|MirMAP|Mirza-G|MultiMiTar|PicTar|RepTar|RNAhybrid|TargetScan
ZNF280D	Q6N043		hsa-miR-206	0.854281	20	Very High	BCmicrO|CoMeTa|Cupid|DIANA|ElMMo3|MAMI|microrna.org|MirAncesTar|miRcode|mirCoX|miRDB|MirMAP|MirTar|Mirza-G|PACCMIT|PicTar|RepTar|RNAhybrid|TargetRank|TargetSpy
CBL	P22681		hsa-miR-206	0.854103	23	Very High	BCmicrO|BiTargeting|CoMeTa|DIANA|ElMMo3|GenMir++|MBStar|MAMI|MirAncesTar|miRcode|mirCoX|miRDB|MirMAP|MirSNP|miRTar2GO|Mirza-G|MultiMiTar|PACCMIT|RepTar|RNAhybrid|TargetRank|TargetScan|TargetSpy
ARPC1A	Q92747		hsa-miR-206	0.854041	14	Very High	BCmicrO|CoMeTa|ElMMo3|GenMir++|MBStar|MAMI|microrna.org|miRcode|mirCoX|MirMAP|Mirza-G|PicTar|RNAhybrid|TargetScan
JARID2	Q92833		hsa-miR-206	0.853951	23	Very High	BCmicrO|BiTargeting|CoMeTa|Cupid|DIANA|ElMMo3|MBStar|MAMI|microrna.org|MirAncesTar|mirbase|miRcode|mirCoX|miRDB|MirMAP|MirTar|miRTar2GO|Mirza-G|MultiMiTar|RepTar|RNAhybrid|TargetRank|TargetScan
RNF138	Q8WVD3		hsa-miR-206	0.852505	21	Very High	BCmicrO|CoMeTa|Cupid|DIANA|ElMMo3|MBStar|MAMI|microrna.org|MirAncesTar|miRcode|mirCoX|miRDB|MirMAP|miRTar2GO|Mirza-G|MultiMiTar|PACCMIT|RepTar|TargetRank|TargetScan|TargetSpy
CRIM1	Q9NZV1		hsa-miR-206	0.851907	19	Very High	BCmicrO|CoMeTa|Cupid|DIANA|ElMMo3|MBStar|MAMI|MirAncesTar|miRcode|mirCoX|MirMAP|miRTar2GO|Mirza-G|MultiMiTar|PicTar|RepTar|RNAhybrid|TargetRank|TargetScan
CD164	Q04900		hsa-miR-206	0.851394	22	Very High	BCmicrO|BiTargeting|CoMeTa|Cupid|DIANA|ElMMo3|MBStar|MAMI|microrna.org|MirAncesTar|miRcode|mirCoX|miRDB|MirMAP|miRTar2GO|Mirza-G|MultiMiTar|RepTar|RNAhybrid|TargetRank|TargetScan|TargetSpy
ARF4	P18085		hsa-miR-206	0.850992	18	Very High	BCmicrO|CoMeTa|Cupid|DIANA|ElMMo3|GenMir++|MBStar|MAMI|microrna.org|miRcode|mirCoX|MirMAP|miRTar2GO|Mirza-G|RepTar|RNAhybrid|TargetRank|TargetScan
TRPS1	Q9UHF7		hsa-miR-206	0.850889	19	Very High	BCmicrO|CoMeTa|Cupid|DIANA|ElMMo3|MBStar|MAMI|MirAncesTar|miRcode|mirCoX|MirMAP|miRTar2GO|Mirza-G|MultiMiTar|PicTar|RepTar|RNAhybrid|TargetScan|TargetSpy
FN1	P02751		hsa-miR-206	0.850717	22	Very High	BCmicrO|CoMeTa|Cupid|DIANA|ElMMo3|MBStar|MAMI|microrna.org|MirAncesTar|miRcode|mirCoX|miRDB|MirMAP|MirTar|miRTar2GO|Mirza-G|PACCMIT|RepTar|RNAhybrid|TargetRank|TargetScan|TargetSpy
NDRG3	Q9UGV2		hsa-miR-206	0.850551	23	Very High	BCmicrO|CoMeTa|Cupid|DIANA|ElMMo3|MBStar|microrna.org|MirAncesTar|mirbase|miRcode|mirCoX|miRDB|MirMAP|MirTar|miRTar2GO|Mirza-G|MultiMiTar|PACCMIT|RepTar|RNAhybrid|TargetRank|TargetScan|TargetSpy
PPP2R5A	Q15172		hsa-miR-206	0.850198	20	Very High	BCmicrO|CoMeTa|Cupid|DIANA|ElMMo3|MBStar|MAMI|microrna.org|MirAncesTar|miRcode|mirCoX|MirMAP|Mirza-G|MultiMiTar|PicTar|RNA22|RNAhybrid|TargetRank|TargetScan|TargetSpy
PBX3	P40426		hsa-miR-320c	0.848911	19	Very High	BCmicrO|BiTargeting|CoMeTa|Cupid|DIANA|ElMMo3|MBStar|microrna.org|MirAncesTar|miRDB|MirMAP|MirTar|miRTar2GO|Mirza-G|PACCMIT|RepTar|RNAhybrid|TargetScan|TargetSpy
NXT2	Q9NPJ8		hsa-miR-206	0.848417	21	Very High	BCmicrO|BiTargeting|CoMeTa|Cupid|DIANA|ElMMo3|MBStar|MAMI|microrna.org|MirAncesTar|mirbase|miRcode|mirCoX|miRDB|MirMAP|MirTar|Mirza-G|RepTar|RNAhybrid|TargetRank|TargetScan
RNGTT	O60942		hsa-miR-206	0.847282	20	Very High	BCmicrO|BiTargeting|CoMeTa|DIANA|ElMMo3|MBStar|MAMI|microrna.org|MirAncesTar|miRcode|mirCoX|miRDB|MirMAP|miRTar2GO|Mirza-G|MultiMiTar|PicTar|RepTar|TargetScan|TargetSpy
ZNF148	Q9UQR1		hsa-miR-206	0.845471	22	Very High	BCmicrO|BiTargeting|CoMeTa|Cupid|DIANA|ElMMo3|MBStar|microrna.org|MirAncesTar|miRcode|mirCoX|miRDB|MirMAP|miRTar2GO|Mirza-G|MultiMiTar|PACCMIT|RepTar|RNAhybrid|TargetRank|TargetScan|TargetSpy
MEIS1	O00470		hsa-miR-206	0.845286	21	Very High	BCmicrO|BiTargeting|CoMeTa|DIANA|ElMMo3|MBStar|MAMI|microrna.org|MirAncesTar|mirbase|miRcode|mirCoX|miRDB|MirMAP|miRTar2GO|MultiMiTar|PACCMIT|PicTar|RepTar|RNAhybrid|TargetScan
NCOA1	Q15788		hsa-miR-206	0.84327	20	Very High	BCmicrO|BiTargeting|CoMeTa|Cupid|DIANA|ElMMo3|MBStar|MAMI|MirAncesTar|miRcode|mirCoX|MirMAP|miRTar2GO|Mirza-G|MultiMiTar|RepTar|RNAhybrid|TargetRank|TargetScan|TargetSpy
PBX3	P40426		hsa-miR-320b	0.843134	18	Very High	BCmicrO|BiTargeting|CoMeTa|Cupid|DIANA|ElMMo3|MBStar|microrna.org|MirAncesTar|miRDB|MirMAP|MirTar|miRTar2GO|Mirza-G|PACCMIT|RepTar|RNAhybrid|TargetScan
GDAP1L1	Q96MZ0		hsa-miR-206	0.841089	21	Very High	BCmicrO|CoMeTa|Cupid|DIANA|ElMMo3|MBStar|MAMI|microrna.org|MirAncesTar|miRcode|mirCoX|miRDB|MirMAP|MirTar|Mirza-G|PACCMIT|PicTar|RepTar|RNAhybrid|TargetScan|TargetSpy
DDX17	Q92841		hsa-miR-206	0.840545	20	Very High	BCmicrO|CoMeTa|ElMMo3|GenMir++|MAMI|microrna.org|MirAncesTar|mirbase|miRcode|mirCoX|miRDB|MirMAP|MirSNP|MirTar|miRTar2GO|Mirza-G|MultiMiTar|RepTar|RNAhybrid|TargetScan
RIT2	Q99578		hsa-miR-206	0.840055	20	Very High	BCmicrO|CoMeTa|DIANA|ElMMo3|MBStar|MAMI|microrna.org|MirAncesTar|mirbase|miRcode|mirCoX|miRDB|MirMAP|MirTar|PACCMIT|RepTar|RNAhybrid|TargetRank|TargetScan|TargetSpy
MTSS1	O43312		hsa-miR-206	0.839237	18	Very High	BCmicrO|CoMeTa|Cupid|DIANA|ElMMo3|MBStar|MAMI|microrna.org|MirAncesTar|miRcode|mirCoX|MirMAP|Mirza-G|MultiMiTar|PicTar|RepTar|RNAhybrid|TargetScan
RCAN2	Q14206		hsa-miR-206	0.837128	20	Very High	BCmicrO|CoMeTa|Cupid|DIANA|ElMMo3|GenMir++|MBStar|MAMI|microrna.org|MirAncesTar|miRcode|mirCoX|miRDB|MirMAP|Mirza-G|MultiMiTar|PACCMIT|RepTar|TargetRank|TargetScan
SLC38A2	Q96QD8		hsa-miR-206	0.837076	18	Very High	BCmicrO|CoMeTa|Cupid|DIANA|ElMMo3|MBStar|MAMI|MirAncesTar|miRcode|mirCoX|MirMAP|miRTar2GO|Mirza-G|PicTar|RepTar|RNAhybrid|TargetScan|TargetSpy
ABHD2	P08910		hsa-miR-206	0.835527	22	Very High	BCmicrO|BiTargeting|CoMeTa|Cupid|DIANA|ElMMo3|MBStar|MirAncesTar|miRcode|mirCoX|miRDB|MirMAP|MirTar|miRTar2GO|Mirza-G|MultiMiTar|PACCMIT|RepTar|RNAhybrid|TargetRank|TargetScan|TargetSpy
FZD7	O75084		hsa-miR-206	0.835292	16	Very High	BCmicrO|CoMeTa|Cupid|DIANA|ElMMo3|MBStar|MAMI|microrna.org|MirAncesTar|miRcode|mirCoX|miRDB|MirMAP|PACCMIT|PicTar|TargetScan
PBX3	P40426		hsa-miR-320d	0.834777	17	Very High	BCmicrO|CoMeTa|Cupid|DIANA|ElMMo3|MBStar|microrna.org|MirAncesTar|miRDB|MirMAP|MirTar|Mirza-G|PACCMIT|RepTar|RNAhybrid|TargetScan|TargetSpy
TRA2B	P62995		hsa-miR-206	0.834297	20	Very High	BCmicrO|CoMeTa|DIANA|ElMMo3|MBStar|MAMI|microrna.org|MirAncesTar|miRcode|mirCoX|miRDB|MirMAP|miRTar2GO|Mirza-G|MultiMiTar|PACCMIT|RepTar|RNAhybrid|TargetRank|TargetScan
HSPE1	P61604		hsa-miR-206	0.833145	16	Very High	BCmicrO|CoMeTa|Cupid|DIANA|ElMMo3|MBStar|MAMI|MirAncesTar|miRcode|mirCoX|MirMAP|miRTar2GO|PicTar|RepTar|RNAhybrid|TargetScan
OTX2	P32243		hsa-miR-206	0.83261	21	Very High	BCmicrO|BiTargeting|Cupid|DIANA|ElMMo3|MBStar|MAMI|microrna.org|MirAncesTar|miRcode|mirCoX|miRDB|MirMAP|MirSNP|MirTar|Mirza-G|PACCMIT|RepTar|RNAhybrid|TargetScan|TargetSpy
CCND2	P30279		hsa-miR-206	0.832522	18	Very High	BCmicrO|CoMeTa|Cupid|DIANA|ElMMo3|MBStar|MAMI|MirAncesTar|miRcode|mirCoX|miRDB|MirMAP|Mirza-G|MultiMiTar|RepTar|TargetRank|TargetScan|TargetSpy
BTAF1	O14981		hsa-miR-206	0.832012	18	Very High	BCmicrO|BiTargeting|CoMeTa|Cupid|DIANA|ElMMo3|MBStar|microrna.org|MirAncesTar|miRcode|mirCoX|MirMAP|miRTar2GO|MultiMiTar|PicTar|RepTar|RNAhybrid|TargetScan
SMARCC1	Q92922		hsa-miR-206	0.831582	19	Very High	BCmicrO|CoMeTa|Cupid|DIANA|ElMMo3|microrna.org|MirAncesTar|miRcode|mirCoX|miRDB|MirMAP|miRTar2GO|Mirza-G|MultiMiTar|PACCMIT|RepTar|TargetRank|TargetScan|TargetSpy
AKAP12	Q02952		hsa-miR-206	0.830992	20	Very High	BCmicrO|CoMeTa|DIANA|ElMMo3|GenMir++|MBStar|MAMI|microrna.org|MirAncesTar|miRcode|mirCoX|miRDB|MirMAP|miRTar2GO|Mirza-G|MultiMiTar|RepTar|RNAhybrid|TargetRank|TargetScan
ARHGAP21	Q5T5U3		hsa-miR-206	0.830586	18	Very High	BCmicrO|Cupid|DIANA|ElMMo3|MBStar|MAMI|microrna.org|MirAncesTar|miRcode|mirCoX|MirMAP|Mirza-G|MultiMiTar|PicTar|RepTar|RNAhybrid|TargetScan|TargetSpy
TMEM178A	Q8NBL3		hsa-miR-206	0.830343	19	Very High	BCmicrO|BiTargeting|DIANA|ElMMo3|MBStar|MAMI|microrna.org|MirAncesTar|mirbase|miRcode|mirCoX|miRDB|MirMAP|MirTar|Mirza-G|RepTar|RNAhybrid|TargetRank|TargetScan
PFN2	P35080		hsa-miR-206	0.830218	21	Very High	BCmicrO|BiTargeting|CoMeTa|Cupid|DIANA|ElMMo3|MBStar|MAMI|microrna.org|MirAncesTar|miRcode|mirCoX|miRDB|MirMAP|miRTar2GO|Mirza-G|MultiMiTar|RepTar|RNAhybrid|TargetRank|TargetScan
KCNIP3	Q9Y2W7		hsa-miR-206	0.829348	20	Very High	BCmicrO|BiTargeting|Cupid|DIANA|ElMMo3|MBStar|MAMI|microrna.org|MirAncesTar|miRcode|mirCoX|miRDB|MirMAP|MirTar|Mirza-G|MultiMiTar|PACCMIT|RepTar|TargetRank|TargetScan
LIN7C	Q9NUP9		hsa-miR-206	0.829141	22	Very High	BCmicrO|BiTargeting|CoMeTa|Cupid|DIANA|ElMMo3|MBStar|MAMI|microrna.org|MirAncesTar|miRcode|mirCoX|miRDB|MirMAP|miRTar2GO|Mirza-G|MultiMiTar|PACCMIT|RepTar|TargetRank|TargetScan|TargetSpy
SFRP1	Q8N474		hsa-miR-206	0.828987	20	Very High	BCmicrO|CoMeTa|Cupid|DIANA|ElMMo3|MBStar|MAMI|microrna.org|MirAncesTar|miRcode|mirCoX|miRDB|MirMAP|Mirza-G|MultiMiTar|PACCMIT|RepTar|TargetRank|TargetScan|TargetSpy
UTRN	P46939		hsa-miR-206	0.827417	19	Very High	BCmicrO|BiTargeting|CoMeTa|Cupid|DIANA|ElMMo3|MBStar|microrna.org|MirAncesTar|mirbase|miRcode|mirCoX|miRDB|MirMAP|Mirza-G|MultiMiTar|RepTar|TargetRank|TargetScan
WBP1L	Q9NX94		hsa-miR-206	0.827233	18	Very High	BCmicrO|CoMeTa|Cupid|DIANA|ElMMo3|MAMI|microrna.org|MirAncesTar|miRcode|mirCoX|miRDB|MirMAP|MirTar|miRTar2GO|Mirza-G|MultiMiTar|TargetRank|TargetScan
ARPP19	P56211		hsa-miR-320c	0.826686	18	Very High	BCmicrO|BiTargeting|CoMeTa|Cupid|DIANA|ElMMo3|MBStar|microrna.org|MirAncesTar|MirMAP|MirTar|miRTar2GO|Mirza-G|PACCMIT|RepTar|RNAhybrid|TargetScan|TargetSpy
ABCB7	O75027		hsa-miR-206	0.826112	17	Very High	BCmicrO|CoMeTa|Cupid|DIANA|ElMMo3|MAMI|microrna.org|MirAncesTar|mirbase|miRcode|mirCoX|miRDB|MirMAP|miRTar2GO|PACCMIT|RNAhybrid|TargetScan
GNPDA2	Q8TDQ7		hsa-miR-206	0.825305	17	Very High	BCmicrO|Cupid|ElMMo3|MBStar|MAMI|microrna.org|MirAncesTar|miRcode|mirCoX|MirMAP|MirTar|Mirza-G|PACCMIT|PicTar|RepTar|RNAhybrid|TargetRank
RAB5A	P20339		hsa-miR-206	0.824491	20	Very High	BCmicrO|CoMeTa|Cupid|DIANA|ElMMo3|MBStar|microrna.org|MirAncesTar|miRcode|mirCoX|miRDB|MirMAP|MirTar|miRTar2GO|Mirza-G|MultiMiTar|RepTar|RNAhybrid|TargetRank|TargetScan
MBTD1	Q05BQ5		hsa-miR-206	0.82386	22	Very High	BCmicrO|BiTargeting|CoMeTa|Cupid|DIANA|ElMMo3|MBStar|microrna.org|MirAncesTar|miRcode|mirCoX|miRDB|MirMAP|miRTar2GO|Mirza-G|MultiMiTar|PACCMIT|RepTar|RNAhybrid|TargetRank|TargetScan|TargetSpy
BAG4	O95429		hsa-miR-206	0.82368	21	Very High	BCmicrO|CoMeTa|Cupid|DIANA|ElMMo3|MBStar|MAMI|microrna.org|MirAncesTar|miRcode|mirCoX|miRDB|MirMAP|miRTar2GO|Mirza-G|PACCMIT|RepTar|RNAhybrid|TargetRank|TargetScan|TargetSpy
THBS1	P07996		hsa-miR-206	0.823543	19	Very High	BCmicrO|CoMeTa|Cupid|DIANA|ElMMo3|microrna.org|MirAncesTar|miRcode|mirCoX|miRDB|MirMAP|MirTar|miRTar2GO|Mirza-G|MultiMiTar|PACCMIT|RepTar|TargetScan|TargetSpy
CD2AP	Q9Y5K6		hsa-miR-206	0.823164	21	Very High	BCmicrO|CoMeTa|Cupid|DIANA|ElMMo3|MBStar|microrna.org|MirAncesTar|miRcode|mirCoX|miRDB|MirMAP|MirTar|miRTar2GO|Mirza-G|MultiMiTar|PACCMIT|RepTar|TargetRank|TargetScan|TargetSpy
FRS2	Q8WU20		hsa-miR-206	0.823032	22	Very High	BCmicrO|BiTargeting|CoMeTa|DIANA|ElMMo3|MBStar|microrna.org|MirAncesTar|miRcode|mirCoX|miRDB|MirMAP|MirSNP|MirTar|miRTar2GO|Mirza-G|MultiMiTar|PACCMIT|RepTar|TargetRank|TargetScan|TargetSpy
KHSRP	Q92945		hsa-miR-206	0.821833	17	Very High	BCmicrO|CoMeTa|Cupid|DIANA|ElMMo3|GenMir++|MAMI|microrna.org|MirAncesTar|miRcode|mirCoX|miRDB|MirMAP|miRTar2GO|RNAhybrid|TargetScan|TargetSpy
MAGI2	Q86UL8		hsa-miR-206	0.8216	18	Very High	BCmicrO|BiTargeting|CoMeTa|DIANA|ElMMo3|MBStar|microrna.org|MirAncesTar|miRcode|mirCoX|MirMAP|Mirza-G|MultiMiTar|PicTar|RepTar|RNAhybrid|TargetRank|TargetScan
TRAPPC3	O43617		hsa-miR-206	0.821442	22	Very High	BCmicrO|CoMeTa|DIANA|ElMMo3|MBStar|MAMI|microrna.org|MirAncesTar|mirbase|miRcode|mirCoX|miRDB|MirMAP|MirTar|miRTar2GO|Mirza-G|MultiMiTar|PACCMIT|RepTar|RNA22|RNAhybrid|TargetRank
HOXB4	P17483		hsa-miR-206	0.82105	19	Very High	BCmicrO|BiTargeting|Cupid|DIANA|ElMMo3|MBStar|MAMI|microrna.org|MirAncesTar|mirbase|miRcode|mirCoX|miRDB|MirMAP|Mirza-G|PACCMIT|RepTar|TargetScan|TargetSpy
KAT6B	Q8WYB5		hsa-miR-206	0.820095	17	Very High	BCmicrO|Cupid|DIANA|ElMMo3|MBStar|MAMI|microrna.org|MirAncesTar|miRcode|mirCoX|MirMAP|miRTar2GO|Mirza-G|MultiMiTar|RepTar|RNAhybrid|TargetScan
ZNF827	Q17R98		hsa-miR-206	0.819648	19	Very High	BCmicrO|BiTargeting|DIANA|ElMMo3|MBStar|microrna.org|MirAncesTar|mirbase|miRcode|mirCoX|miRDB|MirMAP|miRTar2GO|Mirza-G|MultiMiTar|PACCMIT|PicTar|RNAhybrid|TargetScan
ARPP19	P56211		hsa-miR-320d	0.819217	17	Very High	BCmicrO|BiTargeting|CoMeTa|Cupid|DIANA|ElMMo3|MBStar|microrna.org|MirAncesTar|MirMAP|MirTar|Mirza-G|PACCMIT|RepTar|RNAhybrid|TargetScan|TargetSpy
CAPRIN1	Q14444		hsa-miR-206	0.818734	21	Very High	BCmicrO|CoMeTa|Cupid|DIANA|ElMMo3|MBStar|microrna.org|MirAncesTar|miRcode|mirCoX|miRDB|MirMAP|miRTar2GO|Mirza-G|MultiMiTar|PACCMIT|RepTar|RNAhybrid|TargetRank|TargetScan|TargetSpy
ANKRD29	Q8N6D5		hsa-miR-206	0.818121	21	Very High	BCmicrO|BiTargeting|Cupid|DIANA|ElMMo3|MBStar|MAMI|microrna.org|MirAncesTar|mirbase|miRcode|mirCoX|miRDB|MirMAP|MirTar|Mirza-G|PACCMIT|RepTar|RNAhybrid|TargetRank|TargetScan
SULF1	Q8IWU6		hsa-miR-206	0.818092	23	Very High	BCmicrO|BiTargeting|CoMeTa|Cupid|DIANA|ElMMo3|MBStar|microrna.org|MirAncesTar|miRcode|mirCoX|miRDB|MirMAP|MirSNP|MirTar|Mirza-G|MultiMiTar|PACCMIT|RepTar|RNAhybrid|TargetRank|TargetScan|TargetSpy
DGKZ	Q13574		hsa-miR-206	0.817341	18	Very High	BCmicrO|BiTargeting|CoMeTa|Cupid|DIANA|ElMMo3|GenMir++|MAMI|MirAncesTar|mirbase|miRcode|mirCoX|miRDB|MirMAP|PACCMIT|RepTar|RNAhybrid|TargetScan
POGK	Q9P215		hsa-miR-206	0.81692	21	Very High	BCmicrO|BiTargeting|CoMeTa|DIANA|ElMMo3|MBStar|microrna.org|MirAncesTar|miRcode|mirCoX|miRDB|MirMAP|MirTar|miRTar2GO|Mirza-G|MultiMiTar|PACCMIT|RepTar|RNA22|TargetRank|TargetScan
HAND2	P61296		hsa-miR-206	0.815615	15	Very High	BCmicrO|CoMeTa|Cupid|DIANA|ElMMo3|MBStar|MAMI|microrna.org|miRcode|mirCoX|MirMAP|PicTar|RepTar|RNAhybrid|TargetScan
PPIB	P23284		hsa-miR-206	0.815288	20	Very High	BCmicrO|BiTargeting|CoMeTa|Cupid|ElMMo3|MAMI|microrna.org|MirAncesTar|mirbase|miRcode|mirCoX|miRDB|MirMAP|MirSNP|miRTar2GO|Mirza-G|PACCMIT|RepTar|RNAhybrid|TargetScan
BSN	Q9UPA5		hsa-miR-206	0.814993	19	Very High	BCmicrO|BiTargeting|CoMeTa|Cupid|DIANA|ElMMo3|MBStar|MAMI|MirAncesTar|miRcode|mirCoX|miRDB|MirMAP|Mirza-G|MultiMiTar|RepTar|TargetRank|TargetScan|TargetSpy
CCND1	P24385		hsa-miR-206	0.814797	17	Very High	BCmicrO|CoMeTa|Cupid|DIANA|ElMMo3|MBStar|MAMI|MirAncesTar|miRcode|mirCoX|MirMAP|miRTar2GO|Mirza-G|MultiMiTar|PicTar|RNAhybrid|TargetScan
ARFIP1	P53367		hsa-miR-206	0.814561	22	Very High	BCmicrO|BiTargeting|CoMeTa|Cupid|DIANA|ElMMo3|MBStar|microrna.org|MirAncesTar|miRcode|mirCoX|miRDB|MirMAP|MirSNP|miRTar2GO|Mirza-G|MultiMiTar|RepTar|RNAhybrid|TargetRank|TargetScan|TargetSpy
G6PD	P11413		hsa-miR-206	0.81432	17	Very High	BCmicrO|CoMeTa|DIANA|ElMMo3|MAMI|microrna.org|MirAncesTar|mirbase|miRcode|mirCoX|miRDB|MirMAP|Mirza-G|PACCMIT|RepTar|RNAhybrid|TargetScan
ELF1	P32519		hsa-miR-206	0.813992	18	Very High	BCmicrO|CoMeTa|DIANA|ElMMo3|MBStar|microrna.org|MirAncesTar|miRcode|mirCoX|MirMAP|miRTar2GO|Mirza-G|MultiMiTar|PicTar|RepTar|RNAhybrid|TargetScan|TargetSpy
FAM91A1	Q658Y4		hsa-miR-206	0.813872	21	Very High	BCmicrO|BiTargeting|Cupid|DIANA|ElMMo3|MBStar|microrna.org|MirAncesTar|miRcode|mirCoX|miRDB|MirMAP|miRTar2GO|Mirza-G|MultiMiTar|PACCMIT|RepTar|RNAhybrid|TargetRank|TargetScan|TargetSpy
SETBP1	Q9Y6X0		hsa-miR-206	0.81349	21	Very High	BCmicrO|CoMeTa|Cupid|DIANA|ElMMo3|MBStar|MAMI|microrna.org|MirAncesTar|miRcode|mirCoX|MirMAP|MirTar|miRTar2GO|Mirza-G|MultiMiTar|PACCMIT|RepTar|TargetRank|TargetScan|TargetSpy
WNK3	Q9BYP7		hsa-miR-206	0.813367	18	Very High	BCmicrO|Cupid|DIANA|ElMMo3|MBStar|MAMI|microrna.org|MirAncesTar|miRcode|mirCoX|miRDB|MirMAP|Mirza-G|MultiMiTar|RepTar|TargetRank|TargetScan|TargetSpy
NAMPT	P43490		hsa-miR-206	0.812581	20	Very High	BCmicrO|CoMeTa|Cupid|DIANA|ElMMo3|MBStar|microrna.org|MirAncesTar|miRcode|mirCoX|miRDB|MirMAP|miRTar2GO|Mirza-G|MultiMiTar|PACCMIT|RepTar|RNAhybrid|TargetScan|TargetSpy
XPO1	O14980		hsa-miR-320c	0.81256	19	Very High	BCmicrO|BiTargeting|CoMeTa|Cupid|DIANA|ElMMo3|MBStar|microrna.org|MirAncesTar|miRDB|MirMAP|MirTar|miRTar2GO|Mirza-G|PACCMIT|RepTar|RNAhybrid|TargetScan|TargetSpy
CPLX2	Q6PUV4		hsa-miR-206	0.81239	19	Very High	BCmicrO|CoMeTa|Cupid|DIANA|ElMMo3|GenMir++|MBStar|MAMI|microrna.org|MirAncesTar|miRcode|mirCoX|miRDB|MirMAP|MultiMiTar|RepTar|RNAhybrid|TargetRank|TargetScan
ADAR	P55265		hsa-miR-206	0.811743	22	Very High	BCmicrO|BiTargeting|CoMeTa|DIANA|ElMMo3|MBStar|MAMI|microrna.org|MirAncesTar|miRcode|mirCoX|miRDB|MirMAP|MirTar|miRTar2GO|MultiMiTar|PACCMIT|RepTar|RNA22|TargetRank|TargetScan|TargetSpy
ANKIB1	Q9P2G1		hsa-miR-206	0.811466	21	Very High	BCmicrO|BiTargeting|Cupid|DIANA|ElMMo3|MBStar|microrna.org|MirAncesTar|miRcode|mirCoX|miRDB|MirMAP|MirTar|miRTar2GO|Mirza-G|MultiMiTar|PACCMIT|RepTar|RNAhybrid|TargetScan|TargetSpy
RNF111	Q6ZNA4		hsa-miR-206	0.811314	21	Very High	BCmicrO|CoMeTa|Cupid|DIANA|ElMMo3|MBStar|microrna.org|MirAncesTar|miRcode|mirCoX|miRDB|MirMAP|MirTar|miRTar2GO|Mirza-G|MultiMiTar|PACCMIT|RepTar|RNAhybrid|TargetScan|TargetSpy
MECOM	Q03112		hsa-miR-206	0.811268	21	Very High	BCmicrO|BiTargeting|CoMeTa|Cupid|DIANA|ElMMo3|MBStar|MAMI|microrna.org|MirAncesTar|miRcode|mirCoX|miRDB|MirMAP|MirTar|miRTar2GO|Mirza-G|RepTar|RNAhybrid|TargetScan|TargetSpy
CNOT7	Q9UIV1		hsa-miR-320c	0.811148	18	Very High	BCmicrO|CoMeTa|Cupid|DIANA|ElMMo3|MBStar|microrna.org|MirAncesTar|miRDB|MirMAP|MirTar|miRTar2GO|Mirza-G|PACCMIT|RepTar|RNAhybrid|TargetScan|TargetSpy
TNPO1	Q92973		hsa-miR-206	0.810686	21	Very High	BCmicrO|BiTargeting|CoMeTa|Cupid|DIANA|ElMMo3|MBStar|microrna.org|MirAncesTar|miRcode|mirCoX|miRDB|MirMAP|miRTar2GO|Mirza-G|MultiMiTar|PACCMIT|RepTar|RNAhybrid|TargetRank|TargetScan
QKI	Q96PU8		hsa-miR-206	0.810041	21	Very High	BCmicrO|BiTargeting|CoMeTa|Cupid|ElMMo3|MBStar|MAMI|microrna.org|MirAncesTar|miRcode|mirCoX|miRDB|MirMAP|miRTar2GO|MultiMiTar|PACCMIT|RepTar|RNAhybrid|TargetRank|TargetScan|TargetSpy
CAPRIN1	Q14444		hsa-miR-320c	0.809486	18	Very High	BCmicrO|CoMeTa|Cupid|DIANA|ElMMo3|MBStar|microrna.org|MirAncesTar|miRDB|MirMAP|MirTar|miRTar2GO|Mirza-G|PACCMIT|RepTar|RNAhybrid|TargetScan|TargetSpy
FUBP1	Q96AE4		hsa-miR-206	0.80866	19	Very High	BCmicrO|CoMeTa|Cupid|DIANA|ElMMo3|microrna.org|MirAncesTar|mirbase|miRcode|mirCoX|miRDB|MirMAP|miRTar2GO|Mirza-G|PACCMIT|RepTar|RNAhybrid|TargetScan|TargetSpy
BCLAF3			hsa-miR-206	0.808288	19	Very High	BCmicrO|BiTargeting|DIANA|ElMMo3|MBStar|MAMI|microrna.org|MirAncesTar|miRcode|mirCoX|miRDB|MirMAP|Mirza-G|MultiMiTar|PACCMIT|RepTar|RNAhybrid|TargetRank|TargetScan
SLC25A22	Q9H936		hsa-miR-206	0.807299	20	Very High	BCmicrO|BiTargeting|CoMeTa|DIANA|ElMMo3|MAMI|microrna.org|MirAncesTar|mirbase|miRcode|mirCoX|miRDB|MirMAP|MirTar|miRTar2GO|Mirza-G|PACCMIT|RepTar|RNAhybrid|TargetScan
SOX5	P35711		hsa-miR-206	0.807256	22	Very High	BCmicrO|BiTargeting|CoMeTa|Cupid|DIANA|ElMMo3|MBStar|MAMI|microrna.org|MirAncesTar|miRcode|mirCoX|miRDB|MirMAP|MirTar|Mirza-G|MultiMiTar|RepTar|RNAhybrid|TargetRank|TargetScan|TargetSpy
ARPP19	P56211		hsa-miR-320b	0.807065	17	Very High	BCmicrO|BiTargeting|CoMeTa|DIANA|ElMMo3|MBStar|microrna.org|MirAncesTar|MirMAP|MirTar|miRTar2GO|Mirza-G|PACCMIT|RepTar|RNAhybrid|TargetScan|TargetSpy
XPO1	O14980		hsa-miR-320b	0.807008	18	Very High	BCmicrO|BiTargeting|CoMeTa|Cupid|DIANA|ElMMo3|MBStar|microrna.org|MirAncesTar|miRDB|MirMAP|MirTar|miRTar2GO|Mirza-G|PACCMIT|RepTar|RNAhybrid|TargetScan
MEX3C	Q5U5Q3		hsa-miR-206	0.806615	18	Very High	BCmicrO|CoMeTa|Cupid|ElMMo3|MAMI|microrna.org|MirAncesTar|miRcode|mirCoX|miRDB|MirMAP|MirTar|miRTar2GO|Mirza-G|PACCMIT|RepTar|RNAhybrid|TargetRank
CHSY1	Q86X52		hsa-miR-206	0.804336	20	Very High	BCmicrO|CoMeTa|Cupid|DIANA|ElMMo3|MBStar|microrna.org|MirAncesTar|miRcode|mirCoX|miRDB|MirMAP|MirTar|miRTar2GO|Mirza-G|MultiMiTar|PACCMIT|RepTar|TargetScan|TargetSpy
PCDH17	O14917		hsa-miR-206	0.803873	21	Very High	BCmicrO|BiTargeting|CoMeTa|Cupid|DIANA|ElMMo3|MBStar|MAMI|microrna.org|MirAncesTar|miRcode|mirCoX|miRDB|MirMAP|Mirza-G|MultiMiTar|RepTar|RNAhybrid|TargetRank|TargetScan|TargetSpy
CNOT7	Q9UIV1		hsa-miR-320b	0.803396	18	Very High	BCmicrO|CoMeTa|Cupid|DIANA|ElMMo3|MBStar|microrna.org|MirAncesTar|miRDB|MirMAP|MirTar|miRTar2GO|Mirza-G|PACCMIT|RepTar|RNAhybrid|TargetScan|TargetSpy
NR1H3	Q13133		hsa-miR-206	0.803323	17	Very High	BCmicrO|CoMeTa|Cupid|ElMMo3|GenMir++|MAMI|microrna.org|MirAncesTar|mirbase|miRcode|mirCoX|miRDB|MirMAP|PACCMIT|RNAhybrid|TargetScan|TargetSpy
COPS2	P61201		hsa-miR-320d	0.802357	18	Very High	BCmicrO|BiTargeting|CoMeTa|Cupid|DIANA|ElMMo3|MBStar|microrna.org|MirAncesTar|miRDB|MirMAP|MirTar|Mirza-G|PACCMIT|RepTar|RNAhybrid|TargetScan|TargetSpy
ZBTB4	Q9P1Z0		hsa-miR-206	0.802076	19	Very High	BCmicrO|BiTargeting|Cupid|DIANA|ElMMo3|MAMI|microrna.org|MirAncesTar|miRcode|mirCoX|miRDB|MirMAP|MirTar|miRTar2GO|Mirza-G|MultiMiTar|PACCMIT|RepTar|TargetScan
RNF145	Q96MT1		hsa-miR-206	0.801938	19	Very High	BCmicrO|BiTargeting|Cupid|DIANA|ElMMo3|MBStar|MAMI|microrna.org|MirAncesTar|miRcode|mirCoX|miRDB|MirMAP|MirTar|Mirza-G|MultiMiTar|RepTar|RNAhybrid|TargetScan
ARID2	Q68CP9		hsa-miR-206	0.80142	19	Very High	BCmicrO|Cupid|DIANA|ElMMo3|MBStar|MAMI|microrna.org|MirAncesTar|miRcode|mirCoX|miRDB|MirMAP|miRTar2GO|Mirza-G|MultiMiTar|PACCMIT|RepTar|RNAhybrid|TargetScan
RAP1A	P62834		hsa-miR-320c	0.801162	20	Very High	BCmicrO|BiTargeting|CoMeTa|Cupid|DIANA|ElMMo3|MBStar|microrna.org|MirAncesTar|miRDB|MirMAP|MirTar|miRTar2GO|Mirza-G|PACCMIT|RepTar|RNA22|RNAhybrid|TargetScan|TargetSpy
ANP32E	Q9BTT0		hsa-miR-206	0.801135	20	Very High	BCmicrO|CoMeTa|Cupid|DIANA|ElMMo3|MBStar|microrna.org|MirAncesTar|miRcode|mirCoX|MirMAP|miRTar2GO|Mirza-G|MultiMiTar|RepTar|RNA22|RNAhybrid|TargetRank|TargetScan|TargetSpy
CAPRIN1	Q14444		hsa-miR-320b	0.800994	18	Very High	BCmicrO|CoMeTa|Cupid|DIANA|ElMMo3|MBStar|microrna.org|MirAncesTar|miRDB|MirMAP|MirTar|miRTar2GO|Mirza-G|PACCMIT|RepTar|RNAhybrid|TargetScan|TargetSpy
MXD1	Q05195		hsa-miR-206	0.800857	19	Very High	BCmicrO|CoMeTa|DIANA|ElMMo3|MBStar|microrna.org|MirAncesTar|miRcode|mirCoX|miRDB|MirMAP|MirTar|miRTar2GO|Mirza-G|PACCMIT|RNAhybrid|TargetRank|TargetScan|TargetSpy
PDGFA	P04085		hsa-miR-206	0.80053	20	Very High	BCmicrO|BiTargeting|CoMeTa|Cupid|DIANA|ElMMo3|microrna.org|MirAncesTar|mirbase|miRcode|mirCoX|miRDB|MirMAP|MirSNP|miRTar2GO|MultiMiTar|PACCMIT|RepTar|RNAhybrid|TargetScan
NBEA	Q8NFP9		hsa-miR-206	0.800055	22	Very High	BCmicrO|BiTargeting|CoMeTa|Cupid|DIANA|ElMMo3|MBStar|microrna.org|MirAncesTar|mirbase|miRcode|mirCoX|miRDB|MirMAP|MirSNP|miRTar2GO|Mirza-G|MultiMiTar|RepTar|RNAhybrid|TargetRank|TargetScan
HECTD2	Q5U5R9		hsa-miR-320b	0.799732	18	Very High	BCmicrO|Cupid|DIANA|ElMMo3|MBStar|microrna.org|MirAncesTar|miRDB|MirMAP|MirSNP|MirTar|miRTar2GO|Mirza-G|PACCMIT|RepTar|RNAhybrid|TargetScan|TargetSpy
HECTD2	Q5U5R9		hsa-miR-320c	0.799567	18	Very High	BCmicrO|Cupid|DIANA|ElMMo3|MBStar|microrna.org|MirAncesTar|miRDB|MirMAP|MirSNP|MirTar|miRTar2GO|Mirza-G|PACCMIT|RepTar|RNAhybrid|TargetScan|TargetSpy
ZMAT3	Q9HA38		hsa-miR-206	0.799476	20	Very High	BCmicrO|CoMeTa|DIANA|ElMMo3|MBStar|MAMI|microrna.org|MirAncesTar|miRcode|mirCoX|miRDB|MirMAP|MirSNP|MirTar|miRTar2GO|Mirza-G|RepTar|RNAhybrid|TargetScan|TargetSpy
PHF6	Q8IWS0		hsa-miR-206	0.799056	19	Very High	BCmicrO|Cupid|DIANA|ElMMo3|MBStar|MAMI|microrna.org|MirAncesTar|miRcode|mirCoX|miRDB|MirMAP|miRTar2GO|Mirza-G|MultiMiTar|RNAhybrid|TargetRank|TargetScan|TargetSpy
TMSB4X	P62328		hsa-miR-206	0.798835	19	Very High	BCmicrO|BiTargeting|CoMeTa|DIANA|ElMMo3|microrna.org|MirAncesTar|miRcode|mirCoX|miRDB|MirMAP|MirTar|miRTar2GO|PACCMIT|RepTar|RNAhybrid|TargetRank|TargetScan|TargetSpy
CLOCK	O15516		hsa-miR-206	0.798031	20	Very High	BCmicrO|BiTargeting|CoMeTa|DIANA|ElMMo3|MBStar|MAMI|microrna.org|MirAncesTar|miRcode|mirCoX|miRDB|MirMAP|miRTar2GO|Mirza-G|MultiMiTar|RepTar|RNAhybrid|TargetRank|TargetScan
TNPO2	O14787		hsa-miR-206	0.796831	19	Very High	BCmicrO|CoMeTa|Cupid|DIANA|ElMMo3|MAMI|microrna.org|MirAncesTar|miRcode|mirCoX|miRDB|MirMAP|MirTar|miRTar2GO|MultiMiTar|PACCMIT|RepTar|RNAhybrid|TargetScan
MAP3K1	Q13233		hsa-miR-206	0.796203	19	Very High	BCmicrO|CoMeTa|Cupid|DIANA|ElMMo3|MBStar|microrna.org|MirAncesTar|miRcode|mirCoX|miRDB|MirMAP|miRTar2GO|Mirza-G|PACCMIT|RepTar|TargetRank|TargetScan|TargetSpy
TBP	P20226		hsa-miR-206	0.795739	18	Very High	BCmicrO|CoMeTa|Cupid|DIANA|ElMMo3|MAMI|microrna.org|MirAncesTar|miRcode|mirCoX|miRDB|MirMAP|Mirza-G|PACCMIT|PicTar|RepTar|RNAhybrid|TargetRank
C2CD5	Q86YS7		hsa-miR-206	0.795568	21	Very High	BCmicrO|CoMeTa|Cupid|DIANA|ElMMo3|MBStar|microrna.org|MirAncesTar|miRcode|mirCoX|miRDB|MirMAP|MirSNP|miRTar2GO|Mirza-G|MultiMiTar|RepTar|RNAhybrid|TargetRank|TargetScan|TargetSpy
RAP1A	P62834		hsa-miR-320b	0.795549	19	Very High	BCmicrO|BiTargeting|CoMeTa|Cupid|DIANA|ElMMo3|MBStar|microrna.org|MirAncesTar|miRDB|MirMAP|MirTar|miRTar2GO|Mirza-G|PACCMIT|RepTar|RNAhybrid|TargetScan|TargetSpy
OSBPL7	Q9BZF2		hsa-miR-206	0.795042	21	Very High	BCmicrO|CoMeTa|DIANA|ElMMo3|MAMI|microrna.org|MirAncesTar|mirbase|miRcode|mirCoX|miRDB|MirMAP|MirSNP|MirTar|MultiMiTar|PACCMIT|RepTar|RNAhybrid|TargetRank|TargetScan|TargetSpy
VAMP2	P63027		hsa-miR-206	0.794942	17	Very High	BCmicrO|CoMeTa|DIANA|ElMMo3|MAMI|microrna.org|MirAncesTar|miRcode|mirCoX|miRDB|MirMAP|miRTar2GO|Mirza-G|RepTar|RNAhybrid|TargetRank|TargetScan
DLG4	P78352		hsa-miR-206	0.794616	18	Very High	BCmicrO|CoMeTa|Cupid|DIANA|ElMMo3|GenMir++|MAMI|microrna.org|MirAncesTar|mirbase|miRcode|mirCoX|miRDB|MirMAP|Mirza-G|PACCMIT|RNAhybrid|TargetScan
DHX15	O43143		hsa-miR-320b	0.794504	15	Very High	BCmicrO|CoMeTa|Cupid|DIANA|ElMMo3|microrna.org|MirAncesTar|miRDB|MirMAP|MirSNP|MirTar|PACCMIT|RepTar|TargetScan|TargetSpy
ATRX	P46100		hsa-miR-320b	0.79434	18	Very High	BCmicrO|BiTargeting|CoMeTa|Cupid|DIANA|ElMMo3|MBStar|microrna.org|MirAncesTar|miRDB|MirMAP|MirTar|miRTar2GO|Mirza-G|PACCMIT|RepTar|RNAhybrid|TargetScan
MAL2	Q969L2		hsa-miR-206	0.794267	17	Very High	BCmicrO|ElMMo3|MBStar|MAMI|microrna.org|MirAncesTar|miRcode|mirCoX|miRDB|MirTar|Mirza-G|MultiMiTar|RepTar|RNAhybrid|TargetRank|TargetScan|TargetSpy
MLLT3	P42568		hsa-miR-320c	0.794197	18	Very High	BCmicrO|BiTargeting|CoMeTa|Cupid|DIANA|ElMMo3|MBStar|microrna.org|MirAncesTar|miRDB|MirMAP|MirSNP|MirTar|miRTar2GO|Mirza-G|PACCMIT|RNAhybrid|TargetScan
MLLT3	P42568		hsa-miR-206	0.793585	16	Very High	BCmicrO|CoMeTa|DIANA|ElMMo3|GenMir++|MBStar|MAMI|MirAncesTar|miRcode|mirCoX|MirMAP|miRTar2GO|MultiMiTar|RepTar|RNAhybrid|TargetRank
PDE7A	Q13946		hsa-miR-206	0.793182	17	Very High	BCmicrO|Cupid|DIANA|ElMMo3|MBStar|microrna.org|MirAncesTar|miRcode|mirCoX|miRDB|MirMAP|MirTar|miRTar2GO|Mirza-G|RepTar|RNAhybrid|TargetScan
ANP32B	Q92688		hsa-miR-206	0.792842	21	Very High	BCmicrO|BiTargeting|CoMeTa|Cupid|DIANA|ElMMo3|MBStar|MAMI|microrna.org|MirAncesTar|mirbase|miRcode|mirCoX|miRDB|MirMAP|miRTar2GO|Mirza-G|RepTar|RNAhybrid|TargetScan|TargetSpy
SP2	Q02086		hsa-miR-206	0.792111	18	Very High	BCmicrO|BiTargeting|CoMeTa|Cupid|DIANA|ElMMo3|MAMI|microrna.org|MirAncesTar|miRcode|mirCoX|MirMAP|miRTar2GO|Mirza-G|RepTar|RNAhybrid|TargetRank|TargetScan
ZNF146	Q15072		hsa-miR-206	0.792042	18	Very High	BCmicrO|CoMeTa|DIANA|ElMMo3|GenMir++|MBStar|MAMI|microrna.org|miRcode|mirCoX|miRDB|MirMAP|miRTar2GO|Mirza-G|PACCMIT|RNAhybrid|TargetScan|TargetSpy
TMEM47	Q9BQJ4		hsa-miR-320b	0.792001	16	Very High	BCmicrO|CoMeTa|Cupid|DIANA|ElMMo3|MBStar|microrna.org|MirAncesTar|miRDB|MirMAP|MirSNP|MirTar|miRTar2GO|Mirza-G|PACCMIT|RepTar
CAP1	Q01518		hsa-miR-206	0.791934	19	Very High	BCmicrO|BiTargeting|CoMeTa|Cupid|DIANA|ElMMo3|GenMir++|MBStar|MAMI|microrna.org|MirAncesTar|miRcode|mirCoX|MirMAP|miRTar2GO|Mirza-G|RNA22|RNAhybrid|TargetRank
ARL8B	Q9NVJ2		hsa-miR-320c	0.791844	19	Very High	BCmicrO|BiTargeting|CoMeTa|Cupid|DIANA|ElMMo3|MBStar|microrna.org|MirAncesTar|miRDB|MirMAP|MirSNP|MirTar|miRTar2GO|Mirza-G|PACCMIT|RepTar|RNAhybrid|TargetScan
VEZF1	Q14119		hsa-miR-206	0.791803	18	Very High	BCmicrO|CoMeTa|DIANA|ElMMo3|MAMI|microrna.org|MirAncesTar|miRcode|mirCoX|miRDB|MirMAP|miRTar2GO|MultiMiTar|PACCMIT|RepTar|RNAhybrid|TargetRank|TargetScan
XPO1	O14980		hsa-miR-320d	0.790531	18	Very High	BCmicrO|BiTargeting|CoMeTa|Cupid|DIANA|ElMMo3|MBStar|microrna.org|MirAncesTar|miRDB|MirMAP|MirTar|Mirza-G|PACCMIT|RepTar|RNAhybrid|TargetScan|TargetSpy
ACAP2	Q15057		hsa-miR-206	0.790241	21	Very High	BCmicrO|CoMeTa|Cupid|DIANA|ElMMo3|MBStar|MAMI|MirAncesTar|miRcode|mirCoX|miRDB|MirMAP|MirSNP|miRTar2GO|Mirza-G|MultiMiTar|PACCMIT|RepTar|RNAhybrid|TargetScan|TargetSpy
CNOT7	Q9UIV1		hsa-miR-320d	0.789974	17	Very High	BCmicrO|CoMeTa|Cupid|DIANA|ElMMo3|MBStar|microrna.org|MirAncesTar|miRDB|MirMAP|MirTar|Mirza-G|PACCMIT|RepTar|RNAhybrid|TargetScan|TargetSpy
RAC1	P63000		hsa-miR-320b	0.789155	19	Very High	BCmicrO|BiTargeting|CoMeTa|Cupid|DIANA|ElMMo3|MBStar|microrna.org|MirAncesTar|miRDB|MirMAP|MirSNP|MirTar|miRTar2GO|Mirza-G|RepTar|RNAhybrid|TargetScan|TargetSpy
KITLG	P21583		hsa-miR-320b	0.78838	17	Very High	BCmicrO|CoMeTa|Cupid|DIANA|ElMMo3|MBStar|microrna.org|MirAncesTar|miRDB|MirMAP|MirTar|miRTar2GO|Mirza-G|RepTar|RNAhybrid|TargetScan|TargetSpy
HMGN1	P05114		hsa-miR-206	0.788102	20	Very High	BCmicrO|CoMeTa|Cupid|DIANA|ElMMo3|microrna.org|MirAncesTar|mirbase|miRcode|mirCoX|miRDB|MirMAP|MirSNP|miRTar2GO|Mirza-G|PACCMIT|RepTar|RNAhybrid|TargetRank|TargetScan
VEGFA	P15692		hsa-miR-206	0.787971	20	Very High	BCmicrO|CoMeTa|Cupid|DIANA|ElMMo3|MBStar|microrna.org|MirAncesTar|miRcode|mirCoX|miRDB|MirMAP|MirTar|miRTar2GO|Mirza-G|MultiMiTar|PACCMIT|RNAhybrid|TargetRank|TargetScan
MLLT3	P42568		hsa-miR-320b	0.787805	19	Very High	BCmicrO|BiTargeting|CoMeTa|DIANA|ElMMo3|MBStar|microrna.org|MirAncesTar|miRDB|MirMAP|MirSNP|MirTar|miRTar2GO|Mirza-G|PACCMIT|RepTar|RNAhybrid|TargetScan|TargetSpy
DCP2	Q8IU60		hsa-miR-206	0.787174	21	Very High	BCmicrO|BiTargeting|CoMeTa|Cupid|DIANA|ElMMo3|MBStar|MAMI|microrna.org|MirAncesTar|miRcode|mirCoX|miRDB|MirMAP|MirTar|miRTar2GO|Mirza-G|MultiMiTar|RepTar|RNAhybrid|TargetScan
PREX1	Q8TCU6		hsa-miR-206	0.785802	18	Very High	BCmicrO|Cupid|DIANA|ElMMo3|MBStar|MAMI|microrna.org|MirAncesTar|miRcode|mirCoX|MirMAP|MirSNP|Mirza-G|PACCMIT|PicTar|RepTar|RNAhybrid|TargetScan
KITLG	P21583		hsa-miR-320c	0.785737	17	Very High	BCmicrO|CoMeTa|Cupid|DIANA|ElMMo3|MBStar|microrna.org|MirAncesTar|miRDB|MirMAP|MirTar|miRTar2GO|Mirza-G|RepTar|RNAhybrid|TargetScan|TargetSpy
GPR137C	Q8N3F9		hsa-miR-206	0.785489	19	Very High	BCmicrO|Cupid|DIANA|ElMMo3|MBStar|microrna.org|MirAncesTar|miRcode|mirCoX|miRDB|MirMAP|MirTar|miRTar2GO|Mirza-G|RepTar|RNAhybrid|TargetRank|TargetScan|TargetSpy
SH3BGRL3	Q9H299		hsa-miR-206	0.785213	16	Very High	BCmicrO|CoMeTa|Cupid|DIANA|ElMMo3|MAMI|microrna.org|MirAncesTar|miRcode|mirCoX|miRDB|MirMAP|MirTar|Mirza-G|PACCMIT|TargetScan
ARL8B	Q9NVJ2		hsa-miR-320b	0.784004	19	Very High	BCmicrO|BiTargeting|CoMeTa|Cupid|DIANA|ElMMo3|MBStar|microrna.org|MirAncesTar|miRDB|MirMAP|MirSNP|MirTar|miRTar2GO|Mirza-G|PACCMIT|RepTar|RNAhybrid|TargetScan
ZNF800	Q2TB10		hsa-miR-206	0.783566	20	Very High	BCmicrO|Cupid|DIANA|ElMMo3|MBStar|microrna.org|MirAncesTar|miRcode|mirCoX|miRDB|MirMAP|miRTar2GO|Mirza-G|MultiMiTar|PACCMIT|RepTar|RNAhybrid|TargetRank|TargetScan|TargetSpy
ARFIP1	P53367		hsa-miR-320b	0.782914	18	Very High	BCmicrO|CoMeTa|Cupid|DIANA|ElMMo3|MBStar|microrna.org|MirAncesTar|miRDB|MirMAP|MirSNP|MirTar|miRTar2GO|Mirza-G|RepTar|RNAhybrid|TargetScan|TargetSpy
ATRX	P46100		hsa-miR-320c	0.782608	18	Very High	BCmicrO|BiTargeting|CoMeTa|Cupid|DIANA|ElMMo3|MBStar|microrna.org|MirAncesTar|miRDB|MirMAP|MirTar|miRTar2GO|Mirza-G|PACCMIT|RepTar|RNAhybrid|TargetScan
DICER1	Q9UPY3		hsa-miR-206	0.782598	21	Very High	BCmicrO|BiTargeting|CoMeTa|Cupid|DIANA|ElMMo3|MBStar|MAMI|microrna.org|MirAncesTar|miRcode|mirCoX|miRDB|MirMAP|MirSNP|miRTar2GO|Mirza-G|MultiMiTar|RepTar|RNAhybrid|TargetScan
TMEM135	Q86UB9		hsa-miR-206	0.782067	18	Very High	BCmicrO|CoMeTa|DIANA|ElMMo3|MBStar|MAMI|microrna.org|MirAncesTar|miRcode|mirCoX|MirMAP|miRTar2GO|Mirza-G|MultiMiTar|RepTar|RNAhybrid|TargetScan|TargetSpy
FNBP1L	Q5T0N5		hsa-miR-206	0.78199	20	Very High	BCmicrO|CoMeTa|Cupid|DIANA|ElMMo3|MBStar|microrna.org|MirAncesTar|miRcode|mirCoX|miRDB|MirMAP|MirTar|Mirza-G|MultiMiTar|RepTar|RNA22|RNAhybrid|TargetRank|TargetScan
RYBP	Q8N488		hsa-miR-206	0.78197	19	Very High	BCmicrO|CoMeTa|Cupid|DIANA|ElMMo3|MBStar|microrna.org|MirAncesTar|miRcode|mirCoX|miRDB|MirMAP|miRTar2GO|Mirza-G|MultiMiTar|PACCMIT|RepTar|TargetScan|TargetSpy
CTBP2	P56545		hsa-miR-206	0.781874	20	Very High	BCmicrO|CoMeTa|Cupid|DIANA|ElMMo3|MBStar|microrna.org|MirAncesTar|miRcode|mirCoX|miRDB|MirMAP|MirSNP|Mirza-G|PACCMIT|RepTar|RNAhybrid|TargetRank|TargetScan|TargetSpy
LRCH1	Q9Y2L9		hsa-miR-206	0.781702	15	Very High	BCmicrO|CoMeTa|Cupid|ElMMo3|MBStar|microrna.org|MirAncesTar|mirbase|miRcode|mirCoX|MirMAP|miRTar2GO|Mirza-G|RNAhybrid|TargetScan
ESRRG	P62508		hsa-miR-320d	0.781175	20	Very High	BCmicrO|BiTargeting|CoMeTa|Cupid|DIANA|ElMMo3|MBStar|microrna.org|MirAncesTar|miRDB|MirMAP|MirSNP|MirTar|Mirza-G|PACCMIT|RepTar|RNA22|RNAhybrid|TargetScan|TargetSpy
ATRX	P46100		hsa-miR-320d	0.780927	18	Very High	BCmicrO|BiTargeting|CoMeTa|Cupid|DIANA|ElMMo3|MBStar|microrna.org|MirAncesTar|miRDB|MirMAP|MirTar|Mirza-G|PACCMIT|RepTar|RNAhybrid|TargetScan|TargetSpy
TSPAN4	O14817		hsa-miR-206	0.780696	19	Very High	BCmicrO|BiTargeting|CoMeTa|DIANA|ElMMo3|MAMI|microrna.org|MirAncesTar|mirbase|miRcode|mirCoX|miRDB|MirMAP|miRTar2GO|Mirza-G|RepTar|RNAhybrid|TargetRank|TargetScan
SRSF7	Q16629		hsa-miR-206	0.780121	12	Very High	BCmicrO|CoMeTa|DIANA|GenMir++|MBStar|MAMI|MirAncesTar|miRcode|mirCoX|PicTar|RepTar|RNAhybrid
ARFIP1	P53367		hsa-miR-320c	0.779733	18	Very High	BCmicrO|CoMeTa|Cupid|DIANA|ElMMo3|MBStar|microrna.org|MirAncesTar|miRDB|MirMAP|MirSNP|MirTar|miRTar2GO|Mirza-G|RepTar|RNAhybrid|TargetScan|TargetSpy
COPS2	P61201		hsa-miR-320b	0.77935	16	Very High	BCmicrO|CoMeTa|DIANA|ElMMo3|MBStar|microrna.org|MirAncesTar|miRDB|MirMAP|MirTar|Mirza-G|PACCMIT|RepTar|RNAhybrid|TargetScan|TargetSpy
PLXNC1	O60486		hsa-miR-320b	0.778791	19	Very High	BCmicrO|BiTargeting|CoMeTa|Cupid|DIANA|ElMMo3|MBStar|microrna.org|MirAncesTar|miRDB|MirMAP|MirSNP|MirTar|Mirza-G|PACCMIT|RepTar|RNAhybrid|TargetScan|TargetSpy
HACE1	Q8IYU2		hsa-miR-206	0.778764	18	Very High	BCmicrO|Cupid|DIANA|ElMMo3|MAMI|microrna.org|MirAncesTar|miRcode|mirCoX|miRDB|MirMAP|miRTar2GO|Mirza-G|RepTar|RNAhybrid|TargetRank|TargetScan|TargetSpy
HMGCR	P04035		hsa-miR-206	0.778747	21	Very High	BCmicrO|CoMeTa|DIANA|ElMMo3|MBStar|MAMI|microrna.org|MirAncesTar|miRcode|mirCoX|miRDB|MirMAP|MirTar|miRTar2GO|Mirza-G|PACCMIT|RepTar|RNAhybrid|TargetRank|TargetScan|TargetSpy
MLLT3	P42568		hsa-miR-320d	0.778402	18	Very High	BCmicrO|BiTargeting|CoMeTa|Cupid|DIANA|ElMMo3|MBStar|microrna.org|MirAncesTar|miRDB|MirMAP|MirSNP|MirTar|Mirza-G|PACCMIT|RNAhybrid|TargetScan|TargetSpy
FBXW7	Q969H0		hsa-miR-206	0.778063	20	Very High	BCmicrO|BiTargeting|CoMeTa|Cupid|DIANA|ElMMo3|MBStar|microrna.org|MirAncesTar|miRcode|mirCoX|miRDB|MirMAP|miRTar2GO|Mirza-G|MultiMiTar|PACCMIT|RepTar|RNAhybrid|TargetScan
CAPRIN1	Q14444		hsa-miR-320d	0.777576	16	Very High	BCmicrO|CoMeTa|Cupid|DIANA|ElMMo3|MBStar|microrna.org|MirAncesTar|miRDB|MirMAP|MirTar|Mirza-G|PACCMIT|RepTar|RNAhybrid|TargetScan
HECTD2	Q5U5R9		hsa-miR-320d	0.777439	17	Very High	BCmicrO|Cupid|DIANA|ElMMo3|MBStar|microrna.org|MirAncesTar|miRDB|MirMAP|MirSNP|MirTar|Mirza-G|PACCMIT|RepTar|RNAhybrid|TargetScan|TargetSpy
ESRRG	P62508		hsa-miR-320c	0.777338	20	Very High	BCmicrO|BiTargeting|CoMeTa|Cupid|DIANA|ElMMo3|MBStar|microrna.org|MirAncesTar|miRDB|MirMAP|MirSNP|MirTar|Mirza-G|PACCMIT|RepTar|RNA22|RNAhybrid|TargetScan|TargetSpy
TMEM106B	Q9NUM4		hsa-miR-320b	0.77725	18	Very High	BCmicrO|BiTargeting|CoMeTa|DIANA|ElMMo3|MBStar|microrna.org|MirAncesTar|miRDB|MirMAP|MirTar|miRTar2GO|Mirza-G|PACCMIT|RepTar|RNAhybrid|TargetScan|TargetSpy
ATG13	O75143		hsa-miR-206	0.777193	21	Very High	BCmicrO|BiTargeting|CoMeTa|Cupid|DIANA|ElMMo3|MAMI|microrna.org|MirAncesTar|mirbase|miRcode|mirCoX|miRDB|MirMAP|miRTar2GO|Mirza-G|PACCMIT|RepTar|RNAhybrid|TargetScan|TargetSpy
COPS2	P61201		hsa-miR-320c	0.777051	16	Very High	BCmicrO|CoMeTa|DIANA|ElMMo3|MBStar|microrna.org|MirAncesTar|miRDB|MirMAP|MirTar|Mirza-G|PACCMIT|RepTar|RNAhybrid|TargetScan|TargetSpy
PTPN1	P18031		hsa-miR-206	0.7767	17	Very High	BCmicrO|CoMeTa|Cupid|DIANA|ElMMo3|MBStar|microrna.org|MirAncesTar|miRcode|mirCoX|miRDB|MirMAP|miRTar2GO|MultiMiTar|RepTar|TargetRank|TargetScan
MTDH	Q86UE4		hsa-miR-320c	0.776475	18	Very High	BCmicrO|CoMeTa|Cupid|DIANA|ElMMo3|MBStar|microrna.org|MirAncesTar|miRDB|MirMAP|MirTar|miRTar2GO|Mirza-G|PACCMIT|RepTar|RNAhybrid|TargetScan|TargetSpy
FOSB	P53539		hsa-miR-206	0.776455	19	Very High	BCmicrO|CoMeTa|Cupid|DIANA|ElMMo3|MBStar|MAMI|microrna.org|MirAncesTar|miRcode|mirCoX|miRDB|MirMAP|Mirza-G|PACCMIT|RepTar|RNAhybrid|TargetRank|TargetScan
PLPPR1	Q8TBJ4		hsa-miR-320c	0.776197	16	Very High	BCmicrO|BiTargeting|Cupid|ElMMo3|MBStar|microrna.org|MirAncesTar|miRDB|MirSNP|MirTar|Mirza-G|PACCMIT|RepTar|RNAhybrid|TargetScan|TargetSpy
LCOR	Q96JN0		hsa-miR-206	0.776168	18	Very High	BCmicrO|BiTargeting|Cupid|DIANA|ElMMo3|MBStar|microrna.org|MirAncesTar|miRcode|mirCoX|miRDB|MirMAP|MirSNP|MirTar|miRTar2GO|Mirza-G|RepTar|TargetScan
UBN1	Q9NPG3		hsa-miR-206	0.775938	19	Very High	BCmicrO|CoMeTa|Cupid|DIANA|ElMMo3|MAMI|microrna.org|MirAncesTar|miRcode|mirCoX|miRDB|MirMAP|miRTar2GO|Mirza-G|PACCMIT|RepTar|RNAhybrid|TargetScan|TargetSpy
SLC25A36	Q96CQ1		hsa-miR-206	0.775879	21	Very High	BCmicrO|CoMeTa|Cupid|DIANA|ElMMo3|MBStar|microrna.org|MirAncesTar|miRcode|mirCoX|miRDB|MirMAP|MirSNP|MirTar|miRTar2GO|Mirza-G|MultiMiTar|RepTar|RNAhybrid|TargetScan|TargetSpy
DHX15	O43143		hsa-miR-320d	0.775647	14	Very High	BCmicrO|CoMeTa|Cupid|DIANA|ElMMo3|microrna.org|MirAncesTar|miRDB|MirMAP|MirSNP|MirTar|PACCMIT|TargetScan|TargetSpy
RAP1A	P62834		hsa-miR-320d	0.775124	18	Very High	BCmicrO|BiTargeting|CoMeTa|Cupid|DIANA|ElMMo3|MBStar|microrna.org|MirAncesTar|miRDB|MirMAP|MirTar|Mirza-G|PACCMIT|RepTar|RNAhybrid|TargetScan|TargetSpy
PIK3C2A	O00443		hsa-miR-206	0.775106	16	Very High	BCmicrO|CoMeTa|Cupid|DIANA|ElMMo3|MBStar|MirAncesTar|miRcode|mirCoX|MirMAP|miRTar2GO|Mirza-G|MultiMiTar|RepTar|TargetScan|TargetSpy
SLC10A7	Q0GE19		hsa-miR-206	0.77494	17	Very High	BCmicrO|BiTargeting|Cupid|DIANA|ElMMo3|MBStar|microrna.org|MirAncesTar|miRcode|mirCoX|MirMAP|MirTar|Mirza-G|RepTar|RNAhybrid|TargetRank|TargetScan
GNAI1	P63096		hsa-miR-320b	0.774635	19	Very High	BCmicrO|CoMeTa|Cupid|DIANA|ElMMo3|MBStar|microrna.org|MirAncesTar|miRDB|MirMAP|MirSNP|MirTar|miRTar2GO|Mirza-G|PACCMIT|RepTar|RNAhybrid|TargetScan|TargetSpy
TSPYL4	Q9UJ04		hsa-miR-206	0.774423	20	Very High	BCmicrO|CoMeTa|Cupid|DIANA|ElMMo3|MBStar|MAMI|microrna.org|MirAncesTar|miRcode|mirCoX|miRDB|MirMAP|miRTar2GO|Mirza-G|MultiMiTar|PACCMIT|RepTar|TargetScan|TargetSpy
SPTSSA	Q969W0		hsa-miR-320c	0.774362	16	Very High	BCmicrO|CoMeTa|Cupid|DIANA|ElMMo3|MBStar|microrna.org|MirAncesTar|miRDB|MirMAP|MirTar|miRTar2GO|Mirza-G|PACCMIT|RepTar|TargetScan
WDR61	Q9GZS3		hsa-miR-206	0.774237	18	Very High	BCmicrO|CoMeTa|ElMMo3|MAMI|microrna.org|MirAncesTar|mirbase|miRcode|mirCoX|miRDB|MirMAP|MirTar|Mirza-G|PACCMIT|RepTar|RNAhybrid|TargetScan|TargetSpy
NET1	Q7Z628		hsa-miR-206	0.773661	18	Very High	BCmicrO|CoMeTa|Cupid|DIANA|ElMMo3|MBStar|microrna.org|MirAncesTar|miRcode|mirCoX|miRDB|MirMAP|MirTar|miRTar2GO|Mirza-G|RNAhybrid|TargetRank|TargetScan
FAM160B1	Q5W0V3		hsa-miR-320b	0.773556	18	Very High	BCmicrO|BiTargeting|Cupid|DIANA|ElMMo3|MBStar|microrna.org|MirAncesTar|miRDB|MirMAP|MirTar|miRTar2GO|Mirza-G|PACCMIT|RepTar|RNAhybrid|TargetScan|TargetSpy
ADGRA3	Q8IWK6		hsa-miR-206	0.773136	16	Very High	BCmicrO|CoMeTa|Cupid|ElMMo3|MAMI|microrna.org|MirAncesTar|mirbase|miRcode|mirCoX|MirMAP|PACCMIT|RepTar|RNAhybrid|TargetScan|TargetSpy
SEMA3A	Q14563		hsa-miR-320b	0.773036	16	Very High	BCmicrO|CoMeTa|Cupid|DIANA|ElMMo3|microrna.org|MirAncesTar|miRDB|MirMAP|MirTar|miRTar2GO|Mirza-G|PACCMIT|RepTar|RNAhybrid|TargetScan
TMEM106B	Q9NUM4		hsa-miR-320c	0.772704	17	Very High	BCmicrO|CoMeTa|DIANA|ElMMo3|MBStar|microrna.org|MirAncesTar|miRDB|MirMAP|MirTar|miRTar2GO|Mirza-G|PACCMIT|RepTar|RNAhybrid|TargetScan|TargetSpy
THAP12	O43422		hsa-miR-206	0.772483	17	Very High	BCmicrO|CoMeTa|Cupid|DIANA|ElMMo3|microrna.org|MirAncesTar|miRcode|mirCoX|miRDB|MirMAP|MirTar|miRTar2GO|Mirza-G|RepTar|RNAhybrid|TargetScan
NEXMIF			hsa-miR-206	0.77222	17	Very High	BCmicrO|DIANA|ElMMo3|MBStar|microrna.org|MirAncesTar|miRcode|mirCoX|miRDB|MirMAP|MirTar|Mirza-G|PACCMIT|RepTar|RNAhybrid|TargetScan|TargetSpy
UNC119B	A6NIH7		hsa-miR-206	0.771252	18	Very High	BCmicrO|CoMeTa|DIANA|ElMMo3|MBStar|microrna.org|MirAncesTar|miRcode|mirCoX|miRDB|MirMAP|MirTar|miRTar2GO|Mirza-G|RepTar|TargetRank|TargetScan|TargetSpy
NCK2	O43639		hsa-miR-206	0.771013	19	Very High	BCmicrO|CoMeTa|Cupid|DIANA|ElMMo3|MBStar|MAMI|microrna.org|MirAncesTar|miRcode|mirCoX|miRDB|MirMAP|Mirza-G|MultiMiTar|PACCMIT|RNAhybrid|TargetScan|TargetSpy
ESRRG	P62508		hsa-miR-320b	0.770922	18	Very High	BCmicrO|CoMeTa|Cupid|DIANA|ElMMo3|MBStar|microrna.org|MirAncesTar|miRDB|MirMAP|MirTar|Mirza-G|PACCMIT|RepTar|RNA22|RNAhybrid|TargetScan|TargetSpy
ASH2L	Q9UBL3		hsa-miR-206	0.770208	18	Very High	BCmicrO|CoMeTa|ElMMo3|MAMI|microrna.org|MirAncesTar|mirbase|miRcode|mirCoX|miRDB|MirMAP|MirTar|miRTar2GO|Mirza-G|RepTar|RNAhybrid|TargetRank|TargetScan
DHX15	O43143		hsa-miR-320c	0.769789	14	Very High	BCmicrO|CoMeTa|Cupid|DIANA|ElMMo3|microrna.org|MirAncesTar|miRDB|MirMAP|MirSNP|MirTar|PACCMIT|TargetScan|TargetSpy
PAPD5	Q8NDF8		hsa-miR-320b	0.769601	16	Very High	BCmicrO|DIANA|ElMMo3|MBStar|microrna.org|MirAncesTar|miRDB|MirMAP|MirTar|miRTar2GO|Mirza-G|PACCMIT|RepTar|RNAhybrid|TargetScan|TargetSpy
PRKCE	Q02156		hsa-miR-206	0.769567	22	Very High	BCmicrO|BiTargeting|CoMeTa|Cupid|DIANA|ElMMo3|MBStar|microrna.org|MirAncesTar|miRcode|mirCoX|miRDB|MirMAP|miRTar2GO|Mirza-G|MultiMiTar|PACCMIT|RepTar|RNAhybrid|TargetRank|TargetScan|TargetSpy
G3BP2	Q9UN86		hsa-miR-206	0.769234	18	Very High	BCmicrO|CoMeTa|Cupid|DIANA|ElMMo3|MBStar|MAMI|MirAncesTar|miRcode|mirCoX|MirMAP|miRTar2GO|Mirza-G|MultiMiTar|RepTar|RNAhybrid|TargetScan|TargetSpy
RNF19A	Q9NV58		hsa-miR-206	0.768785	19	Very High	BCmicrO|BiTargeting|CoMeTa|Cupid|DIANA|ElMMo3|MBStar|MAMI|microrna.org|MirAncesTar|mirbase|miRcode|mirCoX|MirMAP|miRTar2GO|Mirza-G|MultiMiTar|RepTar|RNAhybrid
TGOLN2	O43493		hsa-miR-320b	0.768705	18	Very High	BCmicrO|BiTargeting|CoMeTa|DIANA|ElMMo3|MBStar|microrna.org|MirAncesTar|miRDB|MirMAP|MirSNP|MirTar|miRTar2GO|Mirza-G|PACCMIT|RepTar|RNAhybrid|TargetSpy
KCNJ2	P63252		hsa-miR-206	0.768704	19	Very High	BCmicrO|BiTargeting|CoMeTa|Cupid|DIANA|ElMMo3|microrna.org|MirAncesTar|miRcode|mirCoX|miRDB|MirMAP|MirSNP|miRTar2GO|Mirza-G|MultiMiTar|PACCMIT|RepTar|TargetScan
C1GALT1	Q9NS00		hsa-miR-206	0.768425	21	Very High	BCmicrO|CoMeTa|Cupid|DIANA|ElMMo3|MBStar|MAMI|microrna.org|MirAncesTar|miRcode|mirCoX|miRDB|MirMAP|MirSNP|MirTar|Mirza-G|MultiMiTar|PACCMIT|TargetRank|TargetScan|TargetSpy
PAPD5	Q8NDF8		hsa-miR-320c	0.768077	16	Very High	BCmicrO|Cupid|DIANA|ElMMo3|MBStar|microrna.org|MirAncesTar|miRDB|MirMAP|MirTar|miRTar2GO|Mirza-G|PACCMIT|RepTar|RNAhybrid|TargetScan
PTPRK	Q15262		hsa-miR-206	0.767519	19	Very High	BCmicrO|CoMeTa|Cupid|ElMMo3|MBStar|MAMI|microrna.org|MirAncesTar|miRcode|mirCoX|miRDB|MirMAP|miRTar2GO|Mirza-G|MultiMiTar|RepTar|RNAhybrid|TargetRank|TargetSpy
TGOLN2	O43493		hsa-miR-320c	0.767237	18	Very High	BCmicrO|BiTargeting|CoMeTa|DIANA|ElMMo3|MBStar|microrna.org|MirAncesTar|miRDB|MirMAP|MirSNP|MirTar|miRTar2GO|Mirza-G|PACCMIT|RepTar|RNAhybrid|TargetSpy
TMEM47	Q9BQJ4		hsa-miR-320c	0.76676	16	Very High	BCmicrO|CoMeTa|DIANA|ElMMo3|MBStar|microrna.org|MirAncesTar|miRDB|MirMAP|MirSNP|MirTar|miRTar2GO|Mirza-G|PACCMIT|RepTar|TargetSpy
CITED2	Q99967		hsa-miR-206	0.765251	19	Very High	BCmicrO|CoMeTa|Cupid|DIANA|ElMMo3|MBStar|microrna.org|MirAncesTar|miRcode|mirCoX|miRDB|MirMAP|MirTar|Mirza-G|MultiMiTar|PACCMIT|RNAhybrid|TargetScan|TargetSpy
NCOA3	Q9Y6Q9		hsa-miR-206	0.765216	20	Very High	BCmicrO|CoMeTa|Cupid|DIANA|ElMMo3|MBStar|MAMI|microrna.org|MirAncesTar|miRcode|mirCoX|miRDB|MirMAP|miRTar2GO|Mirza-G|MultiMiTar|RepTar|RNAhybrid|TargetRank|TargetScan
PLXNC1	O60486		hsa-miR-320d	0.765006	18	Very High	BCmicrO|CoMeTa|Cupid|DIANA|ElMMo3|MBStar|microrna.org|MirAncesTar|miRDB|MirMAP|MirSNP|MirTar|Mirza-G|PACCMIT|RepTar|RNAhybrid|TargetScan|TargetSpy
FAM160B1	Q5W0V3		hsa-miR-320c	0.764997	17	Very High	BCmicrO|Cupid|DIANA|ElMMo3|MBStar|microrna.org|MirAncesTar|miRDB|MirMAP|MirTar|miRTar2GO|Mirza-G|PACCMIT|RepTar|RNAhybrid|TargetScan|TargetSpy
SYBU	Q9NX95		hsa-miR-206	0.764967	16	Very High	BCmicrO|CoMeTa|Cupid|DIANA|ElMMo3|MAMI|microrna.org|MirAncesTar|miRcode|mirCoX|MirMAP|miRTar2GO|Mirza-G|PicTar|RepTar|RNAhybrid
PCDHA6	Q9UN73		hsa-miR-320c	0.764697	18	Very High	BCmicrO|BiTargeting|CoMeTa|DIANA|ElMMo3|MBStar|microrna.org|MirAncesTar|miRDB|MirMAP|MirSNP|MirTar|miRTar2GO|Mirza-G|RepTar|RNAhybrid|TargetScan|TargetSpy
TDG	Q13569		hsa-miR-206	0.764678	16	Very High	BCmicrO|CoMeTa|Cupid|DIANA|ElMMo3|GenMir++|MAMI|microrna.org|MirAncesTar|miRcode|mirCoX|MirMAP|miRTar2GO|Mirza-G|RNAhybrid|TargetSpy
KLF13	Q9Y2Y9		hsa-miR-206	0.764602	19	Very High	BCmicrO|CoMeTa|DIANA|ElMMo3|MBStar|MAMI|microrna.org|MirAncesTar|miRcode|mirCoX|miRDB|MirMAP|miRTar2GO|MultiMiTar|PACCMIT|RepTar|RNAhybrid|TargetScan|TargetSpy
DESI2	Q9BSY9		hsa-miR-320c	0.76419	18	Very High	BCmicrO|CoMeTa|DIANA|ElMMo3|MBStar|microrna.org|MirAncesTar|miRDB|MirMAP|MirTar|miRTar2GO|Mirza-G|PACCMIT|RepTar|RNA22|RNAhybrid|TargetScan|TargetSpy
TCF7L2	Q9NQB0		hsa-miR-206	0.764075	19	Very High	BCmicrO|CoMeTa|Cupid|DIANA|ElMMo3|MBStar|microrna.org|MirAncesTar|mirbase|miRcode|mirCoX|miRDB|MirMAP|MirSNP|miRTar2GO|Mirza-G|PACCMIT|RNAhybrid|TargetScan
DNER	Q8NFT8		hsa-miR-320b	0.763427	17	Very High	BCmicrO|Cupid|DIANA|ElMMo3|MBStar|microrna.org|MirAncesTar|miRDB|MirMAP|MirTar|miRTar2GO|Mirza-G|PACCMIT|RepTar|RNAhybrid|TargetScan|TargetSpy
SMG7	Q92540		hsa-miR-206	0.763347	21	Very High	BCmicrO|BiTargeting|CoMeTa|Cupid|DIANA|ElMMo3|MBStar|microrna.org|MirAncesTar|miRcode|mirCoX|miRDB|MirMAP|miRTar2GO|Mirza-G|MultiMiTar|RepTar|RNA22|RNAhybrid|TargetRank|TargetScan
YPEL2	Q96QA6		hsa-miR-206	0.763319	19	Very High	BCmicrO|Cupid|DIANA|ElMMo3|MBStar|MAMI|MirAncesTar|miRcode|mirCoX|miRDB|MirMAP|miRTar2GO|Mirza-G|MultiMiTar|PACCMIT|RepTar|RNAhybrid|TargetScan|TargetSpy
MXD4	Q14582		hsa-miR-206	0.763243	16	Very High	BCmicrO|CoMeTa|DIANA|ElMMo3|MAMI|microrna.org|MirAncesTar|miRcode|mirCoX|MirMAP|miRTar2GO|Mirza-G|MultiMiTar|RepTar|RNAhybrid|TargetScan
CDK13	Q14004		hsa-miR-320b	0.763223	17	Very High	BCmicrO|CoMeTa|Cupid|DIANA|ElMMo3|microrna.org|MirAncesTar|miRDB|MirMAP|MirSNP|MirTar|Mirza-G|PACCMIT|RepTar|RNAhybrid|TargetScan|TargetSpy
MARCKS	P29966		hsa-miR-206	0.762996	19	Very High	BCmicrO|CoMeTa|Cupid|DIANA|ElMMo3|MBStar|microrna.org|MirAncesTar|miRcode|mirCoX|miRDB|MirMAP|MirSNP|miRTar2GO|Mirza-G|RepTar|TargetRank|TargetScan|TargetSpy
CDK6	Q00534		hsa-miR-320b	0.762944	16	Very High	BCmicrO|CoMeTa|DIANA|ElMMo3|MBStar|MirAncesTar|miRDB|MirMAP|MirSNP|MirTar|miRTar2GO|Mirza-G|PACCMIT|RepTar|TargetScan|TargetSpy
SH2B3	Q9UQQ2		hsa-miR-320b	0.762558	17	Very High	BCmicrO|BiTargeting|CoMeTa|DIANA|ElMMo3|microrna.org|MirAncesTar|miRDB|MirMAP|MirTar|miRTar2GO|Mirza-G|PACCMIT|RepTar|RNAhybrid|TargetScan|TargetSpy
KITLG	P21583		hsa-miR-320d	0.762477	17	Very High	BCmicrO|CoMeTa|Cupid|DIANA|ElMMo3|MBStar|microrna.org|MirAncesTar|miRDB|MirMAP|MirSNP|MirTar|Mirza-G|RepTar|RNAhybrid|TargetScan|TargetSpy
MTDH	Q86UE4		hsa-miR-320b	0.76247	18	Very High	BCmicrO|CoMeTa|DIANA|ElMMo3|MBStar|microrna.org|MirAncesTar|miRDB|MirMAP|MirSNP|MirTar|miRTar2GO|Mirza-G|PACCMIT|RepTar|RNAhybrid|TargetScan|TargetSpy
RICTOR	Q6R327		hsa-miR-206	0.762086	19	Very High	BCmicrO|BiTargeting|Cupid|DIANA|ElMMo3|MBStar|microrna.org|MirAncesTar|miRcode|mirCoX|miRDB|MirMAP|miRTar2GO|Mirza-G|MultiMiTar|PACCMIT|RepTar|TargetRank|TargetScan
C6orf120	Q7Z4R8		hsa-miR-206	0.762055	18	Very High	BCmicrO|CoMeTa|DIANA|ElMMo3|MBStar|microrna.org|MirAncesTar|miRcode|mirCoX|miRDB|MirMAP|miRTar2GO|Mirza-G|MultiMiTar|PACCMIT|RepTar|TargetRank|TargetScan
N4BP1	O75113		hsa-miR-320d	0.761945	16	Very High	BCmicrO|CoMeTa|Cupid|DIANA|ElMMo3|MBStar|microrna.org|MirAncesTar|miRDB|MirMAP|MirTar|Mirza-G|PACCMIT|RepTar|TargetScan|TargetSpy
RASA1	P20936		hsa-miR-320d	0.761722	17	Very High	BCmicrO|CoMeTa|Cupid|DIANA|ElMMo3|MBStar|microrna.org|MirAncesTar|miRDB|MirMAP|MirTar|Mirza-G|PACCMIT|RepTar|RNAhybrid|TargetScan|TargetSpy
MIER1	Q8N108		hsa-miR-206	0.761588	20	Very High	BCmicrO|Cupid|DIANA|ElMMo3|MBStar|microrna.org|MirAncesTar|miRcode|mirCoX|miRDB|MirMAP|miRTar2GO|Mirza-G|MultiMiTar|RepTar|RNA22|RNAhybrid|TargetRank|TargetScan|TargetSpy
YOD1	Q5VVQ6		hsa-miR-320b	0.7615	17	Very High	BCmicrO|BiTargeting|CoMeTa|DIANA|ElMMo3|MBStar|microrna.org|MirAncesTar|miRDB|MirMAP|MirTar|miRTar2GO|Mirza-G|RepTar|RNA22|TargetScan|TargetSpy
ARL8B	Q9NVJ2		hsa-miR-320d	0.761106	18	Very High	BCmicrO|BiTargeting|CoMeTa|Cupid|DIANA|ElMMo3|MBStar|microrna.org|MirAncesTar|miRDB|MirMAP|MirSNP|MirTar|Mirza-G|PACCMIT|RepTar|RNAhybrid|TargetScan
KANK4	Q5T7N3		hsa-miR-206	0.761087	19	Very High	BCmicrO|Cupid|DIANA|ElMMo3|MBStar|MAMI|microrna.org|MirAncesTar|miRcode|mirCoX|miRDB|MirMAP|Mirza-G|MultiMiTar|PACCMIT|RNA22|RNAhybrid|TargetScan|TargetSpy
ARFIP1	P53367		hsa-miR-320d	0.760326	17	Very High	BCmicrO|CoMeTa|Cupid|DIANA|ElMMo3|MBStar|microrna.org|MirAncesTar|miRDB|MirMAP|MirSNP|MirTar|Mirza-G|RepTar|RNAhybrid|TargetScan|TargetSpy
DNAJC13	O75165		hsa-miR-206	0.760124	19	Very High	BCmicrO|CoMeTa|Cupid|DIANA|ElMMo3|MBStar|MAMI|microrna.org|MirAncesTar|miRcode|mirCoX|miRDB|MirMAP|miRTar2GO|MultiMiTar|PACCMIT|RepTar|RNAhybrid|TargetScan
RAC1	P63000		hsa-miR-320c	0.75964	18	Very High	BCmicrO|BiTargeting|CoMeTa|DIANA|ElMMo3|MBStar|microrna.org|MirAncesTar|miRDB|MirMAP|MirSNP|MirTar|miRTar2GO|Mirza-G|RepTar|RNAhybrid|TargetScan|TargetSpy
SLC35B4	Q969S0		hsa-miR-206	0.759525	21	Very High	BCmicrO|BiTargeting|DIANA|ElMMo3|MBStar|microrna.org|MirAncesTar|miRcode|mirCoX|miRDB|MirMAP|MirTar|miRTar2GO|Mirza-G|MultiMiTar|PACCMIT|RepTar|RNAhybrid|TargetRank|TargetScan|TargetSpy
PHLPP2	Q6ZVD8		hsa-miR-206	0.759266	23	Very High	BCmicrO|BiTargeting|CoMeTa|Cupid|DIANA|ElMMo3|MBStar|MAMI|microrna.org|MirAncesTar|miRcode|mirCoX|miRDB|MirMAP|miRTar2GO|Mirza-G|MultiMiTar|PACCMIT|RepTar|RNAhybrid|TargetRank|TargetScan|TargetSpy
SPTSSA	Q969W0		hsa-miR-320d	0.758826	16	Very High	BCmicrO|CoMeTa|Cupid|DIANA|ElMMo3|MBStar|microrna.org|MirAncesTar|miRDB|MirMAP|MirTar|Mirza-G|PACCMIT|RepTar|TargetScan|TargetSpy
MINDY2	Q8NBR6		hsa-miR-206	0.758354	19	Very High	BCmicrO|BiTargeting|CoMeTa|Cupid|DIANA|ElMMo3|MBStar|microrna.org|MirAncesTar|miRcode|mirCoX|miRDB|MirMAP|MirSNP|Mirza-G|MultiMiTar|RepTar|RNAhybrid|TargetScan
STARD7	Q9NQZ5		hsa-miR-206	0.758313	19	Very High	BCmicrO|CoMeTa|Cupid|DIANA|ElMMo3|MAMI|microrna.org|MirAncesTar|miRcode|mirCoX|miRDB|MirMAP|miRTar2GO|Mirza-G|PACCMIT|RepTar|RNAhybrid|TargetScan|TargetSpy
PCDHAC1	Q9H158		hsa-miR-320c	0.758285	16	Very High	BCmicrO|Cupid|ElMMo3|MBStar|microrna.org|MirAncesTar|miRDB|MirMAP|MirSNP|MirTar|miRTar2GO|Mirza-G|RepTar|RNAhybrid|TargetScan|TargetSpy
COL19A1	Q14993		hsa-miR-206	0.758274	17	Very High	BCmicrO|CoMeTa|Cupid|DIANA|ElMMo3|MBStar|MirAncesTar|miRcode|mirCoX|MirMAP|miRTar2GO|Mirza-G|MultiMiTar|RepTar|RNAhybrid|TargetRank|TargetScan
PLPPR1	Q8TBJ4		hsa-miR-320d	0.757864	15	Very High	BCmicrO|BiTargeting|Cupid|ElMMo3|MBStar|microrna.org|MirAncesTar|miRDB|MirSNP|MirTar|Mirza-G|PACCMIT|RepTar|RNAhybrid|TargetScan
ZBTB41	Q5SVQ8		hsa-miR-206	0.757413	14	Very High	BCmicrO|ElMMo3|MBStar|MAMI|microrna.org|MirAncesTar|miRcode|mirCoX|miRTar2GO|PicTar|RepTar|RNA22|TargetRank|TargetSpy
SLC39A9	Q9NUM3		hsa-miR-206	0.757395	19	Very High	BCmicrO|BiTargeting|Cupid|DIANA|ElMMo3|MBStar|microrna.org|MirAncesTar|miRcode|mirCoX|miRDB|MirMAP|miRTar2GO|Mirza-G|RepTar|RNAhybrid|TargetRank|TargetScan|TargetSpy
PLPPR1	Q8TBJ4		hsa-miR-320b	0.757136	15	Very High	BCmicrO|BiTargeting|Cupid|ElMMo3|MBStar|microrna.org|MirAncesTar|miRDB|MirSNP|MirTar|Mirza-G|PACCMIT|RepTar|RNAhybrid|TargetScan
BLCAP	P62952		hsa-miR-206	0.756674	19	Very High	BCmicrO|CoMeTa|Cupid|DIANA|ElMMo3|MBStar|MAMI|microrna.org|miRcode|mirCoX|miRDB|MirMAP|MirSNP|miRTar2GO|Mirza-G|PACCMIT|RepTar|RNAhybrid|TargetScan
ABHD13	Q7L211		hsa-miR-320b	0.756071	14	Very High	BCmicrO|DIANA|ElMMo3|MBStar|microrna.org|MirAncesTar|miRDB|MirMAP|MirTar|Mirza-G|PACCMIT|RepTar|TargetScan|TargetSpy
CASK	O14936		hsa-miR-206	0.755785	19	Very High	BCmicrO|BiTargeting|DIANA|ElMMo3|MBStar|microrna.org|MirAncesTar|mirbase|miRcode|mirCoX|miRDB|MirMAP|MirSNP|MirTar|miRTar2GO|Mirza-G|RNAhybrid|TargetScan|TargetSpy
SPATS2L	Q9NUQ6		hsa-miR-206	0.755509	17	Very High	BCmicrO|BiTargeting|ElMMo3|MBStar|microrna.org|MirAncesTar|miRcode|mirCoX|miRDB|MirTar|miRTar2GO|Mirza-G|MultiMiTar|PACCMIT|RNAhybrid|TargetScan|TargetSpy
SPOPL	Q6IQ16		hsa-miR-320c	0.755481	18	Very High	BCmicrO|BiTargeting|Cupid|DIANA|ElMMo3|MBStar|microrna.org|MirAncesTar|miRDB|MirMAP|MirTar|miRTar2GO|Mirza-G|PACCMIT|RepTar|RNAhybrid|TargetScan|TargetSpy
TGIF2	Q9GZN2		hsa-miR-206	0.754962	19	Very High	BCmicrO|CoMeTa|Cupid|DIANA|ElMMo3|MBStar|MAMI|microrna.org|MirAncesTar|miRcode|mirCoX|miRDB|MirMAP|miRTar2GO|Mirza-G|PACCMIT|RepTar|RNAhybrid|TargetScan
PCDHA6	Q9UN73		hsa-miR-320b	0.754742	18	Very High	BCmicrO|BiTargeting|CoMeTa|DIANA|ElMMo3|MBStar|microrna.org|MirAncesTar|miRDB|MirMAP|MirSNP|MirTar|miRTar2GO|Mirza-G|RepTar|RNAhybrid|TargetScan|TargetSpy
MAP1A	P78559		hsa-miR-206	0.754705	19	Very High	BCmicrO|CoMeTa|Cupid|DIANA|ElMMo3|MAMI|microrna.org|MirAncesTar|miRcode|mirCoX|miRDB|MirMAP|Mirza-G|MultiMiTar|PACCMIT|RepTar|RNAhybrid|TargetRank|TargetScan
SH3BGRL	O75368		hsa-miR-206	0.754296	19	Very High	BCmicrO|CoMeTa|DIANA|ElMMo3|MBStar|microrna.org|MirAncesTar|miRcode|mirCoX|miRDB|MirMAP|MirTar|miRTar2GO|Mirza-G|MultiMiTar|RepTar|RNAhybrid|TargetRank|TargetScan
DNER	Q8NFT8		hsa-miR-320c	0.754219	16	Very High	BCmicrO|Cupid|DIANA|ElMMo3|MBStar|microrna.org|MirAncesTar|miRDB|MirMAP|MirTar|miRTar2GO|Mirza-G|PACCMIT|RNAhybrid|TargetScan|TargetSpy
SPTSSA	Q969W0		hsa-miR-320b	0.754017	16	Very High	BCmicrO|CoMeTa|DIANA|ElMMo3|MBStar|microrna.org|MirAncesTar|miRDB|MirMAP|MirTar|miRTar2GO|Mirza-G|PACCMIT|RepTar|TargetScan|TargetSpy
NAB1	Q13506		hsa-miR-206	0.753906	19	Very High	BCmicrO|CoMeTa|Cupid|DIANA|ElMMo3|MBStar|microrna.org|MirAncesTar|miRcode|mirCoX|miRDB|MirMAP|miRTar2GO|Mirza-G|MultiMiTar|RepTar|RNAhybrid|TargetScan|TargetSpy
CDK13	Q14004		hsa-miR-320d	0.753774	17	Very High	BCmicrO|CoMeTa|Cupid|DIANA|ElMMo3|microrna.org|MirAncesTar|miRDB|MirMAP|MirSNP|MirTar|Mirza-G|PACCMIT|RepTar|RNAhybrid|TargetScan|TargetSpy
RASA1	P20936		hsa-miR-320c	0.753606	16	Very High	BCmicrO|CoMeTa|Cupid|DIANA|ElMMo3|MBStar|microrna.org|MirAncesTar|miRDB|MirMAP|MirTar|Mirza-G|PACCMIT|RepTar|RNAhybrid|TargetScan
CERS2	Q96G23		hsa-miR-206	0.753353	20	Very High	BCmicrO|CoMeTa|Cupid|DIANA|ElMMo3|MBStar|microrna.org|MirAncesTar|miRcode|mirCoX|miRDB|MirMAP|miRTar2GO|Mirza-G|MultiMiTar|PACCMIT|RepTar|RNA22|RNAhybrid|TargetScan
NCAPD3	P42695		hsa-miR-320b	0.753309	18	Very High	BCmicrO|CoMeTa|Cupid|DIANA|ElMMo3|MBStar|microrna.org|MirAncesTar|miRDB|MirMAP|MirTar|miRTar2GO|Mirza-G|PACCMIT|RepTar|RNAhybrid|TargetScan|TargetSpy
PLCB1	Q9NQ66		hsa-miR-423-5p	0.753185	19	Very High	BiTargeting|CoMeTa|Cupid|DIANA|ElMMo3|MirAncesTar|mirbase|miRDB|MirMAP|MirSNP|MirTar|Mirza-G|MultiMiTar|PACCMIT|PITA|RepTar|RNAhybrid|TargetRank|TargetScan
PCDHA4	Q9UN74		hsa-miR-320c	0.753025	18	Very High	BCmicrO|BiTargeting|DIANA|ElMMo3|MBStar|microrna.org|MirAncesTar|miRDB|MirMAP|MirSNP|MirTar|miRTar2GO|Mirza-G|PACCMIT|RepTar|RNAhybrid|TargetScan|TargetSpy
MPP7	Q5T2T1		hsa-miR-206	0.752793	18	Very High	BCmicrO|DIANA|ElMMo3|MBStar|microrna.org|MirAncesTar|miRcode|mirCoX|miRDB|MirMAP|miRTar2GO|Mirza-G|MultiMiTar|PACCMIT|RepTar|TargetRank|TargetScan|TargetSpy
BSCL2	Q96G97		hsa-miR-206	0.752269	17	Very High	BCmicrO|BiTargeting|CoMeTa|ElMMo3|MAMI|microrna.org|MirAncesTar|miRcode|mirCoX|miRDB|MirMAP|miRTar2GO|Mirza-G|PACCMIT|RepTar|RNAhybrid|TargetScan
NRP2	O60462		hsa-miR-206	0.752217	17	Very High	BCmicrO|CoMeTa|Cupid|DIANA|ElMMo3|MBStar|MAMI|MirAncesTar|miRcode|mirCoX|MirMAP|miRTar2GO|MultiMiTar|RNAhybrid|TargetRank|TargetScan|TargetSpy
SEC63	Q9UGP8		hsa-miR-320b	0.751818	19	Very High	BCmicrO|BiTargeting|CoMeTa|DIANA|ElMMo3|MBStar|microrna.org|MirAncesTar|miRDB|MirMAP|MirSNP|MirTar|miRTar2GO|Mirza-G|PACCMIT|RepTar|RNAhybrid|TargetScan|TargetSpy
HIVEP2	P31629		hsa-miR-320b	0.751588	17	Very High	BCmicrO|CoMeTa|Cupid|DIANA|ElMMo3|MBStar|microrna.org|MirAncesTar|miRDB|MirMAP|MirTar|miRTar2GO|Mirza-G|PACCMIT|RNAhybrid|TargetScan|TargetSpy
SH2B3	Q9UQQ2		hsa-miR-320c	0.751513	17	Very High	BCmicrO|BiTargeting|CoMeTa|DIANA|ElMMo3|microrna.org|MirAncesTar|miRDB|MirMAP|MirTar|miRTar2GO|Mirza-G|PACCMIT|RepTar|RNAhybrid|TargetScan|TargetSpy
LRRC8A	Q8IWT6		hsa-miR-206	0.751325	19	Very High	BCmicrO|BiTargeting|DIANA|ElMMo3|MAMI|microrna.org|MirAncesTar|miRcode|mirCoX|miRDB|MirMAP|MirTar|miRTar2GO|Mirza-G|PACCMIT|RepTar|RNAhybrid|TargetScan|TargetSpy
CDK13	Q14004		hsa-miR-320c	0.751081	17	Very High	BCmicrO|CoMeTa|Cupid|DIANA|ElMMo3|microrna.org|MirAncesTar|miRDB|MirMAP|MirSNP|MirTar|Mirza-G|PACCMIT|RepTar|RNAhybrid|TargetScan|TargetSpy
MMP16	P51512		hsa-miR-320c	0.750586	16	Very High	BCmicrO|CoMeTa|Cupid|DIANA|ElMMo3|MBStar|microrna.org|MirAncesTar|miRDB|MirMAP|MirTar|Mirza-G|PACCMIT|RepTar|TargetScan|TargetSpy
GPR158	Q5T848		hsa-miR-206	0.75035	15	Very High	BCmicrO|Cupid|DIANA|ElMMo3|MBStar|microrna.org|MirAncesTar|miRcode|mirCoX|MirMAP|Mirza-G|MultiMiTar|RepTar|TargetRank|TargetScan
ELMO1	Q92556		hsa-miR-206	0.75019	18	Very High	BCmicrO|CoMeTa|DIANA|ElMMo3|MBStar|microrna.org|MirAncesTar|miRcode|mirCoX|miRDB|MirMAP|Mirza-G|MultiMiTar|RepTar|RNAhybrid|TargetRank|TargetScan|TargetSpy
CPD	O75976		hsa-miR-320b	0.750188	18	Very High	BCmicrO|CoMeTa|Cupid|DIANA|ElMMo3|MBStar|microrna.org|MirAncesTar|miRDB|MirMAP|MirTar|miRTar2GO|Mirza-G|PACCMIT|RepTar|RNAhybrid|TargetScan|TargetSpy
TTC7B	Q86TV6		hsa-miR-206	0.749806	19	Very High	BCmicrO|BiTargeting|Cupid|DIANA|ElMMo3|MBStar|microrna.org|MirAncesTar|mirbase|miRcode|mirCoX|miRDB|MirMAP|MirTar|miRTar2GO|Mirza-G|PACCMIT|RNAhybrid|TargetScan
FRAS1	Q86XX4		hsa-miR-206	0.749787	21	Very High	BCmicrO|CoMeTa|DIANA|ElMMo3|MBStar|MAMI|microrna.org|MirAncesTar|miRcode|mirCoX|miRDB|MirMAP|miRTar2GO|Mirza-G|MultiMiTar|PACCMIT|RepTar|RNAhybrid|TargetRank|TargetScan|TargetSpy
PRKAG2	Q9UGJ0		hsa-miR-320b	0.749619	19	Very High	BCmicrO|BiTargeting|CoMeTa|Cupid|DIANA|ElMMo3|MBStar|microrna.org|MirAncesTar|miRDB|MirMAP|MirTar|miRTar2GO|Mirza-G|PACCMIT|RepTar|RNAhybrid|TargetScan|TargetSpy
SRSF7	Q16629		hsa-miR-320b	0.74957	19	Very High	BCmicrO|BiTargeting|CoMeTa|Cupid|DIANA|ElMMo3|MBStar|microrna.org|MirAncesTar|miRDB|MirMAP|MirSNP|miRTar2GO|Mirza-G|PACCMIT|RepTar|RNAhybrid|TargetScan|TargetSpy
RBFOX1	Q9NWB1		hsa-miR-206	0.749455	15	Very High	BCmicrO|CoMeTa|Cupid|DIANA|ElMMo3|MBStar|MAMI|MirAncesTar|miRcode|mirCoX|MirMAP|Mirza-G|PicTar|RepTar|RNAhybrid
NOTCH3	Q9UM47		hsa-miR-206	0.749399	17	Very High	BCmicrO|CoMeTa|DIANA|ElMMo3|MBStar|MAMI|MirAncesTar|mirbase|miRcode|mirCoX|MirMAP|miRTar2GO|Mirza-G|MultiMiTar|RepTar|RNAhybrid|TargetScan
SEC63	Q9UGP8		hsa-miR-320c	0.74922	19	Very High	BCmicrO|BiTargeting|CoMeTa|DIANA|ElMMo3|MBStar|microrna.org|MirAncesTar|miRDB|MirMAP|MirSNP|MirTar|miRTar2GO|Mirza-G|PACCMIT|RepTar|RNAhybrid|TargetScan|TargetSpy
PCDHA5	Q9Y5H7		hsa-miR-320c	0.749205	18	Very High	BCmicrO|BiTargeting|CoMeTa|DIANA|ElMMo3|MBStar|microrna.org|MirAncesTar|miRDB|MirMAP|MirSNP|MirTar|miRTar2GO|Mirza-G|RepTar|RNAhybrid|TargetScan|TargetSpy
YOD1	Q5VVQ6		hsa-miR-320c	0.748846	16	Very High	BCmicrO|BiTargeting|CoMeTa|DIANA|ElMMo3|MBStar|microrna.org|MirAncesTar|miRDB|MirMAP|MirTar|miRTar2GO|Mirza-G|RepTar|RNA22|TargetScan
CDC42SE1	Q9NRR8		hsa-miR-206	0.74871	20	Very High	BCmicrO|CoMeTa|DIANA|ElMMo3|MBStar|microrna.org|MirAncesTar|miRcode|mirCoX|miRDB|MirMAP|MirSNP|MirTar|miRTar2GO|Mirza-G|RepTar|RNA22|TargetRank|TargetScan|TargetSpy
DLG1	Q12959		hsa-miR-206	0.748609	17	Very High	BCmicrO|CoMeTa|Cupid|DIANA|ElMMo3|MBStar|microrna.org|MirAncesTar|miRcode|mirCoX|MirMAP|miRTar2GO|Mirza-G|MultiMiTar|RepTar|RNAhybrid|TargetScan
PCDHA3	Q9Y5H8		hsa-miR-320c	0.748588	18	Very High	BCmicrO|BiTargeting|CoMeTa|DIANA|ElMMo3|MBStar|microrna.org|MirAncesTar|miRDB|MirMAP|MirSNP|MirTar|miRTar2GO|Mirza-G|RepTar|RNAhybrid|TargetScan|TargetSpy
CRK	P46108		hsa-miR-206	0.748432	17	Very High	BCmicrO|CoMeTa|Cupid|DIANA|ElMMo3|GenMir++|MBStar|MAMI|MirAncesTar|miRcode|mirCoX|MirMAP|miRTar2GO|Mirza-G|MultiMiTar|RepTar|RNAhybrid
PCDHAC1	Q9H158		hsa-miR-320b	0.747583	16	Very High	BCmicrO|Cupid|ElMMo3|MBStar|microrna.org|MirAncesTar|miRDB|MirMAP|MirSNP|MirTar|miRTar2GO|Mirza-G|RepTar|RNAhybrid|TargetScan|TargetSpy
RASA1	P20936		hsa-miR-320b	0.747558	16	Very High	BCmicrO|CoMeTa|Cupid|DIANA|ElMMo3|MBStar|microrna.org|MirAncesTar|miRDB|MirMAP|MirTar|Mirza-G|PACCMIT|RNAhybrid|TargetScan|TargetSpy
PRKAG2	Q9UGJ0		hsa-miR-320c	0.747492	19	Very High	BCmicrO|BiTargeting|CoMeTa|Cupid|DIANA|ElMMo3|MBStar|microrna.org|MirAncesTar|miRDB|MirMAP|MirTar|miRTar2GO|Mirza-G|PACCMIT|RepTar|RNAhybrid|TargetScan|TargetSpy
ABHD13	Q7L211		hsa-miR-320c	0.747188	14	Very High	BCmicrO|DIANA|ElMMo3|MBStar|microrna.org|MirAncesTar|miRDB|MirMAP|MirTar|Mirza-G|PACCMIT|RepTar|TargetScan|TargetSpy
MMP16	P51512		hsa-miR-320d	0.747181	16	Very High	BCmicrO|CoMeTa|Cupid|DIANA|ElMMo3|MBStar|microrna.org|MirAncesTar|miRDB|MirMAP|MirTar|Mirza-G|PACCMIT|RepTar|TargetScan|TargetSpy
CALM1	P0DP23		hsa-miR-206	0.747084	18	Very High	BCmicrO|CoMeTa|Cupid|DIANA|ElMMo3|MBStar|MAMI|MirAncesTar|miRcode|mirCoX|MirMAP|miRTar2GO|Mirza-G|MultiMiTar|RepTar|RNAhybrid|TargetScan|TargetSpy
CPD	O75976		hsa-miR-320c	0.74704	18	Very High	BCmicrO|CoMeTa|Cupid|DIANA|ElMMo3|MBStar|microrna.org|MirAncesTar|miRDB|MirMAP|MirTar|miRTar2GO|Mirza-G|PACCMIT|RepTar|RNAhybrid|TargetScan|TargetSpy
LASP1	Q14847		hsa-miR-206	0.746908	20	Very High	BCmicrO|BiTargeting|CoMeTa|Cupid|DIANA|ElMMo3|MirAncesTar|mirbase|miRcode|mirCoX|miRDB|MirMAP|miRTar2GO|Mirza-G|MultiMiTar|RepTar|RNAhybrid|TargetRank|TargetScan|TargetSpy
FAM160B1	Q5W0V3		hsa-miR-320d	0.74657	16	Very High	BCmicrO|Cupid|DIANA|ElMMo3|MBStar|microrna.org|MirAncesTar|miRDB|MirMAP|MirTar|Mirza-G|PACCMIT|RepTar|RNAhybrid|TargetScan|TargetSpy
ABHD13	Q7L211		hsa-miR-320d	0.746484	14	Very High	BCmicrO|DIANA|ElMMo3|MBStar|microrna.org|MirAncesTar|miRDB|MirMAP|MirTar|Mirza-G|PACCMIT|RepTar|TargetScan|TargetSpy
SLC38A3	Q99624		hsa-miR-206	0.745978	13	Very High	BCmicrO|CoMeTa|ElMMo3|GenMir++|MAMI|microrna.org|MirAncesTar|miRcode|mirCoX|miRDB|PACCMIT|RepTar|RNAhybrid
AGO1	Q9UL18		hsa-miR-206	0.745452	18	Very High	BCmicrO|BiTargeting|CoMeTa|Cupid|DIANA|ElMMo3|MBStar|MAMI|MirAncesTar|miRcode|mirCoX|MirMAP|miRTar2GO|MultiMiTar|PACCMIT|RepTar|RNA22|TargetScan
MTDH	Q86UE4		hsa-miR-320d	0.745385	17	Very High	BCmicrO|CoMeTa|Cupid|DIANA|ElMMo3|MBStar|microrna.org|MirAncesTar|miRDB|MirMAP|MirTar|Mirza-G|PACCMIT|RepTar|RNAhybrid|TargetScan|TargetSpy
ZNF580	Q9UK33		hsa-miR-206	0.744996	18	Very High	BCmicrO|CoMeTa|DIANA|ElMMo3|MBStar|MAMI|microrna.org|MirAncesTar|miRcode|mirCoX|miRDB|MirMAP|MirTar|miRTar2GO|PACCMIT|RepTar|RNAhybrid|TargetScan
CDC42	P60953		hsa-miR-206	0.744858	19	Very High	BCmicrO|CoMeTa|Cupid|DIANA|ElMMo3|MBStar|MAMI|microrna.org|MirAncesTar|miRcode|mirCoX|miRDB|MirMAP|Mirza-G|PACCMIT|RNA22|RNAhybrid|TargetRank|TargetScan
TMEM106B	Q9NUM4		hsa-miR-320d	0.744697	16	Very High	BCmicrO|CoMeTa|DIANA|ElMMo3|MBStar|microrna.org|MirAncesTar|miRDB|MirMAP|MirTar|Mirza-G|PACCMIT|RepTar|RNAhybrid|TargetScan|TargetSpy
SPTLC3	Q9NUV7		hsa-miR-206	0.744358	19	Very High	BCmicrO|CoMeTa|DIANA|ElMMo3|MBStar|microrna.org|MirAncesTar|mirbase|miRcode|mirCoX|miRDB|MirMAP|Mirza-G|MultiMiTar|PACCMIT|RepTar|TargetRank|TargetScan|TargetSpy
RIT1	Q92963		hsa-miR-320c	0.743647	19	Very High	BCmicrO|BiTargeting|CoMeTa|Cupid|DIANA|ElMMo3|MBStar|microrna.org|MirAncesTar|miRDB|MirMAP|MirTar|miRTar2GO|Mirza-G|RepTar|RNA22|RNAhybrid|TargetScan|TargetSpy
ZNF281	Q9Y2X9		hsa-miR-206	0.743246	18	Very High	BCmicrO|CoMeTa|Cupid|ElMMo3|MBStar|MAMI|microrna.org|MirAncesTar|mirCoX|miRDB|miRTar2GO|Mirza-G|MultiMiTar|RepTar|RNA22|RNAhybrid|TargetScan|TargetSpy
MED14	O60244		hsa-miR-206	0.743232	21	Very High	BCmicrO|BiTargeting|CoMeTa|Cupid|DIANA|ElMMo3|MBStar|microrna.org|MirAncesTar|miRcode|mirCoX|miRDB|MirMAP|MirSNP|Mirza-G|MultiMiTar|PACCMIT|RepTar|RNAhybrid|TargetRank|TargetScan
PLXNC1	O60486		hsa-miR-320c	0.743217	17	Very High	BCmicrO|CoMeTa|DIANA|ElMMo3|MBStar|microrna.org|MirAncesTar|miRDB|MirMAP|MirSNP|MirTar|Mirza-G|PACCMIT|RepTar|RNAhybrid|TargetScan|TargetSpy
SEC23B	Q15437		hsa-miR-206	0.743191	21	Very High	BCmicrO|CoMeTa|DIANA|ElMMo3|MBStar|MAMI|microrna.org|MirAncesTar|mirbase|miRcode|mirCoX|miRDB|MirMAP|MirSNP|miRTar2GO|Mirza-G|RepTar|RNAhybrid|TargetRank|TargetScan|TargetSpy
HMBOX1	Q6NT76		hsa-miR-206	0.742843	20	Very High	BCmicrO|BiTargeting|CoMeTa|Cupid|DIANA|ElMMo3|MBStar|MAMI|microrna.org|MirAncesTar|mirbase|miRcode|mirCoX|MirMAP|miRTar2GO|Mirza-G|MultiMiTar|PACCMIT|RepTar|RNAhybrid
STAG2	Q8N3U4		hsa-miR-320c	0.742728	17	Very High	BCmicrO|CoMeTa|Cupid|DIANA|ElMMo3|MBStar|microrna.org|MirAncesTar|miRDB|MirMAP|MirTar|miRTar2GO|Mirza-G|PACCMIT|RNAhybrid|TargetScan|TargetSpy
STAG2	Q8N3U4		hsa-miR-320b	0.742723	17	Very High	BCmicrO|CoMeTa|Cupid|DIANA|ElMMo3|MBStar|microrna.org|MirAncesTar|miRDB|MirMAP|MirTar|miRTar2GO|Mirza-G|PACCMIT|RNAhybrid|TargetScan|TargetSpy
DGKH	Q86XP1		hsa-miR-206	0.742533	17	Very High	BCmicrO|Cupid|DIANA|ElMMo3|MBStar|microrna.org|MirAncesTar|mirbase|miRcode|mirCoX|MirMAP|Mirza-G|PACCMIT|RepTar|RNAhybrid|TargetRank|TargetScan
PCDHA4	Q9UN74		hsa-miR-320b	0.742533	18	Very High	BCmicrO|BiTargeting|DIANA|ElMMo3|MBStar|microrna.org|MirAncesTar|miRDB|MirMAP|MirSNP|MirTar|miRTar2GO|Mirza-G|PACCMIT|RepTar|RNAhybrid|TargetScan|TargetSpy
HNRNPF	P52597		hsa-miR-320b	0.742516	15	Very High	BCmicrO|CoMeTa|Cupid|DIANA|ElMMo3|MBStar|microrna.org|MirAncesTar|miRDB|MirMAP|miRTar2GO|Mirza-G|RNAhybrid|TargetScan|TargetSpy
SPOPL	Q6IQ16		hsa-miR-320b	0.742514	16	Very High	BCmicrO|Cupid|DIANA|ElMMo3|MBStar|microrna.org|MirAncesTar|miRDB|MirMAP|MirTar|miRTar2GO|Mirza-G|PACCMIT|RNAhybrid|TargetScan|TargetSpy
HNRNPF	P52597		hsa-miR-320c	0.742386	15	Very High	BCmicrO|CoMeTa|Cupid|DIANA|ElMMo3|MBStar|microrna.org|MirAncesTar|miRDB|MirMAP|miRTar2GO|Mirza-G|RNAhybrid|TargetScan|TargetSpy
YWHAH	Q04917		hsa-miR-320b	0.742314	17	Very High	BCmicrO|BiTargeting|CoMeTa|Cupid|DIANA|ElMMo3|microrna.org|MirAncesTar|miRDB|MirMAP|MirTar|miRTar2GO|Mirza-G|PACCMIT|RepTar|RNAhybrid|TargetScan
RIT1	Q92963		hsa-miR-320b	0.742257	19	Very High	BCmicrO|BiTargeting|CoMeTa|Cupid|DIANA|ElMMo3|MBStar|microrna.org|MirAncesTar|miRDB|MirMAP|MirTar|miRTar2GO|Mirza-G|RepTar|RNA22|RNAhybrid|TargetScan|TargetSpy
CDK6	Q00534		hsa-miR-320c	0.742104	16	Very High	BCmicrO|CoMeTa|DIANA|ElMMo3|MBStar|MirAncesTar|miRDB|MirMAP|MirSNP|MirTar|miRTar2GO|Mirza-G|PACCMIT|RepTar|TargetScan|TargetSpy
WIPF2	Q8TF74		hsa-miR-206	0.742077	21	Very High	BCmicrO|BiTargeting|CoMeTa|DIANA|ElMMo3|MBStar|microrna.org|MirAncesTar|miRcode|mirCoX|miRDB|MirMAP|MirSNP|miRTar2GO|Mirza-G|MultiMiTar|PACCMIT|RepTar|RNAhybrid|TargetScan|TargetSpy
TMEM47	Q9BQJ4		hsa-miR-320d	0.742068	15	Very High	BCmicrO|CoMeTa|DIANA|ElMMo3|MBStar|microrna.org|MirAncesTar|miRDB|MirMAP|MirSNP|MirTar|Mirza-G|PACCMIT|RepTar|TargetSpy
VIM	P08670		hsa-miR-320b	0.741916	18	Very High	BCmicrO|CoMeTa|Cupid|DIANA|ElMMo3|microrna.org|MirAncesTar|miRDB|MirMAP|MirSNP|MirTar|miRTar2GO|Mirza-G|PACCMIT|RepTar|RNAhybrid|TargetScan|TargetSpy
TAOK3	Q9H2K8		hsa-miR-206	0.741744	19	Very High	BCmicrO|CoMeTa|Cupid|DIANA|ElMMo3|MBStar|microrna.org|MirAncesTar|miRcode|mirCoX|miRDB|MirMAP|miRTar2GO|Mirza-G|MultiMiTar|PACCMIT|RepTar|RNAhybrid|TargetScan
SLC37A3	Q8NCC5		hsa-miR-206	0.741705	19	Very High	BCmicrO|BiTargeting|Cupid|ElMMo3|MAMI|microrna.org|MirAncesTar|miRcode|mirCoX|miRDB|MirMAP|MirSNP|miRTar2GO|Mirza-G|PACCMIT|RepTar|RNAhybrid|TargetScan|TargetSpy
ZNF280C	Q8ND82		hsa-miR-206	0.741545	18	Very High	BCmicrO|DIANA|ElMMo3|MBStar|microrna.org|MirAncesTar|miRcode|mirCoX|miRDB|MirMAP|MirTar|miRTar2GO|Mirza-G|MultiMiTar|RepTar|TargetRank|TargetScan|TargetSpy
CCSAP	Q6IQ19		hsa-miR-206	0.741267	18	Very High	BCmicrO|DIANA|ElMMo3|MBStar|MAMI|microrna.org|MirAncesTar|miRcode|mirCoX|miRDB|MirMAP|miRTar2GO|Mirza-G|RepTar|RNA22|TargetRank|TargetScan|TargetSpy
PAPD5	Q8NDF8		hsa-miR-320d	0.741075	15	Very High	BCmicrO|Cupid|DIANA|ElMMo3|MBStar|microrna.org|MirAncesTar|miRDB|MirMAP|MirTar|Mirza-G|PACCMIT|RepTar|RNAhybrid|TargetScan
HIVEP2	P31629		hsa-miR-320c	0.740744	16	Very High	BCmicrO|CoMeTa|Cupid|DIANA|ElMMo3|MBStar|microrna.org|MirAncesTar|miRDB|MirMAP|MirTar|miRTar2GO|Mirza-G|PACCMIT|RNAhybrid|TargetScan
DESI2	Q9BSY9		hsa-miR-320b	0.740567	17	Very High	BCmicrO|CoMeTa|DIANA|ElMMo3|MBStar|microrna.org|MirAncesTar|miRDB|MirMAP|MirTar|miRTar2GO|Mirza-G|PACCMIT|RepTar|RNA22|RNAhybrid|TargetScan
IGF2BP3	O00425		hsa-miR-320b	0.74052	17	Very High	BCmicrO|CoMeTa|Cupid|DIANA|ElMMo3|MBStar|microrna.org|MirAncesTar|miRDB|MirMAP|MirTar|miRTar2GO|Mirza-G|PACCMIT|RepTar|TargetScan|TargetSpy
PCDHA2	Q9Y5H9		hsa-miR-320b	0.74034	18	Very High	BCmicrO|BiTargeting|CoMeTa|DIANA|ElMMo3|MBStar|microrna.org|MirAncesTar|miRDB|MirMAP|MirSNP|MirTar|miRTar2GO|Mirza-G|RepTar|RNAhybrid|TargetScan|TargetSpy
ATP7A	Q04656		hsa-miR-206	0.740096	18	Very High	BCmicrO|CoMeTa|DIANA|ElMMo3|GenMir++|MBStar|MAMI|microrna.org|MirAncesTar|miRcode|mirCoX|miRDB|MirMAP|miRTar2GO|Mirza-G|MultiMiTar|PACCMIT|RepTar
TKT	P29401		hsa-miR-206	0.73994	16	Very High	BCmicrO|CoMeTa|DIANA|ElMMo3|MBStar|MAMI|microrna.org|MirAncesTar|miRcode|mirCoX|MirMAP|miRTar2GO|PACCMIT|RepTar|RNAhybrid|TargetScan
NABP1	Q96AH0		hsa-miR-320b	0.739852	18	Very High	BCmicrO|BiTargeting|CoMeTa|Cupid|DIANA|ElMMo3|MBStar|microrna.org|MirAncesTar|miRDB|MirMAP|MirTar|Mirza-G|PACCMIT|RepTar|RNAhybrid|TargetScan|TargetSpy
IGFBP5	P24593		hsa-miR-206	0.739828	17	Very High	BCmicrO|BiTargeting|CoMeTa|DIANA|ElMMo3|MAMI|MirAncesTar|miRcode|mirCoX|miRDB|MirMAP|miRTar2GO|Mirza-G|MultiMiTar|RepTar|TargetRank|TargetScan
SREK1	Q8WXA9		hsa-miR-320c	0.739782	16	Very High	BCmicrO|CoMeTa|Cupid|DIANA|ElMMo3|MBStar|microrna.org|MirAncesTar|miRDB|MirMAP|MirTar|miRTar2GO|Mirza-G|RNAhybrid|TargetScan|TargetSpy
GSPT1	P15170		hsa-miR-320b	0.739367	16	Very High	BCmicrO|CoMeTa|DIANA|ElMMo3|MBStar|microrna.org|MirAncesTar|miRDB|MirMAP|MirTar|miRTar2GO|Mirza-G|PACCMIT|RNAhybrid|TargetScan|TargetSpy
MMP16	P51512		hsa-miR-320b	0.739219	16	Very High	BCmicrO|CoMeTa|Cupid|DIANA|ElMMo3|MBStar|microrna.org|MirAncesTar|miRDB|MirMAP|MirTar|Mirza-G|PACCMIT|RepTar|TargetScan|TargetSpy
YWHAZ	P63104		hsa-miR-320b	0.739051	17	Very High	BCmicrO|CoMeTa|Cupid|DIANA|ElMMo3|MBStar|microrna.org|MirAncesTar|miRDB|MirMAP|miRTar2GO|Mirza-G|PACCMIT|RepTar|RNAhybrid|TargetScan|TargetSpy
SLC35F1	Q5T1Q4		hsa-miR-206	0.738984	18	Very High	BCmicrO|BiTargeting|Cupid|DIANA|ElMMo3|MBStar|microrna.org|MirAncesTar|miRcode|mirCoX|miRDB|MirMAP|MirSNP|Mirza-G|MultiMiTar|RepTar|TargetRank|TargetScan
PCDHA5	Q9Y5H7		hsa-miR-320b	0.738641	18	Very High	BCmicrO|BiTargeting|CoMeTa|DIANA|ElMMo3|MBStar|microrna.org|MirAncesTar|miRDB|MirMAP|MirSNP|MirTar|miRTar2GO|Mirza-G|RepTar|RNAhybrid|TargetScan|TargetSpy
SRGAP2	O75044		hsa-miR-206	0.738163	19	Very High	BCmicrO|BiTargeting|CoMeTa|Cupid|DIANA|ElMMo3|MBStar|microrna.org|MirAncesTar|miRcode|mirCoX|miRDB|MirMAP|miRTar2GO|Mirza-G|MultiMiTar|RepTar|RNAhybrid|TargetScan
TGOLN2	O43493		hsa-miR-320d	0.738145	16	Very High	BCmicrO|BiTargeting|CoMeTa|DIANA|ElMMo3|MBStar|microrna.org|MirAncesTar|miRDB|MirMAP|MirSNP|MirTar|Mirza-G|PACCMIT|RepTar|RNAhybrid
RAP1A	P62834		hsa-miR-206	0.737949	18	Very High	BCmicrO|CoMeTa|DIANA|ElMMo3|MBStar|MAMI|microrna.org|MirAncesTar|miRcode|mirCoX|MirMAP|miRTar2GO|Mirza-G|MultiMiTar|RepTar|RNA22|RNAhybrid|TargetScan
PCDHA3	Q9Y5H8		hsa-miR-320b	0.737878	18	Very High	BCmicrO|BiTargeting|CoMeTa|DIANA|ElMMo3|MBStar|microrna.org|MirAncesTar|miRDB|MirMAP|MirSNP|MirTar|miRTar2GO|Mirza-G|RepTar|RNAhybrid|TargetScan|TargetSpy
CEP44	Q9C0F1		hsa-miR-206	0.737867	20	Very High	BCmicrO|Cupid|DIANA|ElMMo3|MBStar|microrna.org|MirAncesTar|miRcode|mirCoX|miRDB|MirMAP|MirTar|miRTar2GO|Mirza-G|MultiMiTar|RepTar|RNAhybrid|TargetRank|TargetScan|TargetSpy
GDF6	Q6KF10		hsa-miR-206	0.737731	18	Very High	BCmicrO|Cupid|DIANA|ElMMo3|MBStar|MAMI|microrna.org|MirAncesTar|miRcode|mirCoX|miRDB|MirMAP|Mirza-G|MultiMiTar|PACCMIT|RepTar|RNAhybrid|TargetScan
HLTF	Q14527		hsa-miR-320c	0.737656	17	Very High	BCmicrO|BiTargeting|CoMeTa|Cupid|DIANA|ElMMo3|MBStar|microrna.org|MirAncesTar|miRDB|MirMAP|MirTar|Mirza-G|RepTar|RNAhybrid|TargetScan|TargetSpy
SRSF7	Q16629		hsa-miR-320c	0.737421	18	Very High	BCmicrO|BiTargeting|CoMeTa|Cupid|DIANA|ElMMo3|MBStar|microrna.org|MirAncesTar|miRDB|MirMAP|MirSNP|miRTar2GO|Mirza-G|PACCMIT|RNAhybrid|TargetScan|TargetSpy
YOD1	Q5VVQ6		hsa-miR-320d	0.737136	16	Very High	BCmicrO|BiTargeting|CoMeTa|DIANA|ElMMo3|MBStar|microrna.org|MirAncesTar|miRDB|MirMAP|MirTar|Mirza-G|RepTar|RNA22|TargetScan|TargetSpy
BMPR1A	P36894		hsa-miR-320b	0.736441	17	Very High	BCmicrO|CoMeTa|Cupid|DIANA|ElMMo3|MBStar|microrna.org|MirAncesTar|miRDB|MirMAP|MirTar|Mirza-G|PACCMIT|RepTar|RNAhybrid|TargetScan|TargetSpy
RAC1	P63000		hsa-miR-320d	0.736078	16	Very High	BCmicrO|CoMeTa|DIANA|ElMMo3|MBStar|microrna.org|MirAncesTar|miRDB|MirMAP|MirSNP|MirTar|Mirza-G|RepTar|RNAhybrid|TargetScan|TargetSpy
HLTF	Q14527		hsa-miR-320b	0.735904	17	Very High	BCmicrO|BiTargeting|CoMeTa|Cupid|DIANA|ElMMo3|MBStar|microrna.org|MirAncesTar|miRDB|MirMAP|MirTar|Mirza-G|RepTar|RNAhybrid|TargetScan|TargetSpy
IRF6	O14896		hsa-miR-320c	0.73582	17	Very High	BCmicrO|BiTargeting|CoMeTa|DIANA|ElMMo3|MBStar|microrna.org|MirAncesTar|miRDB|MirMAP|MirSNP|MirTar|Mirza-G|RepTar|RNA22|TargetScan|TargetSpy
ENAH	Q8N8S7		hsa-miR-320b	0.735813	18	Very High	BCmicrO|BiTargeting|CoMeTa|DIANA|ElMMo3|MBStar|MirAncesTar|miRDB|MirMAP|MirTar|miRTar2GO|Mirza-G|PACCMIT|RepTar|RNA22|RNAhybrid|TargetScan|TargetSpy
SLC7A2	P52569		hsa-miR-206	0.735669	20	Very High	BCmicrO|BiTargeting|CoMeTa|Cupid|DIANA|ElMMo3|MBStar|MAMI|MirAncesTar|miRcode|mirCoX|miRDB|MirMAP|MirSNP|miRTar2GO|Mirza-G|RNAhybrid|TargetRank|TargetScan|TargetSpy
ENAH	Q8N8S7		hsa-miR-320c	0.735667	18	Very High	BCmicrO|BiTargeting|CoMeTa|DIANA|ElMMo3|MBStar|MirAncesTar|miRDB|MirMAP|MirTar|miRTar2GO|Mirza-G|PACCMIT|RepTar|RNA22|RNAhybrid|TargetScan|TargetSpy
FLI1	Q01543		hsa-miR-206	0.735198	18	Very High	BCmicrO|CoMeTa|Cupid|DIANA|ElMMo3|MBStar|microrna.org|MirAncesTar|miRcode|mirCoX|miRDB|MirMAP|miRTar2GO|Mirza-G|RepTar|TargetRank|TargetScan|TargetSpy
DESI2	Q9BSY9		hsa-miR-320d	0.735054	17	Very High	BCmicrO|CoMeTa|DIANA|ElMMo3|MBStar|microrna.org|MirAncesTar|miRDB|MirMAP|MirTar|Mirza-G|PACCMIT|RepTar|RNA22|RNAhybrid|TargetScan|TargetSpy
NABP1	Q96AH0		hsa-miR-320d	0.734963	18	Very High	BCmicrO|BiTargeting|CoMeTa|Cupid|DIANA|ElMMo3|MBStar|microrna.org|MirAncesTar|miRDB|MirMAP|MirTar|Mirza-G|PACCMIT|RepTar|RNAhybrid|TargetScan|TargetSpy
JUND	P17535		hsa-miR-206	0.734836	17	Very High	BCmicrO|CoMeTa|Cupid|DIANA|ElMMo3|MAMI|microrna.org|MirAncesTar|miRcode|mirCoX|miRDB|MirMAP|miRTar2GO|Mirza-G|RepTar|TargetScan|TargetSpy
HLTF	Q14527		hsa-miR-320d	0.73452	17	Very High	BCmicrO|BiTargeting|CoMeTa|Cupid|DIANA|ElMMo3|MBStar|microrna.org|MirAncesTar|miRDB|MirMAP|MirTar|Mirza-G|RepTar|RNAhybrid|TargetScan|TargetSpy
N4BP1	O75113		hsa-miR-320c	0.734514	15	Very High	BCmicrO|CoMeTa|DIANA|ElMMo3|MBStar|microrna.org|MirAncesTar|miRDB|MirMAP|MirTar|Mirza-G|PACCMIT|RepTar|TargetScan|TargetSpy
MAPK1	P28482		hsa-miR-206	0.734348	18	Very High	BCmicrO|CoMeTa|Cupid|DIANA|ElMMo3|MBStar|microrna.org|MirAncesTar|miRcode|mirCoX|miRDB|MirMAP|miRTar2GO|MultiMiTar|RepTar|TargetRank|TargetScan|TargetSpy
HNRNPA1	P09651		hsa-miR-206	0.734306	16	Very High	BCmicrO|CoMeTa|Cupid|DIANA|ElMMo3|MBStar|MAMI|microrna.org|miRcode|mirCoX|MirMAP|Mirza-G|MultiMiTar|RepTar|RNAhybrid|TargetScan
PCDHA10	Q9Y5I2		hsa-miR-320c	0.73396	17	Very High	BCmicrO|BiTargeting|CoMeTa|ElMMo3|MBStar|microrna.org|MirAncesTar|miRDB|MirMAP|MirSNP|MirTar|miRTar2GO|Mirza-G|RepTar|RNAhybrid|TargetScan|TargetSpy
KDSR	Q06136		hsa-miR-320b	0.733769	17	Very High	BCmicrO|BiTargeting|CoMeTa|DIANA|ElMMo3|MBStar|microrna.org|MirAncesTar|miRDB|MirMAP|MirTar|miRTar2GO|Mirza-G|RepTar|RNAhybrid|TargetScan|TargetSpy
N4BP1	O75113		hsa-miR-320b	0.733658	14	Very High	BCmicrO|CoMeTa|DIANA|ElMMo3|MBStar|microrna.org|MirAncesTar|miRDB|MirMAP|MirTar|Mirza-G|PACCMIT|RepTar|TargetScan
RNF141	Q8WVD5		hsa-miR-206	0.733493	21	Very High	BCmicrO|BiTargeting|CoMeTa|DIANA|ElMMo3|MBStar|microrna.org|MirAncesTar|miRcode|mirCoX|miRDB|MirMAP|MirSNP|miRTar2GO|Mirza-G|MultiMiTar|RepTar|RNAhybrid|TargetRank|TargetScan|TargetSpy
TMOD2	Q9NZR1		hsa-miR-206	0.732884	20	Very High	BCmicrO|CoMeTa|DIANA|ElMMo3|MBStar|MAMI|MirAncesTar|miRcode|mirCoX|miRDB|MirMAP|MirTar|miRTar2GO|Mirza-G|MultiMiTar|PACCMIT|RepTar|RNAhybrid|TargetRank|TargetSpy
MAPK1	P28482		hsa-miR-320b	0.73283	15	Very High	BCmicrO|CoMeTa|Cupid|DIANA|ElMMo3|MBStar|microrna.org|MirAncesTar|miRDB|MirMAP|MirTar|miRTar2GO|Mirza-G|RepTar|TargetScan
SEMA3A	Q14563		hsa-miR-320c	0.73274	15	Very High	BCmicrO|CoMeTa|DIANA|ElMMo3|microrna.org|MirAncesTar|miRDB|MirMAP|MirTar|miRTar2GO|Mirza-G|PACCMIT|RepTar|RNAhybrid|TargetScan
CCDC141	Q6ZP82		hsa-miR-206	0.732733	13	Very High	BCmicrO|MBStar|MAMI|microrna.org|MirAncesTar|miRcode|mirCoX|MirMAP|MultiMiTar|PicTar|RepTar|TargetRank|TargetSpy
SREK1	Q8WXA9		hsa-miR-320b	0.732697	17	Very High	BCmicrO|CoMeTa|Cupid|DIANA|ElMMo3|MBStar|microrna.org|MirAncesTar|miRDB|MirMAP|MirTar|miRTar2GO|Mirza-G|RepTar|RNAhybrid|TargetScan|TargetSpy
BOD1L1	Q8NFC6		hsa-miR-320b	0.732615	15	Very High	BCmicrO|ElMMo3|MBStar|microrna.org|MirAncesTar|miRDB|MirMAP|MirTar|miRTar2GO|Mirza-G|PACCMIT|RepTar|RNAhybrid|TargetScan|TargetSpy
EBPL	Q9BY08		hsa-miR-206	0.732543	20	Very High	BCmicrO|DIANA|ElMMo3|MBStar|MAMI|microrna.org|MirAncesTar|mirbase|miRcode|mirCoX|miRDB|MirMAP|MirTar|miRTar2GO|Mirza-G|RepTar|RNAhybrid|TargetRank|TargetScan|TargetSpy
PCDHA7	Q9UN72		hsa-miR-320c	0.732376	17	Very High	BCmicrO|BiTargeting|DIANA|ElMMo3|MBStar|microrna.org|MirAncesTar|miRDB|MirMAP|MirSNP|MirTar|miRTar2GO|Mirza-G|RepTar|RNAhybrid|TargetScan|TargetSpy
CDH2	P19022		hsa-miR-320b	0.732287	17	Very High	BCmicrO|CoMeTa|Cupid|DIANA|ElMMo3|MBStar|microrna.org|MirAncesTar|miRDB|MirMAP|MirTar|miRTar2GO|Mirza-G|PACCMIT|RepTar|RNAhybrid|TargetScan
CCNC	P24863		hsa-miR-206	0.732171	17	Very High	BCmicrO|CoMeTa|Cupid|DIANA|ElMMo3|MBStar|microrna.org|MirAncesTar|miRcode|mirCoX|miRDB|MirMAP|MirSNP|miRTar2GO|RepTar|RNAhybrid|TargetScan
OGT	O15294		hsa-miR-206	0.732077	13	Very High	BCmicrO|CoMeTa|DIANA|GenMir++|MBStar|MAMI|microrna.org|MirAncesTar|miRcode|mirCoX|MirMAP|miRTar2GO|MultiMiTar
PCDHA1	Q9Y5I3		hsa-miR-320c	0.731907	17	Very High	BCmicrO|BiTargeting|DIANA|ElMMo3|MBStar|microrna.org|MirAncesTar|miRDB|MirMAP|MirSNP|MirTar|miRTar2GO|Mirza-G|RepTar|RNAhybrid|TargetScan|TargetSpy
HELZ	P42694		hsa-miR-320c	0.731302	18	Very High	BCmicrO|BiTargeting|CoMeTa|DIANA|ElMMo3|MBStar|microrna.org|MirAncesTar|miRDB|MirMAP|MirSNP|MirTar|Mirza-G|PACCMIT|RepTar|RNAhybrid|TargetScan|TargetSpy
SDCBP	O00560		hsa-miR-206	0.731146	17	Very High	BCmicrO|CoMeTa|Cupid|DIANA|ElMMo3|MBStar|MAMI|MirAncesTar|miRcode|mirCoX|MirMAP|miRTar2GO|Mirza-G|RepTar|RNAhybrid|TargetScan|TargetSpy
RNF165	Q6ZSG1		hsa-miR-206	0.73076	18	Very High	BCmicrO|BiTargeting|DIANA|ElMMo3|MBStar|microrna.org|MirAncesTar|miRcode|mirCoX|MirMAP|MirTar|Mirza-G|MultiMiTar|PACCMIT|RepTar|RNAhybrid|TargetRank|TargetScan
HIGD1A	Q9Y241		hsa-miR-206	0.730757	18	Very High	BCmicrO|CoMeTa|DIANA|ElMMo3|MBStar|microrna.org|MirAncesTar|miRcode|mirCoX|miRDB|MirMAP|MirTar|miRTar2GO|Mirza-G|RepTar|RNAhybrid|TargetRank|TargetScan
IRF6	O14896		hsa-miR-320b	0.730729	16	Very High	BCmicrO|BiTargeting|CoMeTa|DIANA|ElMMo3|MBStar|microrna.org|MirAncesTar|miRDB|MirMAP|MirSNP|MirTar|Mirza-G|RepTar|RNA22|TargetScan
PPM1B	O75688		hsa-miR-320b	0.730659	16	Very High	BCmicrO|CoMeTa|Cupid|DIANA|ElMMo3|MBStar|microrna.org|MirAncesTar|miRDB|MirMAP|MirTar|Mirza-G|PACCMIT|RepTar|RNAhybrid|TargetSpy
HP1BP3	Q5SSJ5		hsa-miR-206	0.730589	19	Very High	BCmicrO|CoMeTa|Cupid|DIANA|ElMMo3|MBStar|microrna.org|MirAncesTar|miRcode|mirCoX|MirMAP|miRTar2GO|Mirza-G|MultiMiTar|RepTar|RNA22|RNAhybrid|TargetScan|TargetSpy
ONECUT2	O95948		hsa-miR-320b	0.730482	16	Very High	BCmicrO|BiTargeting|CoMeTa|DIANA|ElMMo3|MBStar|MirAncesTar|miRDB|MirMAP|MirTar|miRTar2GO|Mirza-G|PACCMIT|RepTar|TargetScan|TargetSpy
RAI2	Q9Y5P3		hsa-miR-320b	0.730432	17	Very High	BCmicrO|CoMeTa|Cupid|DIANA|ElMMo3|MBStar|microrna.org|MirAncesTar|miRDB|MirMAP|MirTar|Mirza-G|PACCMIT|RepTar|RNAhybrid|TargetScan|TargetSpy
CDH2	P19022		hsa-miR-320c	0.730257	17	Very High	BCmicrO|CoMeTa|Cupid|DIANA|ElMMo3|MBStar|microrna.org|MirAncesTar|miRDB|MirMAP|MirTar|miRTar2GO|Mirza-G|PACCMIT|RepTar|RNAhybrid|TargetScan
MMD2	Q8IY49		hsa-miR-206	0.730215	18	Very High	BCmicrO|DIANA|ElMMo3|MBStar|MAMI|microrna.org|MirAncesTar|miRcode|mirCoX|miRDB|MirMAP|MirTar|Mirza-G|RepTar|RNAhybrid|TargetRank|TargetScan|TargetSpy
PCDHAC2	Q9Y5I4		hsa-miR-320c	0.730005	14	Very High	BCmicrO|ElMMo3|MBStar|microrna.org|MirAncesTar|miRDB|MirMAP|MirSNP|MirTar|miRTar2GO|Mirza-G|RepTar|TargetScan|TargetSpy
HELZ	P42694		hsa-miR-320b	0.729875	18	Very High	BCmicrO|BiTargeting|CoMeTa|DIANA|ElMMo3|MBStar|microrna.org|MirAncesTar|miRDB|MirMAP|MirSNP|MirTar|Mirza-G|PACCMIT|RepTar|RNAhybrid|TargetScan|TargetSpy
WWC2	Q6AWC2		hsa-miR-320b	0.729513	18	Very High	BCmicrO|BiTargeting|CoMeTa|Cupid|DIANA|ElMMo3|MBStar|microrna.org|MirAncesTar|miRDB|MirMAP|MirTar|miRTar2GO|Mirza-G|RepTar|RNAhybrid|TargetScan|TargetSpy
DLG2	Q15700		hsa-miR-206	0.729499	16	Very High	BCmicrO|CoMeTa|Cupid|DIANA|ElMMo3|MBStar|MAMI|MirAncesTar|miRcode|mirCoX|MirMAP|Mirza-G|MultiMiTar|RNAhybrid|TargetRank|TargetScan
PHF1	O43189		hsa-miR-320b	0.729353	16	Very High	BCmicrO|CoMeTa|Cupid|DIANA|ElMMo3|MBStar|microrna.org|MirAncesTar|miRDB|MirMAP|MirTar|Mirza-G|PACCMIT|RepTar|RNAhybrid|TargetScan
SNAI2	O43623		hsa-miR-206	0.72922	19	Very High	BCmicrO|CoMeTa|Cupid|DIANA|ElMMo3|MBStar|microrna.org|MirAncesTar|miRcode|mirCoX|miRDB|MirMAP|MirTar|Mirza-G|MultiMiTar|PACCMIT|RepTar|RNAhybrid|TargetScan
PCDHA11	Q9Y5I1		hsa-miR-320c	0.729034	16	Very High	BCmicrO|BiTargeting|DIANA|ElMMo3|MBStar|microrna.org|MirAncesTar|miRDB|MirMAP|MirSNP|MirTar|miRTar2GO|Mirza-G|RepTar|TargetScan|TargetSpy
SOX9	P48436		hsa-miR-206	0.728639	18	Very High	BCmicrO|BiTargeting|CoMeTa|DIANA|ElMMo3|microrna.org|MirAncesTar|miRcode|mirCoX|miRDB|MirMAP|miRTar2GO|Mirza-G|MultiMiTar|RepTar|TargetRank|TargetScan|TargetSpy
MAPK1	P28482		hsa-miR-320c	0.728404	15	Very High	BCmicrO|CoMeTa|Cupid|DIANA|ElMMo3|MBStar|microrna.org|MirAncesTar|miRDB|MirMAP|miRTar2GO|Mirza-G|RepTar|TargetScan|TargetSpy
IGF2BP3	O00425		hsa-miR-320c	0.728397	16	Very High	BCmicrO|CoMeTa|Cupid|DIANA|ElMMo3|MBStar|microrna.org|MirAncesTar|miRDB|MirMAP|MirTar|miRTar2GO|Mirza-G|PACCMIT|RepTar|TargetScan
HIVEP2	P31629		hsa-miR-320d	0.728095	16	Very High	BCmicrO|CoMeTa|Cupid|DIANA|ElMMo3|MBStar|microrna.org|MirAncesTar|miRDB|MirMAP|MirTar|Mirza-G|PACCMIT|RepTar|RNAhybrid|TargetScan
NABP1	Q96AH0		hsa-miR-320c	0.728087	17	Very High	BCmicrO|BiTargeting|CoMeTa|Cupid|DIANA|ElMMo3|MBStar|microrna.org|MirAncesTar|miRDB|MirMAP|MirTar|Mirza-G|PACCMIT|RepTar|RNAhybrid|TargetScan
NAP1L5	Q96NT1		hsa-miR-206	0.727955	19	Very High	BCmicrO|DIANA|ElMMo3|MBStar|MAMI|microrna.org|MirAncesTar|mirbase|miRcode|mirCoX|miRDB|MirMAP|miRTar2GO|Mirza-G|PACCMIT|RepTar|RNAhybrid|TargetScan|TargetSpy
NINJ1	Q92982		hsa-miR-206	0.727905	16	Very High	BCmicrO|Cupid|DIANA|ElMMo3|MAMI|microrna.org|MirAncesTar|miRcode|mirCoX|miRDB|MirMAP|miRTar2GO|PACCMIT|RepTar|RNAhybrid|TargetScan
SEMA3A	Q14563		hsa-miR-320d	0.727083	15	Very High	BCmicrO|CoMeTa|Cupid|DIANA|ElMMo3|microrna.org|MirAncesTar|miRDB|MirMAP|MirTar|Mirza-G|PACCMIT|RepTar|RNAhybrid|TargetScan
GNAI1	P63096		hsa-miR-320d	0.726981	17	Very High	BCmicrO|CoMeTa|Cupid|DIANA|ElMMo3|MBStar|microrna.org|MirAncesTar|miRDB|MirMAP|MirTar|Mirza-G|PACCMIT|RepTar|RNAhybrid|TargetScan|TargetSpy
HELZ	P42694		hsa-miR-320d	0.726786	17	Very High	BCmicrO|CoMeTa|DIANA|ElMMo3|MBStar|microrna.org|MirAncesTar|miRDB|MirMAP|MirSNP|MirTar|Mirza-G|PACCMIT|RepTar|RNAhybrid|TargetScan|TargetSpy
PKIA	P61925		hsa-miR-423-5p	0.726751	19	Very High	BiTargeting|CoMeTa|Cupid|DIANA|ElMMo3|MBStar|MirAncesTar|miRDB|MirMAP|MirTar|miRTar2GO|Mirza-G|MultiMiTar|PACCMIT|PITA|RepTar|RNAhybrid|TargetRank|TargetScan
TRIAP1	O43715		hsa-miR-320b	0.72666	15	Very High	BCmicrO|CoMeTa|DIANA|ElMMo3|microrna.org|MirAncesTar|miRDB|MirMAP|MirTar|Mirza-G|PACCMIT|RepTar|RNAhybrid|TargetScan|TargetSpy
GNAI1	P63096		hsa-miR-320c	0.726459	17	Very High	BCmicrO|CoMeTa|Cupid|DIANA|ElMMo3|MBStar|microrna.org|MirAncesTar|miRDB|MirMAP|MirTar|Mirza-G|PACCMIT|RepTar|RNAhybrid|TargetScan|TargetSpy
UBE2D2	P62837		hsa-miR-206	0.726344	19	Very High	BCmicrO|BiTargeting|CoMeTa|Cupid|DIANA|ElMMo3|microrna.org|MirAncesTar|miRcode|mirCoX|miRDB|MirMAP|miRTar2GO|Mirza-G|MultiMiTar|RepTar|RNAhybrid|TargetRank|TargetSpy
ONECUT2	O95948		hsa-miR-320c	0.7263	16	Very High	BCmicrO|BiTargeting|CoMeTa|DIANA|ElMMo3|MBStar|MirAncesTar|miRDB|MirMAP|MirTar|miRTar2GO|Mirza-G|PACCMIT|RepTar|TargetScan|TargetSpy
YWHAZ	P63104		hsa-miR-320c	0.726148	16	Very High	BCmicrO|CoMeTa|Cupid|DIANA|ElMMo3|MBStar|microrna.org|MirAncesTar|miRDB|MirMAP|miRTar2GO|Mirza-G|PACCMIT|RepTar|RNAhybrid|TargetScan
IPO7	O95373		hsa-miR-320b	0.726146	17	Very High	BCmicrO|CoMeTa|DIANA|ElMMo3|MBStar|microrna.org|MirAncesTar|miRDB|MirMAP|MirTar|miRTar2GO|Mirza-G|PACCMIT|RepTar|RNAhybrid|TargetScan|TargetSpy
IRF6	O14896		hsa-miR-320d	0.725944	16	Very High	BCmicrO|BiTargeting|CoMeTa|DIANA|ElMMo3|MBStar|microrna.org|MirAncesTar|miRDB|MirMAP|MirSNP|MirTar|Mirza-G|RepTar|RNA22|TargetScan
VIM	P08670		hsa-miR-320c	0.725925	17	Very High	BCmicrO|CoMeTa|Cupid|DIANA|ElMMo3|microrna.org|MirAncesTar|miRDB|MirMAP|MirSNP|MirTar|miRTar2GO|Mirza-G|PACCMIT|RNAhybrid|TargetScan|TargetSpy
GSPT1	P15170		hsa-miR-320c	0.725741	15	Very High	BCmicrO|CoMeTa|DIANA|ElMMo3|MBStar|microrna.org|MirAncesTar|miRDB|MirMAP|MirTar|miRTar2GO|Mirza-G|PACCMIT|RNAhybrid|TargetScan
RBMXL1	Q96E39		hsa-miR-206	0.72539	14	Very High	BCmicrO|BiTargeting|DIANA|ElMMo3|MBStar|MAMI|MirAncesTar|miRcode|mirCoX|MirMAP|MultiMiTar|PicTar|RNA22|TargetScan
SPOPL	Q6IQ16		hsa-miR-320d	0.725167	17	Very High	BCmicrO|BiTargeting|Cupid|DIANA|ElMMo3|MBStar|microrna.org|MirAncesTar|miRDB|MirMAP|MirTar|Mirza-G|PACCMIT|RepTar|RNAhybrid|TargetScan|TargetSpy
WLS	Q5T9L3		hsa-miR-320c	0.725164	18	Very High	BCmicrO|BiTargeting|CoMeTa|Cupid|DIANA|ElMMo3|MBStar|microrna.org|MirAncesTar|miRDB|MirMAP|MirTar|miRTar2GO|Mirza-G|PACCMIT|RNAhybrid|TargetScan|TargetSpy
CREB5	Q02930		hsa-miR-320c	0.724993	18	Very High	BCmicrO|BiTargeting|CoMeTa|Cupid|DIANA|ElMMo3|MBStar|microrna.org|MirAncesTar|miRDB|MirMAP|MirSNP|MirTar|Mirza-G|PACCMIT|RepTar|RNAhybrid|TargetSpy
PCDHA12	Q9UN75		hsa-miR-320c	0.724988	16	Very High	BCmicrO|BiTargeting|ElMMo3|MBStar|microrna.org|MirAncesTar|miRDB|MirMAP|MirSNP|MirTar|miRTar2GO|Mirza-G|RepTar|RNAhybrid|TargetScan|TargetSpy
PPM1B	O75688		hsa-miR-320c	0.724814	16	Very High	BCmicrO|CoMeTa|Cupid|DIANA|ElMMo3|MBStar|microrna.org|MirAncesTar|miRDB|MirMAP|MirTar|Mirza-G|PACCMIT|RepTar|RNAhybrid|TargetSpy
PPM1B	O75688		hsa-miR-320d	0.724271	16	Very High	BCmicrO|CoMeTa|Cupid|DIANA|ElMMo3|MBStar|microrna.org|MirAncesTar|miRDB|MirMAP|MirTar|Mirza-G|PACCMIT|RepTar|RNAhybrid|TargetSpy
MEA1	Q16626		hsa-miR-206	0.724252	20	Very High	BCmicrO|BiTargeting|CoMeTa|Cupid|DIANA|ElMMo3|MBStar|MAMI|microrna.org|MirAncesTar|mirbase|miRcode|mirCoX|MirMAP|miRTar2GO|MultiMiTar|PACCMIT|RepTar|RNAhybrid|TargetRank
PCDHA13	Q9Y5I0		hsa-miR-320c	0.724245	15	Very High	BCmicrO|BiTargeting|ElMMo3|MBStar|microrna.org|MirAncesTar|miRDB|MirMAP|MirSNP|MirTar|miRTar2GO|Mirza-G|RepTar|TargetScan|TargetSpy
EAF1	Q96JC9		hsa-miR-206	0.723942	20	Very High	BCmicrO|Cupid|DIANA|ElMMo3|MBStar|MAMI|microrna.org|MirAncesTar|miRcode|mirCoX|miRDB|MirMAP|miRTar2GO|Mirza-G|PACCMIT|RepTar|RNAhybrid|TargetRank|TargetScan|TargetSpy
PUM2	Q8TB72		hsa-miR-206	0.723495	20	Very High	BCmicrO|CoMeTa|Cupid|DIANA|ElMMo3|MBStar|MAMI|microrna.org|MirAncesTar|miRcode|mirCoX|miRDB|MirMAP|miRTar2GO|Mirza-G|MultiMiTar|PACCMIT|RepTar|RNAhybrid|TargetSpy
AZIN1	O14977		hsa-miR-320b	0.723467	18	Very High	BCmicrO|CoMeTa|Cupid|DIANA|ElMMo3|MBStar|microrna.org|MirAncesTar|miRDB|MirMAP|MirTar|miRTar2GO|Mirza-G|PACCMIT|RepTar|RNAhybrid|TargetScan|TargetSpy
HNRNPF	P52597		hsa-miR-320d	0.723428	15	Very High	BCmicrO|CoMeTa|Cupid|DIANA|ElMMo3|MBStar|microrna.org|MirAncesTar|miRDB|MirMAP|Mirza-G|RepTar|RNAhybrid|TargetScan|TargetSpy
RAB11A	P62491		hsa-miR-320b	0.723239	17	Very High	BCmicrO|BiTargeting|CoMeTa|Cupid|DIANA|ElMMo3|MBStar|microrna.org|MirAncesTar|miRDB|MirMAP|miRTar2GO|Mirza-G|RepTar|RNAhybrid|TargetScan|TargetSpy
CREB5	Q02930		hsa-miR-320b	0.723207	18	Very High	BCmicrO|BiTargeting|CoMeTa|DIANA|ElMMo3|MBStar|microrna.org|MirAncesTar|miRDB|MirMAP|MirSNP|MirTar|miRTar2GO|Mirza-G|PACCMIT|RepTar|RNAhybrid|TargetSpy
ZMYND11	Q15326		hsa-miR-206	0.722747	16	Very High	BCmicrO|CoMeTa|Cupid|DIANA|ElMMo3|MBStar|microrna.org|MirAncesTar|miRcode|mirCoX|MirMAP|miRTar2GO|Mirza-G|MultiMiTar|RNAhybrid|TargetScan
SPTBN1	Q01082		hsa-miR-206	0.72272	18	Very High	BCmicrO|CoMeTa|Cupid|DIANA|ElMMo3|MBStar|microrna.org|MirAncesTar|miRcode|mirCoX|MirMAP|MirSNP|Mirza-G|MultiMiTar|RepTar|RNAhybrid|TargetRank|TargetSpy
CREB5	Q02930		hsa-miR-320d	0.722545	18	Very High	BCmicrO|BiTargeting|CoMeTa|Cupid|DIANA|ElMMo3|MBStar|microrna.org|MirAncesTar|miRDB|MirMAP|MirSNP|MirTar|Mirza-G|PACCMIT|RepTar|RNAhybrid|TargetSpy
MSI2	Q96DH6		hsa-miR-320c	0.722533	16	Very High	BCmicrO|Cupid|DIANA|ElMMo3|MBStar|microrna.org|MirAncesTar|miRDB|MirMAP|MirTar|miRTar2GO|Mirza-G|RepTar|RNAhybrid|TargetScan|TargetSpy
PCDHA10	Q9Y5I2		hsa-miR-320b	0.722513	17	Very High	BCmicrO|BiTargeting|CoMeTa|ElMMo3|MBStar|microrna.org|MirAncesTar|miRDB|MirMAP|MirSNP|MirTar|miRTar2GO|Mirza-G|RepTar|RNAhybrid|TargetScan|TargetSpy
GPR6	P46095		hsa-miR-206	0.722178	18	Very High	BCmicrO|CoMeTa|Cupid|DIANA|ElMMo3|MBStar|microrna.org|MirAncesTar|miRcode|mirCoX|miRDB|MirMAP|MirTar|Mirza-G|RepTar|RNAhybrid|TargetScan|TargetSpy
RGS7	P49802		hsa-miR-206	0.722016	21	Very High	BCmicrO|CoMeTa|Cupid|DIANA|ElMMo3|MBStar|MAMI|microrna.org|MirAncesTar|mirbase|miRcode|mirCoX|miRDB|MirMAP|MirTar|Mirza-G|MultiMiTar|RepTar|RNA22|RNAhybrid|TargetRank
FAM126A	Q9BYI3		hsa-miR-206	0.721726	17	Very High	BCmicrO|Cupid|DIANA|ElMMo3|MBStar|microrna.org|MirAncesTar|miRcode|mirCoX|miRDB|MirMAP|MirTar|miRTar2GO|Mirza-G|RNAhybrid|TargetScan|TargetSpy
PHF1	O43189		hsa-miR-320d	0.721509	16	Very High	BCmicrO|CoMeTa|Cupid|DIANA|ElMMo3|MBStar|microrna.org|MirAncesTar|miRDB|MirMAP|MirTar|Mirza-G|PACCMIT|RepTar|RNAhybrid|TargetScan
PCDHA2	Q9Y5H9		hsa-miR-320c	0.7212	17	Very High	BCmicrO|BiTargeting|CoMeTa|DIANA|ElMMo3|MBStar|microrna.org|MirAncesTar|miRDB|MirMAP|MirSNP|MirTar|Mirza-G|RepTar|RNAhybrid|TargetScan|TargetSpy
PCDHAC2	Q9Y5I4		hsa-miR-320b	0.721087	14	Very High	BCmicrO|ElMMo3|MBStar|microrna.org|MirAncesTar|miRDB|MirMAP|MirSNP|MirTar|miRTar2GO|Mirza-G|RepTar|TargetScan|TargetSpy
PCDHA7	Q9UN72		hsa-miR-320b	0.720902	17	Very High	BCmicrO|BiTargeting|DIANA|ElMMo3|MBStar|microrna.org|MirAncesTar|miRDB|MirMAP|MirSNP|MirTar|miRTar2GO|Mirza-G|RepTar|RNAhybrid|TargetScan|TargetSpy
ENAH	Q8N8S7		hsa-miR-320d	0.720852	17	Very High	BCmicrO|BiTargeting|CoMeTa|DIANA|ElMMo3|MBStar|MirAncesTar|miRDB|MirMAP|MirTar|Mirza-G|PACCMIT|RepTar|RNA22|RNAhybrid|TargetScan|TargetSpy
AKT3	Q9Y243		hsa-miR-320b	0.720823	19	Very High	BCmicrO|BiTargeting|CoMeTa|Cupid|DIANA|ElMMo3|MBStar|microrna.org|MirAncesTar|miRDB|MirMAP|MirTar|miRTar2GO|PACCMIT|RepTar|RNA22|RNAhybrid|TargetScan|TargetSpy
TTC3	P53804		hsa-miR-206	0.720682	19	Very High	BCmicrO|BiTargeting|CoMeTa|Cupid|DIANA|ElMMo3|MBStar|microrna.org|MirAncesTar|miRcode|mirCoX|miRDB|MirMAP|miRTar2GO|Mirza-G|RepTar|RNAhybrid|TargetRank|TargetScan
PCDHA1	Q9Y5I3		hsa-miR-320b	0.720532	17	Very High	BCmicrO|BiTargeting|DIANA|ElMMo3|MBStar|microrna.org|MirAncesTar|miRDB|MirMAP|MirSNP|MirTar|miRTar2GO|Mirza-G|RepTar|RNAhybrid|TargetScan|TargetSpy
PAX7	P23759		hsa-miR-206	0.720529	17	Very High	BCmicrO|BiTargeting|DIANA|ElMMo3|MBStar|microrna.org|MirAncesTar|miRcode|mirCoX|miRDB|MirMAP|MirSNP|MirTar|Mirza-G|RNA22|RNAhybrid|TargetScan
DHDDS	Q86SQ9		hsa-miR-320d	0.720495	15	Very High	BCmicrO|CoMeTa|Cupid|DIANA|ElMMo3|MBStar|microrna.org|MirAncesTar|miRDB|MirMAP|MirTar|Mirza-G|PACCMIT|RNAhybrid|TargetScan
ZBTB6	Q15916		hsa-miR-206	0.720303	18	Very High	BCmicrO|CoMeTa|Cupid|DIANA|ElMMo3|MBStar|MAMI|microrna.org|miRcode|mirCoX|miRDB|MirMAP|miRTar2GO|Mirza-G|PACCMIT|RepTar|TargetScan|TargetSpy
ETV1	P50549		hsa-miR-320b	0.720101	18	Very High	BCmicrO|BiTargeting|CoMeTa|Cupid|DIANA|ElMMo3|MBStar|microrna.org|MirAncesTar|miRDB|MirMAP|MirTar|miRTar2GO|Mirza-G|RepTar|RNAhybrid|TargetScan|TargetSpy
TPM4	P67936		hsa-miR-206	0.71989	16	Very High	BCmicrO|Cupid|DIANA|ElMMo3|microrna.org|MirAncesTar|miRcode|mirCoX|miRDB|MirMAP|MirTar|miRTar2GO|Mirza-G|RepTar|RNAhybrid|TargetScan
MCL1	Q07820		hsa-miR-320c	0.71959	17	Very High	BCmicrO|BiTargeting|CoMeTa|DIANA|ElMMo3|MBStar|microrna.org|MirAncesTar|miRDB|MirMAP|MirTar|miRTar2GO|Mirza-G|PACCMIT|RepTar|RNA22|TargetSpy
MCL1	Q07820		hsa-miR-320b	0.71929	17	Very High	BCmicrO|BiTargeting|CoMeTa|DIANA|ElMMo3|MBStar|microrna.org|MirAncesTar|miRDB|MirMAP|MirTar|miRTar2GO|Mirza-G|PACCMIT|RepTar|RNA22|TargetSpy
NFATC3	Q12968		hsa-miR-206	0.718783	15	Very High	BCmicrO|BiTargeting|Cupid|DIANA|ElMMo3|MBStar|MirAncesTar|miRcode|mirCoX|miRDB|MirMAP|miRTar2GO|Mirza-G|RNAhybrid|TargetScan
KDM7A	Q6ZMT4		hsa-miR-320b	0.718783	16	Very High	BCmicrO|CoMeTa|DIANA|ElMMo3|MBStar|microrna.org|MirAncesTar|miRDB|MirMAP|MirTar|miRTar2GO|Mirza-G|PACCMIT|RepTar|TargetScan|TargetSpy
BMPR1A	P36894		hsa-miR-320d	0.718737	17	Very High	BCmicrO|BiTargeting|CoMeTa|DIANA|ElMMo3|MBStar|microrna.org|MirAncesTar|miRDB|MirMAP|MirTar|Mirza-G|PACCMIT|RepTar|RNAhybrid|TargetScan|TargetSpy
RALGAPA1	Q6GYQ0		hsa-miR-206	0.71868	18	Very High	BCmicrO|CoMeTa|Cupid|DIANA|ElMMo3|MBStar|microrna.org|MirAncesTar|miRcode|mirCoX|miRDB|MirMAP|Mirza-G|MultiMiTar|RepTar|RNAhybrid|TargetRank|TargetScan
GSPT1	P15170		hsa-miR-320d	0.718576	15	Very High	BCmicrO|CoMeTa|DIANA|ElMMo3|MBStar|microrna.org|MirAncesTar|miRDB|MirMAP|MirTar|Mirza-G|PACCMIT|RNAhybrid|TargetScan|TargetSpy
SKIDA1	Q1XH10		hsa-miR-206	0.718384	16	Very High	BCmicrO|Cupid|DIANA|ElMMo3|MBStar|microrna.org|MirAncesTar|miRcode|mirCoX|miRDB|MirMAP|miRTar2GO|Mirza-G|RNAhybrid|TargetRank|TargetScan
KLF5	Q13887		hsa-miR-320b	0.718324	16	Very High	BCmicrO|CoMeTa|Cupid|DIANA|ElMMo3|MBStar|microrna.org|MirAncesTar|miRDB|MirMAP|MirTar|Mirza-G|RepTar|RNAhybrid|TargetScan|TargetSpy
SLC29A3	Q9BZD2		hsa-miR-206	0.718175	19	Very High	BCmicrO|DIANA|ElMMo3|MAMI|microrna.org|MirAncesTar|mirbase|miRcode|mirCoX|miRDB|MirMAP|MirTar|miRTar2GO|Mirza-G|RepTar|RNAhybrid|TargetRank|TargetScan|TargetSpy
KDSR	Q06136		hsa-miR-320c	0.718155	16	Very High	BCmicrO|BiTargeting|CoMeTa|DIANA|ElMMo3|MBStar|microrna.org|MirAncesTar|miRDB|MirMAP|MirTar|miRTar2GO|Mirza-G|RNAhybrid|TargetScan|TargetSpy
DHDDS	Q86SQ9		hsa-miR-320c	0.717934	17	Very High	BCmicrO|CoMeTa|Cupid|DIANA|ElMMo3|MBStar|microrna.org|MirAncesTar|miRDB|MirMAP|MirTar|Mirza-G|PACCMIT|RepTar|RNA22|RNAhybrid|TargetScan
SYNJ2	O15056		hsa-miR-206	0.717905	19	Very High	BCmicrO|BiTargeting|CoMeTa|DIANA|ElMMo3|GenMir++|MBStar|MAMI|microrna.org|MirAncesTar|miRcode|mirCoX|miRDB|MirMAP|Mirza-G|PACCMIT|RepTar|RNAhybrid|TargetSpy
GNPTAB	Q3T906		hsa-miR-206	0.717642	17	Very High	BCmicrO|BiTargeting|CoMeTa|Cupid|ElMMo3|MBStar|MAMI|MirAncesTar|miRcode|mirCoX|MirMAP|miRTar2GO|Mirza-G|MultiMiTar|RepTar|RNAhybrid|TargetScan
TRAPPC8	Q9Y2L5		hsa-miR-320c	0.717517	18	Very High	BCmicrO|BiTargeting|CoMeTa|Cupid|DIANA|ElMMo3|MBStar|microrna.org|MirAncesTar|miRDB|MirMAP|MirTar|miRTar2GO|Mirza-G|RepTar|RNAhybrid|TargetScan|TargetSpy
SMAP1	Q8IYB5		hsa-miR-206	0.717513	16	Very High	BCmicrO|BiTargeting|CoMeTa|Cupid|ElMMo3|MBStar|MAMI|microrna.org|MirAncesTar|miRcode|mirCoX|miRDB|MirMAP|RepTar|RNAhybrid|TargetScan
BMPR1A	P36894		hsa-miR-320c	0.717284	17	Very High	BCmicrO|BiTargeting|CoMeTa|DIANA|ElMMo3|MBStar|microrna.org|MirAncesTar|miRDB|MirMAP|MirTar|Mirza-G|PACCMIT|RepTar|RNAhybrid|TargetScan|TargetSpy
FUBP3	Q96I24		hsa-miR-206	0.717187	18	Very High	BCmicrO|CoMeTa|Cupid|DIANA|ElMMo3|microrna.org|MirAncesTar|miRcode|mirCoX|miRDB|MirMAP|miRTar2GO|Mirza-G|MultiMiTar|RepTar|RNAhybrid|TargetScan|TargetSpy
CPD	O75976		hsa-miR-320d	0.717046	17	Very High	BCmicrO|CoMeTa|Cupid|DIANA|ElMMo3|MBStar|microrna.org|MirAncesTar|miRDB|MirMAP|MirTar|Mirza-G|PACCMIT|RepTar|RNAhybrid|TargetScan|TargetSpy
RAI2	Q9Y5P3		hsa-miR-320c	0.716803	17	Very High	BCmicrO|CoMeTa|Cupid|DIANA|ElMMo3|MBStar|microrna.org|MirAncesTar|miRDB|MirMAP|MirTar|Mirza-G|PACCMIT|RepTar|RNAhybrid|TargetScan|TargetSpy
MYEF2	Q9P2K5		hsa-miR-206	0.716466	18	Very High	BCmicrO|BiTargeting|CoMeTa|Cupid|ElMMo3|MBStar|microrna.org|MirAncesTar|miRcode|mirCoX|miRDB|MirMAP|miRTar2GO|MultiMiTar|RepTar|RNAhybrid|TargetRank|TargetScan
PCDHA11	Q9Y5I1		hsa-miR-320b	0.716413	16	Very High	BCmicrO|BiTargeting|DIANA|ElMMo3|MBStar|microrna.org|MirAncesTar|miRDB|MirMAP|MirSNP|MirTar|miRTar2GO|Mirza-G|RepTar|TargetScan|TargetSpy
GMFB	P60983		hsa-miR-206	0.716283	18	Very High	BCmicrO|BiTargeting|CoMeTa|DIANA|ElMMo3|MBStar|microrna.org|MirAncesTar|miRcode|mirCoX|MirMAP|miRTar2GO|Mirza-G|MultiMiTar|RepTar|RNAhybrid|TargetRank|TargetScan
MIER1	Q8N108		hsa-miR-320b	0.715893	17	Very High	BCmicrO|BiTargeting|Cupid|DIANA|ElMMo3|MBStar|microrna.org|MirAncesTar|miRDB|MirMAP|MirTar|miRTar2GO|Mirza-G|RepTar|RNA22|RNAhybrid|TargetScan
AZIN1	O14977		hsa-miR-320c	0.715664	17	Very High	BCmicrO|CoMeTa|Cupid|DIANA|ElMMo3|MBStar|microrna.org|MirAncesTar|miRDB|MirMAP|MirTar|miRTar2GO|Mirza-G|PACCMIT|RNAhybrid|TargetScan|TargetSpy
KCTD13	Q8WZ19		hsa-miR-206	0.715139	17	Very High	BCmicrO|CoMeTa|DIANA|ElMMo3|MAMI|microrna.org|MirAncesTar|mirbase|miRcode|mirCoX|miRDB|MirMAP|Mirza-G|PACCMIT|RepTar|RNAhybrid|TargetScan
UBQLN1	Q9UMX0		hsa-miR-206	0.715073	17	Very High	BCmicrO|Cupid|DIANA|ElMMo3|MBStar|MAMI|microrna.org|MirAncesTar|miRcode|mirCoX|miRDB|MirMAP|miRTar2GO|Mirza-G|MultiMiTar|RNAhybrid|TargetScan
TMEM255A	Q5JRV8		hsa-miR-320b	0.714703	17	Very High	BCmicrO|BiTargeting|CoMeTa|Cupid|DIANA|ElMMo3|MBStar|microrna.org|MirAncesTar|miRDB|MirMAP|MirTar|Mirza-G|PACCMIT|RepTar|TargetScan|TargetSpy
DNER	Q8NFT8		hsa-miR-320d	0.714551	14	Very High	BCmicrO|Cupid|DIANA|ElMMo3|MBStar|microrna.org|MirAncesTar|miRDB|MirMAP|MirTar|Mirza-G|PACCMIT|RNAhybrid|TargetScan
DHDDS	Q86SQ9		hsa-miR-320b	0.714429	17	Very High	BCmicrO|CoMeTa|DIANA|ElMMo3|MBStar|microrna.org|MirAncesTar|miRDB|MirMAP|MirTar|Mirza-G|PACCMIT|RepTar|RNA22|RNAhybrid|TargetScan|TargetSpy
EPB41L1	Q9H4G0		hsa-miR-206	0.714215	19	Very High	BCmicrO|CoMeTa|Cupid|DIANA|ElMMo3|MBStar|microrna.org|MirAncesTar|miRcode|mirCoX|miRDB|MirMAP|Mirza-G|MultiMiTar|RepTar|RNAhybrid|TargetRank|TargetScan|TargetSpy
KRAS	P01116		hsa-miR-206	0.714058	17	Very High	BCmicrO|CoMeTa|Cupid|DIANA|ElMMo3|MBStar|microrna.org|MirAncesTar|miRcode|mirCoX|miRDB|MirMAP|miRTar2GO|MultiMiTar|RepTar|RNAhybrid|TargetScan
2019-09-02	Q15019		hsa-miR-206	0.713992	18	Very High	BCmicrO|CoMeTa|Cupid|DIANA|ElMMo3|MBStar|microrna.org|MirAncesTar|miRcode|mirCoX|miRDB|MirMAP|MirTar|Mirza-G|RNAhybrid|TargetRank|TargetScan|TargetSpy
STAG2	Q8N3U4		hsa-miR-320d	0.713982	16	Very High	BCmicrO|CoMeTa|Cupid|DIANA|ElMMo3|MBStar|microrna.org|MirAncesTar|miRDB|MirMAP|MirTar|Mirza-G|PACCMIT|RNAhybrid|TargetScan|TargetSpy
OSBP	P22059		hsa-miR-206	0.713845	16	Very High	BCmicrO|CoMeTa|Cupid|DIANA|ElMMo3|MBStar|MAMI|MirAncesTar|miRcode|mirCoX|MirMAP|miRTar2GO|MultiMiTar|RepTar|RNAhybrid|TargetScan
DAAM1	Q9Y4D1		hsa-miR-206	0.713467	18	Very High	BCmicrO|CoMeTa|DIANA|ElMMo3|MBStar|MAMI|microrna.org|MirAncesTar|miRcode|mirCoX|miRDB|MirMAP|miRTar2GO|PACCMIT|RepTar|RNAhybrid|TargetScan|TargetSpy
ZIC4	Q8N9L1		hsa-miR-206	0.713201	18	Very High	BCmicrO|CoMeTa|DIANA|ElMMo3|MBStar|MAMI|microrna.org|MirAncesTar|miRcode|mirCoX|miRDB|MirMAP|MultiMiTar|PACCMIT|RepTar|RNAhybrid|TargetScan|TargetSpy
AGFG1	P52594		hsa-miR-320b	0.71314	15	Very High	BCmicrO|CoMeTa|DIANA|ElMMo3|MBStar|MirAncesTar|miRDB|MirMAP|MirTar|miRTar2GO|Mirza-G|RepTar|RNAhybrid|TargetScan|TargetSpy
TRIAP1	O43715		hsa-miR-320c	0.712988	15	Very High	BCmicrO|CoMeTa|DIANA|ElMMo3|microrna.org|MirAncesTar|miRDB|MirMAP|MirTar|Mirza-G|PACCMIT|RepTar|RNAhybrid|TargetScan|TargetSpy
PCDHA13	Q9Y5I0		hsa-miR-320b	0.712758	15	Very High	BCmicrO|BiTargeting|ElMMo3|MBStar|microrna.org|MirAncesTar|miRDB|MirMAP|MirSNP|MirTar|miRTar2GO|Mirza-G|RepTar|TargetScan|TargetSpy
NCAPD3	P42695		hsa-miR-320c	0.712692	17	Very High	BCmicrO|BiTargeting|CoMeTa|DIANA|ElMMo3|MBStar|microrna.org|MirAncesTar|miRDB|MirMAP|MirTar|miRTar2GO|Mirza-G|PACCMIT|RNAhybrid|TargetScan|TargetSpy
SEC63	Q9UGP8		hsa-miR-320d	0.71223	17	Very High	BCmicrO|BiTargeting|CoMeTa|DIANA|ElMMo3|MBStar|microrna.org|MirAncesTar|miRDB|MirMAP|MirSNP|MirTar|Mirza-G|PACCMIT|RepTar|RNAhybrid|TargetScan
NPAS3	Q8IXF0		hsa-miR-206	0.712196	16	Very High	BCmicrO|DIANA|ElMMo3|MBStar|microrna.org|MirAncesTar|miRcode|mirCoX|miRDB|MirMAP|MirSNP|Mirza-G|PACCMIT|RepTar|RNAhybrid|TargetScan
PTEN	P60484		hsa-miR-320c	0.712123	18	Very High	BCmicrO|BiTargeting|CoMeTa|Cupid|DIANA|ElMMo3|MBStar|microrna.org|MirAncesTar|MirMAP|MirTar|miRTar2GO|Mirza-G|PACCMIT|RepTar|RNAhybrid|TargetScan|TargetSpy
ZZZ3	Q8IYH5		hsa-miR-206	0.712069	18	Very High	BCmicrO|CoMeTa|Cupid|DIANA|ElMMo3|microrna.org|MirAncesTar|miRcode|mirCoX|miRDB|MirMAP|miRTar2GO|Mirza-G|PACCMIT|RepTar|RNA22|RNAhybrid|TargetScan
SLC7A6	Q92536		hsa-miR-206	0.711642	16	Very High	BCmicrO|BiTargeting|CoMeTa|ElMMo3|GenMir++|MBStar|MAMI|MirAncesTar|miRcode|mirCoX|miRDB|MirMAP|miRTar2GO|RepTar|RNAhybrid|TargetScan
DAZAP1	Q96EP5		hsa-miR-320c	0.711556	17	Very High	BCmicrO|CoMeTa|DIANA|ElMMo3|MBStar|microrna.org|MirAncesTar|miRDB|MirMAP|MirTar|miRTar2GO|Mirza-G|PACCMIT|RepTar|RNAhybrid|TargetScan|TargetSpy
BOD1L1	Q8NFC6		hsa-miR-320c	0.711271	14	Very High	BCmicrO|ElMMo3|MBStar|microrna.org|MirAncesTar|miRDB|MirMAP|MirTar|miRTar2GO|Mirza-G|PACCMIT|RepTar|RNAhybrid|TargetScan
SEC22B	O75396		hsa-miR-206	0.71117	17	Very High	BCmicrO|CoMeTa|ElMMo3|MBStar|MAMI|microrna.org|MirAncesTar|miRcode|mirCoX|miRDB|MirSNP|MirTar|miRTar2GO|Mirza-G|RepTar|RNA22|RNAhybrid
PCDHA12	Q9UN75		hsa-miR-320b	0.711009	16	Very High	BCmicrO|BiTargeting|ElMMo3|MBStar|microrna.org|MirAncesTar|miRDB|MirMAP|MirSNP|MirTar|miRTar2GO|Mirza-G|RepTar|RNAhybrid|TargetScan|TargetSpy
MAPK1	P28482		hsa-miR-320d	0.710619	14	Very High	BCmicrO|CoMeTa|Cupid|DIANA|ElMMo3|MBStar|microrna.org|MirAncesTar|miRDB|MirMAP|MirTar|Mirza-G|RepTar|TargetScan
TSC1	Q92574		hsa-miR-320c	0.710075	18	Very High	BCmicrO|BiTargeting|CoMeTa|DIANA|ElMMo3|MBStar|microrna.org|MirAncesTar|miRDB|MirMAP|MirSNP|MirTar|miRTar2GO|Mirza-G|RepTar|RNAhybrid|TargetScan|TargetSpy
NR3C1	P04150		hsa-miR-320b	0.709988	14	Very High	BCmicrO|CoMeTa|Cupid|DIANA|ElMMo3|MBStar|microrna.org|MirAncesTar|miRDB|MirMAP|miRTar2GO|RNAhybrid|TargetScan|TargetSpy
NR4A3	Q92570		hsa-miR-206	0.709841	17	Very High	BCmicrO|CoMeTa|Cupid|DIANA|ElMMo3|MBStar|microrna.org|MirAncesTar|miRcode|mirCoX|miRDB|MirMAP|miRTar2GO|Mirza-G|MultiMiTar|RepTar|TargetScan
PCDHA6	Q9UN73		hsa-miR-320d	0.709552	16	Very High	BCmicrO|BiTargeting|CoMeTa|DIANA|ElMMo3|MBStar|microrna.org|MirAncesTar|miRDB|MirMAP|MirSNP|MirTar|Mirza-G|RepTar|RNAhybrid|TargetScan
MIER3	Q7Z3K6		hsa-miR-320b	0.709527	17	Very High	BCmicrO|BiTargeting|DIANA|ElMMo3|MBStar|microrna.org|MirAncesTar|miRDB|MirMAP|MirTar|miRTar2GO|Mirza-G|PACCMIT|RepTar|RNAhybrid|TargetScan|TargetSpy
CAPZA1	P52907		hsa-miR-206	0.709297	18	Very High	BCmicrO|CoMeTa|Cupid|DIANA|ElMMo3|MBStar|microrna.org|MirAncesTar|miRcode|mirCoX|miRDB|MirMAP|miRTar2GO|Mirza-G|MultiMiTar|RNA22|RNAhybrid|TargetScan
KDELR2	P33947		hsa-miR-206	0.709289	17	Very High	BCmicrO|CoMeTa|DIANA|ElMMo3|MBStar|microrna.org|MirAncesTar|mirbase|miRcode|mirCoX|MirMAP|miRTar2GO|Mirza-G|MultiMiTar|RepTar|RNAhybrid|TargetScan
YWHAH	Q04917		hsa-miR-320d	0.709	16	Very High	BCmicrO|BiTargeting|CoMeTa|Cupid|DIANA|ElMMo3|microrna.org|MirAncesTar|miRDB|MirMAP|MirTar|Mirza-G|PACCMIT|RepTar|RNAhybrid|TargetScan
AK4	P27144		hsa-miR-320b	0.708765	17	Very High	BCmicrO|CoMeTa|DIANA|ElMMo3|MBStar|microrna.org|MirAncesTar|miRDB|MirMAP|MirTar|Mirza-G|PACCMIT|RepTar|RNA22|RNAhybrid|TargetScan|TargetSpy
LMO3	Q8TAP4		hsa-miR-320c	0.708678	16	Very High	BCmicrO|CoMeTa|Cupid|DIANA|ElMMo3|MBStar|microrna.org|MirAncesTar|miRDB|MirMAP|MirTar|Mirza-G|RepTar|RNAhybrid|TargetScan|TargetSpy
MIER1	Q8N108		hsa-miR-320c	0.708552	17	Very High	BCmicrO|BiTargeting|Cupid|DIANA|ElMMo3|MBStar|microrna.org|MirAncesTar|miRDB|MirMAP|MirTar|miRTar2GO|Mirza-G|RepTar|RNA22|RNAhybrid|TargetScan
PRKAG2	Q9UGJ0		hsa-miR-320d	0.708255	17	Very High	BCmicrO|BiTargeting|CoMeTa|Cupid|DIANA|ElMMo3|MBStar|microrna.org|MirAncesTar|miRDB|MirMAP|MirTar|Mirza-G|PACCMIT|RepTar|RNAhybrid|TargetScan
AP3M1	Q9Y2T2		hsa-miR-320c	0.708128	17	Very High	BCmicrO|BiTargeting|Cupid|DIANA|ElMMo3|MBStar|microrna.org|MirAncesTar|miRDB|MirMAP|MirTar|Mirza-G|PACCMIT|RepTar|RNAhybrid|TargetScan|TargetSpy
PTMA	P06454		hsa-miR-206	0.708019	15	Very High	BCmicrO|BiTargeting|DIANA|ElMMo3|MAMI|microrna.org|MirAncesTar|miRcode|mirCoX|MirMAP|Mirza-G|MultiMiTar|RepTar|RNAhybrid|TargetScan
NR3C1	P04150		hsa-miR-206	0.707998	20	Very High	BCmicrO|BiTargeting|CoMeTa|DIANA|ElMMo3|MBStar|microrna.org|MirAncesTar|miRcode|mirCoX|miRDB|MirMAP|MirSNP|MirTar|miRTar2GO|Mirza-G|MultiMiTar|RepTar|RNAhybrid|TargetRank
SRPK2	P78362		hsa-miR-206	0.707904	18	Very High	BCmicrO|Cupid|DIANA|ElMMo3|MBStar|microrna.org|MirAncesTar|miRcode|mirCoX|MirMAP|miRTar2GO|Mirza-G|MultiMiTar|RepTar|RNAhybrid|TargetRank|TargetScan|TargetSpy
DAZAP1	Q96EP5		hsa-miR-320d	0.707877	16	Very High	BCmicrO|CoMeTa|Cupid|DIANA|ElMMo3|MBStar|microrna.org|MirAncesTar|miRDB|MirMAP|MirTar|Mirza-G|PACCMIT|RepTar|RNAhybrid|TargetScan
PCDHA8	Q9Y5H6		hsa-miR-320c	0.707607	15	Very High	BCmicrO|BiTargeting|DIANA|ElMMo3|MBStar|microrna.org|MirAncesTar|miRDB|MirMAP|MirSNP|miRTar2GO|Mirza-G|RepTar|TargetScan|TargetSpy
LEF1	Q9UJU2		hsa-miR-206	0.707422	17	Very High	BCmicrO|Cupid|DIANA|ElMMo3|MBStar|MirAncesTar|miRcode|mirCoX|MirMAP|miRTar2GO|Mirza-G|MultiMiTar|RepTar|RNAhybrid|TargetRank|TargetScan|TargetSpy
WWC2	Q6AWC2		hsa-miR-320c	0.707388	17	Very High	BCmicrO|CoMeTa|Cupid|DIANA|ElMMo3|MBStar|microrna.org|MirAncesTar|miRDB|MirMAP|MirTar|miRTar2GO|Mirza-G|RepTar|RNAhybrid|TargetScan|TargetSpy
PHKG2	P15735		hsa-miR-206	0.707386	15	Very High	BCmicrO|BiTargeting|CoMeTa|DIANA|ElMMo3|GenMir++|MAMI|MirAncesTar|miRcode|mirCoX|MirMAP|RepTar|RNAhybrid|TargetScan|TargetSpy
NETO1	Q8TDF5		hsa-miR-206	0.707259	15	Very High	BCmicrO|Cupid|ElMMo3|MBStar|MAMI|microrna.org|MirAncesTar|miRcode|mirCoX|MirMAP|Mirza-G|MultiMiTar|RepTar|RNAhybrid|TargetScan
PHF1	O43189		hsa-miR-320c	0.70721	16	Very High	BCmicrO|CoMeTa|DIANA|ElMMo3|MBStar|microrna.org|MirAncesTar|miRDB|MirMAP|MirTar|Mirza-G|PACCMIT|RepTar|RNAhybrid|TargetScan|TargetSpy
RBMS3	Q6XE24		hsa-miR-320c	0.707049	15	Very High	BCmicrO|CoMeTa|Cupid|DIANA|ElMMo3|MBStar|microrna.org|MirAncesTar|miRDB|MirMAP|miRTar2GO|Mirza-G|PACCMIT|RNAhybrid|TargetScan
KLF5	Q13887		hsa-miR-320c	0.707015	15	Very High	BCmicrO|CoMeTa|Cupid|DIANA|ElMMo3|MBStar|microrna.org|MirAncesTar|miRDB|MirMAP|MirTar|Mirza-G|RepTar|RNAhybrid|TargetScan
SRSF7	Q16629		hsa-miR-320d	0.706953	17	Very High	BCmicrO|BiTargeting|CoMeTa|Cupid|DIANA|ElMMo3|MBStar|microrna.org|MirAncesTar|miRDB|MirMAP|MirSNP|Mirza-G|PACCMIT|RNAhybrid|TargetScan|TargetSpy
IGF2BP3	O00425		hsa-miR-320d	0.706715	16	Very High	BCmicrO|CoMeTa|Cupid|DIANA|ElMMo3|MBStar|microrna.org|MirAncesTar|miRDB|MirMAP|MirTar|Mirza-G|PACCMIT|RepTar|TargetScan|TargetSpy
HIPK1	Q86Z02		hsa-miR-206	0.706643	20	Very High	BCmicrO|BiTargeting|CoMeTa|Cupid|DIANA|ElMMo3|MBStar|microrna.org|MirAncesTar|miRcode|mirCoX|miRDB|MirMAP|miRTar2GO|Mirza-G|MultiMiTar|RepTar|RNA22|RNAhybrid|TargetRank
SREK1	Q8WXA9		hsa-miR-320d	0.706525	15	Very High	BCmicrO|CoMeTa|Cupid|DIANA|ElMMo3|MBStar|microrna.org|MirAncesTar|miRDB|MirMAP|MirTar|Mirza-G|RNAhybrid|TargetScan|TargetSpy
MKL2	Q9ULH7		hsa-miR-206	0.70651	16	Very High	BCmicrO|CoMeTa|DIANA|ElMMo3|MBStar|microrna.org|MirAncesTar|miRcode|mirCoX|miRDB|MirMAP|miRTar2GO|MultiMiTar|RepTar|RNAhybrid|TargetScan
TRAPPC8	Q9Y2L5		hsa-miR-320b	0.706299	17	Very High	BCmicrO|BiTargeting|CoMeTa|Cupid|DIANA|ElMMo3|MBStar|microrna.org|MirAncesTar|miRDB|MirMAP|MirTar|miRTar2GO|Mirza-G|RepTar|RNAhybrid|TargetScan
MAPKBP1	O60336		hsa-miR-206	0.706193	18	Very High	BCmicrO|CoMeTa|Cupid|ElMMo3|MBStar|MAMI|microrna.org|MirAncesTar|miRcode|mirCoX|miRDB|MirMAP|MirSNP|miRTar2GO|Mirza-G|PACCMIT|RNAhybrid|TargetScan
UNC50	Q53HI1		hsa-miR-206	0.706122	17	Very High	BCmicrO|Cupid|DIANA|ElMMo3|MBStar|microrna.org|MirAncesTar|mirbase|miRcode|mirCoX|miRDB|MirMAP|MultiMiTar|PACCMIT|RepTar|RNAhybrid|TargetScan
LMO3	Q8TAP4		hsa-miR-320b	0.706047	16	Very High	BCmicrO|BiTargeting|CoMeTa|Cupid|DIANA|ElMMo3|MBStar|microrna.org|MirAncesTar|miRDB|MirMAP|MirTar|Mirza-G|RepTar|RNAhybrid|TargetScan
AKT3	Q9Y243		hsa-miR-320c	0.705811	17	Very High	BCmicrO|BiTargeting|CoMeTa|Cupid|DIANA|ElMMo3|MBStar|microrna.org|MirAncesTar|miRDB|MirMAP|MirTar|miRTar2GO|PACCMIT|RNAhybrid|TargetScan|TargetSpy
RAPGEF2	Q9Y4G8		hsa-miR-206	0.705198	15	Very High	BCmicrO|CoMeTa|Cupid|DIANA|ElMMo3|MBStar|MirAncesTar|miRcode|mirCoX|MirMAP|miRTar2GO|Mirza-G|RepTar|RNAhybrid|TargetScan
KCNA5	P22460		hsa-miR-206	0.705039	14	Very High	BCmicrO|CoMeTa|DIANA|ElMMo3|MAMI|microrna.org|MirAncesTar|miRcode|mirCoX|miRDB|MirMAP|Mirza-G|RepTar|TargetScan
SMG1	Q96Q15		hsa-miR-206	0.704961	16	Very High	BCmicrO|CoMeTa|Cupid|DIANA|ElMMo3|MBStar|MAMI|MirAncesTar|miRcode|mirCoX|MirMAP|miRTar2GO|MultiMiTar|RepTar|RNAhybrid|TargetScan
SH2B3	Q9UQQ2		hsa-miR-320d	0.70465	15	Very High	BCmicrO|BiTargeting|CoMeTa|DIANA|ElMMo3|microrna.org|MirAncesTar|miRDB|MirMAP|MirTar|Mirza-G|PACCMIT|RepTar|RNAhybrid|TargetScan
ZNF24	P17028		hsa-miR-206	0.704623	19	Very High	BCmicrO|BiTargeting|CoMeTa|DIANA|ElMMo3|MBStar|microrna.org|MirAncesTar|miRcode|mirCoX|miRDB|MirMAP|MirSNP|MirTar|miRTar2GO|Mirza-G|RepTar|TargetScan|TargetSpy
SOX12	O15370		hsa-miR-423-5p	0.704598	17	Very High	BiTargeting|CoMeTa|DIANA|ElMMo3|MBStar|MirAncesTar|miRDB|MirMAP|MirSNP|MirTar|miRTar2GO|Mirza-G|PACCMIT|PITA|RepTar|TargetRank|TargetScan
HEY1	Q9Y5J3		hsa-miR-320b	0.704506	18	Very High	BCmicrO|CoMeTa|Cupid|DIANA|ElMMo3|MBStar|microrna.org|MirAncesTar|miRDB|MirMAP|MirTar|miRTar2GO|Mirza-G|PACCMIT|RepTar|RNAhybrid|TargetScan|TargetSpy
PCDHA9	Q9Y5H5		hsa-miR-320c	0.704491	14	Very High	BCmicrO|BiTargeting|CoMeTa|ElMMo3|MBStar|microrna.org|MirAncesTar|MirMAP|MirSNP|miRTar2GO|Mirza-G|RepTar|TargetScan|TargetSpy
CAND1	Q86VP6		hsa-miR-206	0.704453	18	Very High	BCmicrO|CoMeTa|DIANA|ElMMo3|MBStar|microrna.org|MirAncesTar|miRcode|mirCoX|miRDB|MirMAP|miRTar2GO|Mirza-G|MultiMiTar|RepTar|RNAhybrid|TargetRank|TargetScan
VIM	P08670		hsa-miR-320d	0.704142	16	Very High	BCmicrO|CoMeTa|Cupid|DIANA|ElMMo3|microrna.org|MirAncesTar|miRDB|MirMAP|MirTar|Mirza-G|PACCMIT|RepTar|RNAhybrid|TargetScan|TargetSpy
SMARCA4	P51532		hsa-miR-206	0.704087	15	Very High	BCmicrO|CoMeTa|ElMMo3|GenMir++|MBStar|MAMI|microrna.org|MirAncesTar|mirbase|miRcode|mirCoX|MirSNP|PACCMIT|RepTar|RNAhybrid
NUP50	Q9UKX7		hsa-miR-206	0.704054	19	Very High	BCmicrO|BiTargeting|CoMeTa|Cupid|DIANA|ElMMo3|MBStar|microrna.org|MirAncesTar|miRcode|mirCoX|miRDB|MirMAP|miRTar2GO|Mirza-G|MultiMiTar|RepTar|RNAhybrid|TargetScan
AP3M1	Q9Y2T2		hsa-miR-320b	0.703986	17	Very High	BCmicrO|BiTargeting|Cupid|DIANA|ElMMo3|MBStar|microrna.org|MirAncesTar|miRDB|MirMAP|MirTar|Mirza-G|PACCMIT|RepTar|RNAhybrid|TargetScan|TargetSpy
HEY1	Q9Y5J3		hsa-miR-320c	0.703958	18	Very High	BCmicrO|CoMeTa|Cupid|DIANA|ElMMo3|MBStar|microrna.org|MirAncesTar|miRDB|MirMAP|MirTar|miRTar2GO|Mirza-G|PACCMIT|RepTar|RNAhybrid|TargetScan|TargetSpy
NDFIP2	Q9NV92		hsa-miR-206	0.703923	17	Very High	BCmicrO|BiTargeting|Cupid|ElMMo3|MBStar|microrna.org|MirAncesTar|mirbase|miRcode|mirCoX|miRDB|MirMAP|miRTar2GO|MultiMiTar|RepTar|RNAhybrid|TargetScan
IPO7	O95373		hsa-miR-320c	0.70385	15	Very High	BCmicrO|CoMeTa|DIANA|ElMMo3|MBStar|microrna.org|MirAncesTar|miRDB|MirMAP|MirTar|miRTar2GO|Mirza-G|PACCMIT|RNAhybrid|TargetScan
AP3M1	Q9Y2T2		hsa-miR-320d	0.703709	16	Very High	BCmicrO|Cupid|DIANA|ElMMo3|MBStar|microrna.org|MirAncesTar|miRDB|MirMAP|MirTar|Mirza-G|PACCMIT|RepTar|RNAhybrid|TargetScan|TargetSpy
ASPH	Q12797		hsa-miR-206	0.703632	16	Very High	BCmicrO|BiTargeting|CoMeTa|Cupid|ElMMo3|MBStar|microrna.org|MirAncesTar|miRcode|mirCoX|MirMAP|miRTar2GO|Mirza-G|RepTar|RNAhybrid|TargetScan
TMEM255A	Q5JRV8		hsa-miR-320c	0.703605	17	Very High	BCmicrO|BiTargeting|CoMeTa|Cupid|DIANA|ElMMo3|MBStar|microrna.org|MirAncesTar|miRDB|MirMAP|MirTar|Mirza-G|PACCMIT|RepTar|TargetScan|TargetSpy
AK4	P27144		hsa-miR-320c	0.703525	16	Very High	BCmicrO|CoMeTa|DIANA|ElMMo3|MBStar|microrna.org|MirAncesTar|miRDB|MirMAP|MirTar|Mirza-G|PACCMIT|RepTar|RNAhybrid|TargetScan|TargetSpy
PAN3	Q58A45		hsa-miR-320c	0.703471	16	Very High	BCmicrO|BiTargeting|Cupid|DIANA|ElMMo3|MBStar|microrna.org|MirAncesTar|miRDB|MirMAP|MirTar|miRTar2GO|Mirza-G|PACCMIT|RepTar|TargetScan
FAM46C	Q5VWP2		hsa-miR-206	0.703277	21	Very High	BCmicrO|BiTargeting|CoMeTa|DIANA|ElMMo3|MBStar|microrna.org|MirAncesTar|miRcode|mirCoX|miRDB|MirMAP|MirSNP|miRTar2GO|Mirza-G|MultiMiTar|RepTar|RNA22|TargetRank|TargetScan|TargetSpy
NRP1	O14786		hsa-miR-320c	0.703215	18	Very High	BCmicrO|CoMeTa|Cupid|DIANA|ElMMo3|MBStar|microrna.org|MirAncesTar|miRDB|MirMAP|MirTar|miRTar2GO|Mirza-G|PACCMIT|RepTar|RNAhybrid|TargetScan|TargetSpy
CDK6	Q00534		hsa-miR-320d	0.703143	14	Very High	BCmicrO|CoMeTa|DIANA|ElMMo3|MBStar|MirAncesTar|miRDB|MirMAP|MirSNP|MirTar|Mirza-G|PACCMIT|TargetScan|TargetSpy
AK4	P27144		hsa-miR-320d	0.702792	16	Very High	BCmicrO|CoMeTa|DIANA|ElMMo3|MBStar|microrna.org|MirAncesTar|miRDB|MirMAP|MirTar|Mirza-G|PACCMIT|RepTar|RNAhybrid|TargetScan|TargetSpy
IPO7	O95373		hsa-miR-320d	0.702702	15	Very High	BCmicrO|CoMeTa|Cupid|DIANA|ElMMo3|MBStar|microrna.org|MirAncesTar|miRDB|MirMAP|MirTar|Mirza-G|PACCMIT|RNAhybrid|TargetScan
NCAPD3	P42695		hsa-miR-320d	0.702508	17	Very High	BCmicrO|BiTargeting|CoMeTa|Cupid|DIANA|ElMMo3|MBStar|microrna.org|MirAncesTar|miRDB|MirMAP|MirTar|Mirza-G|PACCMIT|RNAhybrid|TargetScan|TargetSpy
HOXA10	P31260		hsa-miR-320c	0.702445	15	Very High	BCmicrO|CoMeTa|Cupid|ElMMo3|MBStar|microrna.org|MirAncesTar|miRDB|MirMAP|MirTar|miRTar2GO|Mirza-G|RepTar|RNAhybrid|TargetScan
RAI2	Q9Y5P3		hsa-miR-320d	0.702433	16	Very High	BCmicrO|CoMeTa|Cupid|DIANA|ElMMo3|MBStar|microrna.org|MirAncesTar|miRDB|MirMAP|MirTar|Mirza-G|PACCMIT|RepTar|RNAhybrid|TargetScan
NOTCH2	Q04721		hsa-miR-206	0.702301	19	Very High	BCmicrO|CoMeTa|DIANA|ElMMo3|MBStar|microrna.org|MirAncesTar|miRcode|mirCoX|miRDB|MirMAP|MirTar|miRTar2GO|Mirza-G|MultiMiTar|RepTar|RNA22|RNAhybrid|TargetRank
TMEM255A	Q5JRV8		hsa-miR-320d	0.701928	17	Very High	BCmicrO|BiTargeting|CoMeTa|Cupid|DIANA|ElMMo3|MBStar|microrna.org|MirAncesTar|miRDB|MirMAP|MirTar|Mirza-G|PACCMIT|RepTar|TargetScan|TargetSpy
ARID5B	Q14865		hsa-miR-320c	0.701714	16	Very High	BCmicrO|CoMeTa|Cupid|DIANA|ElMMo3|MBStar|microrna.org|MirAncesTar|miRDB|MirMAP|miRTar2GO|Mirza-G|RepTar|RNAhybrid|TargetScan|TargetSpy
IPO5	O00410		hsa-miR-320b	0.701711	15	Very High	BCmicrO|CoMeTa|DIANA|ElMMo3|MBStar|microrna.org|MirAncesTar|miRDB|MirMAP|MirTar|miRTar2GO|Mirza-G|RNAhybrid|TargetScan|TargetSpy
TPD52L2	O43399		hsa-miR-320b	0.701619	18	Very High	BCmicrO|CoMeTa|Cupid|DIANA|ElMMo3|MBStar|microrna.org|MirAncesTar|miRDB|MirMAP|MirTar|miRTar2GO|Mirza-G|PACCMIT|RepTar|RNAhybrid|TargetScan|TargetSpy
HOXA10	P31260		hsa-miR-320b	0.701532	15	Very High	BCmicrO|CoMeTa|Cupid|ElMMo3|MBStar|microrna.org|MirAncesTar|miRDB|MirMAP|MirTar|miRTar2GO|Mirza-G|RepTar|RNAhybrid|TargetScan
PCDHAC1	Q9H158		hsa-miR-320d	0.701209	14	Very High	BCmicrO|Cupid|ElMMo3|MBStar|microrna.org|MirAncesTar|miRDB|MirMAP|MirSNP|MirTar|Mirza-G|RepTar|RNAhybrid|TargetScan
TSC1	Q92574		hsa-miR-320b	0.701187	18	Very High	BCmicrO|BiTargeting|CoMeTa|DIANA|ElMMo3|MBStar|microrna.org|MirAncesTar|miRDB|MirMAP|MirSNP|MirTar|miRTar2GO|Mirza-G|RepTar|RNAhybrid|TargetScan|TargetSpy
YWHAH	Q04917		hsa-miR-320c	0.700932	16	Very High	BCmicrO|BiTargeting|CoMeTa|DIANA|ElMMo3|microrna.org|MirAncesTar|miRDB|MirMAP|MirTar|miRTar2GO|Mirza-G|PACCMIT|RepTar|RNAhybrid|TargetScan
MAP3K3	Q99759		hsa-miR-206	0.700712	16	Very High	BCmicrO|CoMeTa|Cupid|DIANA|ElMMo3|GenMir++|MAMI|microrna.org|MirAncesTar|miRcode|mirCoX|MirMAP|miRTar2GO|Mirza-G|RepTar|RNAhybrid
NR3C2	P08235		hsa-miR-320d	0.700431	17	Very High	BCmicrO|BiTargeting|CoMeTa|Cupid|DIANA|ElMMo3|MBStar|microrna.org|MirAncesTar|miRDB|MirMAP|MirSNP|MirTar|Mirza-G|RepTar|RNAhybrid|TargetSpy
KLF5	Q13887		hsa-miR-320d	0.700377	15	Very High	BCmicrO|CoMeTa|Cupid|DIANA|ElMMo3|MBStar|microrna.org|MirAncesTar|miRDB|MirMAP|MirTar|Mirza-G|RNAhybrid|TargetScan|TargetSpy
NR3C2	P08235		hsa-miR-320c	0.700374	17	Very High	BCmicrO|BiTargeting|CoMeTa|Cupid|DIANA|ElMMo3|MBStar|microrna.org|MirAncesTar|miRDB|MirMAP|MirSNP|MirTar|Mirza-G|RepTar|RNAhybrid|TargetSpy
RIT1	Q92963		hsa-miR-320d	0.700262	16	Very High	BCmicrO|CoMeTa|DIANA|ElMMo3|MBStar|microrna.org|MirAncesTar|miRDB|MirMAP|MirTar|Mirza-G|RepTar|RNA22|RNAhybrid|TargetScan|TargetSpy
TMSB4XP8		Yes	hsa-miR-206	0.700221	8	Very High	BCmicrO|ElMMo3|MAMI|microrna.org|mirbase|miRcode|PicTar|RepTar
STX12	Q86Y82		hsa-miR-206	0.699072	19	Very High	BCmicrO|CoMeTa|Cupid|DIANA|ElMMo3|MBStar|microrna.org|MirAncesTar|miRcode|mirCoX|miRDB|MirMAP|MirSNP|miRTar2GO|Mirza-G|MultiMiTar|RepTar|RNA22|TargetScan
PAN3	Q58A45		hsa-miR-320b	0.698855	16	Very High	BCmicrO|BiTargeting|Cupid|DIANA|ElMMo3|MBStar|microrna.org|MirAncesTar|miRDB|MirMAP|MirTar|miRTar2GO|Mirza-G|PACCMIT|RepTar|TargetScan
MIER3	Q7Z3K6		hsa-miR-320c	0.698384	15	Very High	BCmicrO|BiTargeting|DIANA|ElMMo3|MBStar|microrna.org|MirAncesTar|miRDB|MirMAP|MirTar|miRTar2GO|Mirza-G|PACCMIT|RNAhybrid|TargetScan
SLC25A30	Q5SVS4		hsa-miR-206	0.698379	16	Very High	BCmicrO|Cupid|DIANA|ElMMo3|MBStar|microrna.org|MirAncesTar|miRcode|mirCoX|miRDB|MirMAP|MirTar|Mirza-G|PACCMIT|RNAhybrid|TargetScan
KDSR	Q06136		hsa-miR-320d	0.698281	16	Very High	BCmicrO|BiTargeting|CoMeTa|DIANA|ElMMo3|MBStar|microrna.org|MirAncesTar|miRDB|MirMAP|MirTar|Mirza-G|RepTar|RNAhybrid|TargetScan|TargetSpy
KDM7A	Q6ZMT4		hsa-miR-320d	0.698109	14	Very High	BCmicrO|CoMeTa|Cupid|DIANA|ElMMo3|MBStar|microrna.org|MirAncesTar|miRDB|MirMAP|MirTar|Mirza-G|PACCMIT|TargetScan
SLC9A2	Q9UBY0		hsa-miR-320b	0.697997	14	Very High	BCmicrO|CoMeTa|DIANA|ElMMo3|MBStar|microrna.org|MirAncesTar|miRDB|MirMAP|MirTar|miRTar2GO|Mirza-G|RepTar|TargetSpy
YWHAZ	P63104		hsa-miR-320d	0.697731	16	Very High	BCmicrO|CoMeTa|Cupid|DIANA|ElMMo3|MBStar|microrna.org|MirAncesTar|miRDB|MirMAP|Mirza-G|PACCMIT|RepTar|RNAhybrid|TargetScan|TargetSpy
BPNT1	O95861		hsa-miR-206	0.697092	18	Very High	BCmicrO|CoMeTa|Cupid|DIANA|ElMMo3|MAMI|microrna.org|MirAncesTar|miRcode|mirCoX|miRDB|MirMAP|MirTar|Mirza-G|RNA22|RNAhybrid|TargetScan|TargetSpy
MTSS1	O43312		hsa-miR-320b	0.697051	18	Very High	BCmicrO|BiTargeting|CoMeTa|Cupid|DIANA|ElMMo3|MBStar|microrna.org|MirAncesTar|miRDB|MirMAP|MirSNP|MirTar|Mirza-G|PACCMIT|RepTar|RNAhybrid|TargetSpy
AGFG1	P52594		hsa-miR-320c	0.697038	14	Very High	BCmicrO|CoMeTa|DIANA|ElMMo3|MBStar|MirAncesTar|miRDB|MirMAP|MirTar|miRTar2GO|Mirza-G|RNAhybrid|TargetScan|TargetSpy
KCTD10	Q9H3F6		hsa-miR-206	0.696315	19	Very High	BCmicrO|Cupid|DIANA|ElMMo3|MBStar|microrna.org|MirAncesTar|miRcode|mirCoX|miRDB|MirMAP|MirTar|miRTar2GO|Mirza-G|RepTar|RNAhybrid|TargetRank|TargetScan|TargetSpy
MAN1C1	Q9NR34		hsa-miR-206	0.696245	17	Very High	BCmicrO|BiTargeting|CoMeTa|DIANA|ElMMo3|microrna.org|MirAncesTar|mirbase|miRcode|mirCoX|miRDB|MirMAP|Mirza-G|MultiMiTar|RepTar|RNAhybrid|TargetScan
TMEM55B	Q86T03		hsa-miR-206	0.69621	16	Very High	BCmicrO|DIANA|ElMMo3|MBStar|MAMI|microrna.org|MirAncesTar|mirbase|miRcode|mirCoX|miRDB|MirMAP|Mirza-G|PACCMIT|RNAhybrid|TargetScan
RBMS3	Q6XE24		hsa-miR-320b	0.696062	15	Very High	BCmicrO|CoMeTa|Cupid|DIANA|ElMMo3|MBStar|microrna.org|MirAncesTar|miRDB|MirMAP|miRTar2GO|Mirza-G|PACCMIT|RNAhybrid|TargetScan
EREG	O14944		hsa-miR-320d	0.695828	16	Very High	BCmicrO|CoMeTa|Cupid|DIANA|ElMMo3|MBStar|microrna.org|MirAncesTar|miRDB|MirMAP|MirTar|Mirza-G|PACCMIT|RepTar|TargetScan|TargetSpy
BCL2L2	Q92843		hsa-miR-206	0.695629	21	Very High	BCmicrO|BiTargeting|CoMeTa|Cupid|DIANA|ElMMo3|MBStar|microrna.org|MirAncesTar|miRcode|mirCoX|miRDB|MirMAP|MirSNP|miRTar2GO|Mirza-G|MultiMiTar|PACCMIT|RepTar|RNAhybrid|TargetScan
NRP1	O14786		hsa-miR-320b	0.695538	18	Very High	BCmicrO|CoMeTa|Cupid|DIANA|ElMMo3|MBStar|microrna.org|MirAncesTar|miRDB|MirMAP|MirTar|miRTar2GO|Mirza-G|PACCMIT|RepTar|RNAhybrid|TargetScan|TargetSpy
PTEN	P60484		hsa-miR-320d	0.695504	17	Very High	BCmicrO|BiTargeting|CoMeTa|Cupid|DIANA|ElMMo3|MBStar|microrna.org|MirAncesTar|MirMAP|MirTar|Mirza-G|PACCMIT|RepTar|RNAhybrid|TargetScan|TargetSpy
SLC8A1	P32418		hsa-miR-206	0.695382	21	Very High	BCmicrO|BiTargeting|CoMeTa|DIANA|ElMMo3|MBStar|microrna.org|MirAncesTar|miRcode|mirCoX|miRDB|MirMAP|MirSNP|Mirza-G|MultiMiTar|PACCMIT|RepTar|RNAhybrid|TargetRank|TargetScan|TargetSpy
RAB11A	P62491		hsa-miR-320c	0.695208	15	Very High	BCmicrO|BiTargeting|CoMeTa|Cupid|DIANA|ElMMo3|MBStar|microrna.org|MirAncesTar|miRDB|MirMAP|miRTar2GO|Mirza-G|RNAhybrid|TargetScan
DDX3Y	O15523		hsa-miR-206	0.695155	17	Very High	BCmicrO|CoMeTa|Cupid|DIANA|ElMMo3|MBStar|MAMI|MirAncesTar|miRcode|mirCoX|MirMAP|miRTar2GO|Mirza-G|MultiMiTar|RNAhybrid|TargetScan|TargetSpy
ONECUT2	O95948		hsa-miR-320d	0.695077	15	Very High	BCmicrO|BiTargeting|CoMeTa|DIANA|ElMMo3|MBStar|MirAncesTar|miRDB|MirMAP|MirTar|Mirza-G|PACCMIT|RepTar|TargetScan|TargetSpy
PCDHA4	Q9UN74		hsa-miR-320d	0.695075	16	Very High	BCmicrO|BiTargeting|DIANA|ElMMo3|MBStar|microrna.org|MirAncesTar|miRDB|MirMAP|MirSNP|MirTar|Mirza-G|PACCMIT|RepTar|RNAhybrid|TargetScan
KDM7A	Q6ZMT4		hsa-miR-320c	0.69451	15	Very High	BCmicrO|CoMeTa|Cupid|DIANA|ElMMo3|MBStar|microrna.org|MirAncesTar|miRDB|MirMAP|MirTar|Mirza-G|PACCMIT|RepTar|TargetScan
FAM117B	Q6P1L5		hsa-miR-320b	0.694362	14	Very High	BCmicrO|BiTargeting|DIANA|ElMMo3|MBStar|microrna.org|MirAncesTar|miRDB|MirMAP|MirTar|miRTar2GO|Mirza-G|RepTar|TargetScan
ELL2	O00472		hsa-miR-320b	0.694217	18	Very High	BCmicrO|BiTargeting|CoMeTa|DIANA|ElMMo3|MBStar|microrna.org|MirAncesTar|miRDB|MirMAP|MirTar|miRTar2GO|Mirza-G|PACCMIT|RepTar|RNAhybrid|TargetScan|TargetSpy
SAMSN1	Q9NSI8		hsa-miR-206	0.694214	20	Very High	BCmicrO|BiTargeting|CoMeTa|DIANA|ElMMo3|MBStar|MAMI|microrna.org|MirAncesTar|miRcode|mirCoX|miRDB|MirMAP|MirSNP|miRTar2GO|Mirza-G|RepTar|RNAhybrid|TargetRank|TargetSpy
DAZAP1	Q96EP5		hsa-miR-320b	0.693987	16	Very High	BCmicrO|CoMeTa|DIANA|ElMMo3|MBStar|microrna.org|MirAncesTar|miRDB|MirMAP|MirTar|miRTar2GO|Mirza-G|PACCMIT|RNAhybrid|TargetScan|TargetSpy
MIER1	Q8N108		hsa-miR-320d	0.693712	17	Very High	BCmicrO|BiTargeting|Cupid|DIANA|ElMMo3|MBStar|microrna.org|MirAncesTar|miRDB|MirMAP|MirTar|Mirza-G|RepTar|RNA22|RNAhybrid|TargetScan|TargetSpy
TSPAN9	O75954		hsa-miR-206	0.693378	19	Very High	BCmicrO|CoMeTa|DIANA|ElMMo3|MBStar|MAMI|microrna.org|MirAncesTar|miRcode|mirCoX|miRDB|MirMAP|miRTar2GO|Mirza-G|PACCMIT|RepTar|RNAhybrid|TargetScan|TargetSpy
YWHAQ	P27348		hsa-miR-320b	0.693346	16	Very High	BCmicrO|BiTargeting|CoMeTa|Cupid|DIANA|ElMMo3|MBStar|microrna.org|MirAncesTar|miRDB|MirMAP|miRTar2GO|Mirza-G|PACCMIT|RepTar|TargetScan
AMOT	Q4VCS5		hsa-miR-206	0.693269	18	Very High	BCmicrO|CoMeTa|Cupid|DIANA|ElMMo3|MBStar|microrna.org|MirAncesTar|miRcode|mirCoX|miRDB|MirMAP|Mirza-G|MultiMiTar|RepTar|RNAhybrid|TargetRank|TargetScan
BMI1	P35226		hsa-miR-320d	0.693234	16	Very High	BCmicrO|CoMeTa|Cupid|DIANA|ElMMo3|MBStar|microrna.org|MirAncesTar|miRDB|MirMAP|MirTar|Mirza-G|RepTar|RNAhybrid|TargetScan|TargetSpy
PCDHA9	Q9Y5H5		hsa-miR-320b	0.693123	14	Very High	BCmicrO|BiTargeting|CoMeTa|ElMMo3|MBStar|microrna.org|MirAncesTar|MirMAP|MirSNP|miRTar2GO|Mirza-G|RepTar|TargetScan|TargetSpy
CDH2	P19022		hsa-miR-320d	0.69312	15	Very High	BCmicrO|CoMeTa|Cupid|DIANA|ElMMo3|MBStar|microrna.org|MirAncesTar|miRDB|MirMAP|MirTar|Mirza-G|PACCMIT|RNAhybrid|TargetScan
NR3C1	P04150		hsa-miR-320d	0.69277	14	Very High	BCmicrO|CoMeTa|Cupid|DIANA|ElMMo3|MBStar|microrna.org|MirAncesTar|miRDB|MirMAP|RepTar|RNAhybrid|TargetScan|TargetSpy
TRAPPC8	Q9Y2L5		hsa-miR-320d	0.692727	16	Very High	BCmicrO|BiTargeting|CoMeTa|Cupid|DIANA|ElMMo3|MBStar|microrna.org|MirAncesTar|miRDB|MirMAP|MirTar|Mirza-G|RepTar|RNAhybrid|TargetScan
BMPR1B	O00238		hsa-miR-206	0.69236	17	Very High	BCmicrO|CoMeTa|Cupid|DIANA|ElMMo3|MBStar|microrna.org|MirAncesTar|miRcode|mirCoX|miRDB|MirMAP|MirTar|Mirza-G|RNAhybrid|TargetScan|TargetSpy
PCDHA2	Q9Y5H9		hsa-miR-320d	0.691479	16	Very High	BCmicrO|BiTargeting|CoMeTa|DIANA|ElMMo3|MBStar|microrna.org|MirAncesTar|miRDB|MirMAP|MirSNP|MirTar|Mirza-G|RepTar|RNAhybrid|TargetScan
CNKSR2	Q8WXI2		hsa-miR-320b	0.691275	14	Very High	BCmicrO|BiTargeting|Cupid|DIANA|ElMMo3|MBStar|microrna.org|MirAncesTar|miRDB|MirMAP|MirTar|Mirza-G|RNAhybrid|TargetScan
SERINC3	Q13530		hsa-miR-320c	0.691192	15	Very High	BCmicrO|CoMeTa|DIANA|ElMMo3|microrna.org|MirAncesTar|miRDB|MirMAP|MirTar|miRTar2GO|Mirza-G|RepTar|RNAhybrid|TargetScan|TargetSpy
GMCL1	Q96IK5		hsa-miR-320c	0.690629	15	Very High	BCmicrO|CoMeTa|Cupid|DIANA|ElMMo3|MBStar|microrna.org|MirAncesTar|miRDB|MirMAP|miRTar2GO|Mirza-G|RepTar|TargetScan|TargetSpy
PCDHA5	Q9Y5H7		hsa-miR-320d	0.69033	16	Very High	BCmicrO|BiTargeting|CoMeTa|DIANA|ElMMo3|MBStar|microrna.org|MirAncesTar|miRDB|MirMAP|MirSNP|MirTar|Mirza-G|RepTar|RNAhybrid|TargetScan
CRKL	P46109		hsa-miR-320b	0.690312	17	Very High	BCmicrO|CoMeTa|DIANA|ElMMo3|MBStar|microrna.org|MirAncesTar|miRDB|MirMAP|MirTar|miRTar2GO|Mirza-G|PACCMIT|RepTar|RNAhybrid|TargetScan|TargetSpy
CAVIN2	O95810		hsa-miR-206	0.689561	18	Very High	BCmicrO|DIANA|ElMMo3|MBStar|microrna.org|MirAncesTar|miRcode|mirCoX|miRDB|MirMAP|MirTar|miRTar2GO|Mirza-G|MultiMiTar|RepTar|RNAhybrid|TargetRank|TargetSpy
ADAM12	O43184		hsa-miR-206	0.689529	19	Very High	BCmicrO|BiTargeting|CoMeTa|DIANA|ElMMo3|MBStar|microrna.org|MirAncesTar|miRcode|mirCoX|miRDB|MirMAP|miRTar2GO|Mirza-G|RepTar|RNAhybrid|TargetRank|TargetScan|TargetSpy
INO80D	Q53TQ3		hsa-miR-320b	0.689373	16	Very High	BCmicrO|BiTargeting|CoMeTa|DIANA|ElMMo3|MBStar|MirAncesTar|miRDB|MirMAP|MirSNP|MirTar|miRTar2GO|PACCMIT|RepTar|TargetScan|TargetSpy
PCDHA3	Q9Y5H8		hsa-miR-320d	0.689345	16	Very High	BCmicrO|BiTargeting|CoMeTa|DIANA|ElMMo3|MBStar|microrna.org|MirAncesTar|miRDB|MirMAP|MirSNP|MirTar|Mirza-G|RepTar|RNAhybrid|TargetScan
FAM117B	Q6P1L5		hsa-miR-320c	0.689335	14	Very High	BCmicrO|BiTargeting|DIANA|ElMMo3|MBStar|microrna.org|MirAncesTar|miRDB|MirMAP|MirTar|miRTar2GO|Mirza-G|RepTar|TargetScan
CNKSR2	Q8WXI2		hsa-miR-320c	0.689326	14	Very High	BCmicrO|BiTargeting|Cupid|DIANA|ElMMo3|MBStar|microrna.org|MirAncesTar|miRDB|MirMAP|MirTar|Mirza-G|RNAhybrid|TargetScan
PCDHA8	Q9Y5H6		hsa-miR-320b	0.6893	15	Very High	BCmicrO|BiTargeting|DIANA|ElMMo3|MBStar|microrna.org|MirAncesTar|miRDB|MirMAP|MirSNP|miRTar2GO|Mirza-G|RepTar|TargetScan|TargetSpy
TPPP	O94811		hsa-miR-206	0.689281	17	Very High	BCmicrO|BiTargeting|CoMeTa|DIANA|ElMMo3|MAMI|MirAncesTar|miRcode|mirCoX|miRDB|MirMAP|MirSNP|MirTar|Mirza-G|PACCMIT|RepTar|TargetScan
GMCL1	Q96IK5		hsa-miR-320b	0.689254	15	Very High	BCmicrO|CoMeTa|Cupid|DIANA|ElMMo3|MBStar|microrna.org|MirAncesTar|miRDB|MirMAP|miRTar2GO|Mirza-G|RepTar|TargetScan|TargetSpy
MTSS1	O43312		hsa-miR-320c	0.689236	17	Very High	BCmicrO|BiTargeting|CoMeTa|Cupid|DIANA|ElMMo3|MBStar|microrna.org|MirAncesTar|miRDB|MirMAP|MirSNP|MirTar|Mirza-G|PACCMIT|RNAhybrid|TargetSpy
TERF2	Q15554		hsa-miR-206	0.688783	17	Very High	BCmicrO|CoMeTa|Cupid|DIANA|ElMMo3|microrna.org|MirAncesTar|miRcode|mirCoX|miRDB|MirMAP|miRTar2GO|Mirza-G|RepTar|RNAhybrid|TargetScan|TargetSpy
EREG	O14944		hsa-miR-320b	0.688772	16	Very High	BCmicrO|CoMeTa|DIANA|ElMMo3|MBStar|microrna.org|MirAncesTar|miRDB|MirMAP|MirTar|miRTar2GO|Mirza-G|PACCMIT|RepTar|TargetScan|TargetSpy
MED21	Q13503		hsa-miR-320c	0.688749	18	Very High	BCmicrO|BiTargeting|CoMeTa|DIANA|ElMMo3|MBStar|microrna.org|MirAncesTar|miRDB|MirMAP|MirSNP|MirTar|miRTar2GO|Mirza-G|RepTar|RNAhybrid|TargetScan|TargetSpy
SRI	P30626		hsa-miR-206	0.68862	17	Very High	BCmicrO|CoMeTa|DIANA|ElMMo3|MBStar|microrna.org|MirAncesTar|miRcode|mirCoX|miRDB|MirMAP|PACCMIT|RepTar|RNAhybrid|TargetRank|TargetScan|TargetSpy
DCAF12L1	Q5VU92		hsa-miR-206	0.688431	18	Very High	BCmicrO|DIANA|ElMMo3|MBStar|MAMI|microrna.org|MirAncesTar|miRcode|mirCoX|miRDB|MirMAP|MirTar|Mirza-G|RepTar|RNAhybrid|TargetRank|TargetScan|TargetSpy
NR3C2	P08235		hsa-miR-320b	0.6884	16	Very High	BCmicrO|BiTargeting|CoMeTa|Cupid|DIANA|ElMMo3|MBStar|microrna.org|MirAncesTar|miRDB|MirMAP|MirSNP|MirTar|Mirza-G|RNAhybrid|TargetSpy
BOD1L1	Q8NFC6		hsa-miR-320d	0.688202	14	Very High	BCmicrO|ElMMo3|MBStar|microrna.org|MirAncesTar|miRDB|MirMAP|MirTar|Mirza-G|PACCMIT|RepTar|RNAhybrid|TargetScan|TargetSpy
PIM1	P11309		hsa-miR-206	0.688034	17	Very High	BCmicrO|CoMeTa|Cupid|DIANA|ElMMo3|MBStar|MAMI|MirAncesTar|miRcode|mirCoX|MirMAP|miRTar2GO|Mirza-G|MultiMiTar|RepTar|RNAhybrid|TargetSpy
TRANK1	O15050		hsa-miR-206	0.687918	17	Very High	BCmicrO|BiTargeting|CoMeTa|DIANA|ElMMo3|MBStar|microrna.org|MirAncesTar|miRcode|mirCoX|miRDB|MirMAP|MirTar|Mirza-G|RepTar|TargetRank|TargetScan
WLS	Q5T9L3		hsa-miR-320b	0.687711	17	Very High	BCmicrO|BiTargeting|CoMeTa|DIANA|ElMMo3|MBStar|microrna.org|MirAncesTar|miRDB|MirMAP|MirTar|miRTar2GO|Mirza-G|PACCMIT|RNAhybrid|TargetScan|TargetSpy
TUSC3	Q13454		hsa-miR-320b	0.687468	16	Very High	BCmicrO|BiTargeting|CoMeTa|Cupid|DIANA|ElMMo3|microrna.org|MirAncesTar|miRDB|MirMAP|MirTar|Mirza-G|RepTar|RNAhybrid|TargetScan|TargetSpy
ETV1	P50549		hsa-miR-320c	0.687455	17	Very High	BCmicrO|BiTargeting|CoMeTa|DIANA|ElMMo3|MBStar|microrna.org|MirAncesTar|miRDB|MirMAP|MirTar|miRTar2GO|Mirza-G|RepTar|RNAhybrid|TargetScan|TargetSpy
BCAT1	P54687		hsa-miR-320b	0.687294	16	Very High	BCmicrO|CoMeTa|DIANA|ElMMo3|MBStar|microrna.org|MirAncesTar|miRDB|MirMAP|MirSNP|MirTar|miRTar2GO|RepTar|RNAhybrid|TargetScan|TargetSpy
SLC5A3	P53794		hsa-miR-206	0.687045	16	Very High	BCmicrO|BiTargeting|CoMeTa|Cupid|DIANA|ElMMo3|MirAncesTar|miRcode|mirCoX|miRDB|MirMAP|MirTar|miRTar2GO|RepTar|TargetRank|TargetScan
IPO5	O00410		hsa-miR-320c	0.686934	15	Very High	BCmicrO|CoMeTa|DIANA|ElMMo3|MBStar|microrna.org|MirAncesTar|miRDB|MirMAP|MirTar|miRTar2GO|Mirza-G|RNAhybrid|TargetScan|TargetSpy
TRIAP1	O43715		hsa-miR-320d	0.686805	13	Very High	BCmicrO|CoMeTa|DIANA|ElMMo3|microrna.org|MirAncesTar|miRDB|MirMAP|MirTar|Mirza-G|PACCMIT|RNAhybrid|TargetScan
WLS	Q5T9L3		hsa-miR-320d	0.686661	16	Very High	BCmicrO|CoMeTa|Cupid|DIANA|ElMMo3|MBStar|microrna.org|MirAncesTar|miRDB|MirMAP|MirTar|Mirza-G|PACCMIT|RNAhybrid|TargetScan|TargetSpy
MTSS1	O43312		hsa-miR-320d	0.686498	17	Very High	BCmicrO|BiTargeting|CoMeTa|Cupid|DIANA|ElMMo3|MBStar|microrna.org|MirAncesTar|miRDB|MirMAP|MirSNP|MirTar|Mirza-G|PACCMIT|RNAhybrid|TargetSpy
CYTH1	Q15438		hsa-miR-320b	0.68609	16	Very High	BCmicrO|BiTargeting|CoMeTa|DIANA|ElMMo3|MBStar|microrna.org|MirAncesTar|MirMAP|MirTar|miRTar2GO|Mirza-G|PACCMIT|RepTar|RNAhybrid|TargetScan
GNB1	P62873		hsa-miR-206	0.685923	16	Very High	BCmicrO|CoMeTa|Cupid|DIANA|ElMMo3|MBStar|MAMI|MirAncesTar|miRcode|mirCoX|MirMAP|miRTar2GO|MultiMiTar|RepTar|RNA22|RNAhybrid
DMRT2	Q9Y5R5		hsa-miR-206	0.685915	16	Very High	BCmicrO|DIANA|ElMMo3|MBStar|MAMI|microrna.org|MirAncesTar|mirbase|miRcode|mirCoX|MirMAP|Mirza-G|MultiMiTar|RepTar|RNAhybrid|TargetRank
EREG	O14944		hsa-miR-320c	0.685832	16	Very High	BCmicrO|CoMeTa|DIANA|ElMMo3|MBStar|microrna.org|MirAncesTar|miRDB|MirMAP|MirTar|miRTar2GO|Mirza-G|PACCMIT|RepTar|TargetScan|TargetSpy
KLHL15	Q96M94		hsa-miR-206	0.685587	15	Very High	BCmicrO|BiTargeting|Cupid|DIANA|ElMMo3|MBStar|microrna.org|MirAncesTar|miRcode|mirCoX|miRDB|MirMAP|miRTar2GO|Mirza-G|TargetScan
DBN1	Q16643		hsa-miR-320b	0.685579	17	Very High	BCmicrO|BiTargeting|CoMeTa|DIANA|ElMMo3|MBStar|microrna.org|MirAncesTar|miRDB|MirMAP|MirTar|miRTar2GO|Mirza-G|PACCMIT|RepTar|RNAhybrid|TargetScan
TPM3	P06753		hsa-miR-320b	0.685426	15	Very High	BCmicrO|BiTargeting|DIANA|ElMMo3|MBStar|microrna.org|MirAncesTar|miRDB|MirMAP|MirTar|Mirza-G|RepTar|RNAhybrid|TargetScan|TargetSpy
CNKSR2	Q8WXI2		hsa-miR-320d	0.685402	13	Very High	BCmicrO|Cupid|DIANA|ElMMo3|MBStar|microrna.org|MirAncesTar|miRDB|MirMAP|MirTar|Mirza-G|RNAhybrid|TargetScan
SERINC3	Q13530		hsa-miR-320b	0.685212	14	Very High	BCmicrO|CoMeTa|DIANA|ElMMo3|microrna.org|MirAncesTar|miRDB|MirMAP|MirTar|miRTar2GO|Mirza-G|RepTar|RNAhybrid|TargetScan
AKT3	Q9Y243		hsa-miR-320d	0.685078	16	Very High	BCmicrO|CoMeTa|Cupid|DIANA|ElMMo3|MBStar|microrna.org|MirAncesTar|miRDB|MirMAP|MirTar|PACCMIT|RepTar|RNAhybrid|TargetScan|TargetSpy
YWHAQ	P27348		hsa-miR-320c	0.68454	15	Very High	BCmicrO|BiTargeting|CoMeTa|Cupid|DIANA|ElMMo3|MBStar|microrna.org|MirAncesTar|miRDB|MirMAP|miRTar2GO|Mirza-G|PACCMIT|TargetScan
MIER3	Q7Z3K6		hsa-miR-320d	0.684443	16	Very High	BCmicrO|BiTargeting|Cupid|DIANA|ElMMo3|MBStar|microrna.org|MirAncesTar|miRDB|MirMAP|MirTar|Mirza-G|PACCMIT|RepTar|RNAhybrid|TargetScan
SMARCD2	Q92925		hsa-miR-320b	0.684221	17	Very High	BCmicrO|BiTargeting|CoMeTa|Cupid|DIANA|ElMMo3|microrna.org|MirAncesTar|miRDB|MirMAP|MirTar|miRTar2GO|Mirza-G|PACCMIT|RepTar|RNAhybrid|TargetScan
BMI1	P35226		hsa-miR-320b	0.684136	15	Very High	BCmicrO|CoMeTa|Cupid|DIANA|ElMMo3|MBStar|microrna.org|MirAncesTar|miRDB|MirMAP|MirTar|Mirza-G|RepTar|RNAhybrid|TargetScan
TMEM123	Q8N131		hsa-miR-320c	0.683992	16	Very High	BCmicrO|CoMeTa|DIANA|ElMMo3|MBStar|microrna.org|MirAncesTar|miRDB|MirMAP|MirTar|miRTar2GO|Mirza-G|RepTar|RNAhybrid|TargetScan|TargetSpy
TPD52L2	O43399		hsa-miR-320c	0.683991	17	Very High	BCmicrO|CoMeTa|Cupid|DIANA|ElMMo3|MBStar|microrna.org|MirAncesTar|miRDB|MirMAP|MirTar|miRTar2GO|Mirza-G|PACCMIT|RepTar|RNAhybrid|TargetScan
TUSC3	Q13454		hsa-miR-320d	0.683831	16	Very High	BCmicrO|BiTargeting|CoMeTa|Cupid|DIANA|ElMMo3|microrna.org|MirAncesTar|miRDB|MirMAP|MirTar|Mirza-G|RepTar|RNAhybrid|TargetScan|TargetSpy
ARID5B	Q14865		hsa-miR-320b	0.683673	16	Very High	BCmicrO|CoMeTa|Cupid|DIANA|ElMMo3|MBStar|microrna.org|MirAncesTar|miRDB|MirMAP|miRTar2GO|Mirza-G|RepTar|RNAhybrid|TargetScan|TargetSpy
TMEM123	Q8N131		hsa-miR-320b	0.68367	16	Very High	BCmicrO|CoMeTa|DIANA|ElMMo3|MBStar|microrna.org|MirAncesTar|miRDB|MirMAP|MirTar|miRTar2GO|Mirza-G|RepTar|RNAhybrid|TargetScan|TargetSpy
TUSC3	Q13454		hsa-miR-320c	0.68353	16	Very High	BCmicrO|BiTargeting|CoMeTa|Cupid|DIANA|ElMMo3|microrna.org|MirAncesTar|miRDB|MirMAP|MirTar|Mirza-G|RepTar|RNAhybrid|TargetScan|TargetSpy
PTEN	P60484		hsa-miR-320b	0.683488	17	Very High	BCmicrO|BiTargeting|CoMeTa|DIANA|ElMMo3|MBStar|microrna.org|MirAncesTar|MirMAP|MirTar|miRTar2GO|Mirza-G|PACCMIT|RepTar|RNAhybrid|TargetScan|TargetSpy
INO80D	Q53TQ3		hsa-miR-320c	0.68341	16	Very High	BCmicrO|BiTargeting|CoMeTa|DIANA|ElMMo3|MBStar|MirAncesTar|miRDB|MirMAP|MirSNP|MirTar|miRTar2GO|PACCMIT|RepTar|TargetScan|TargetSpy
PMPCB	O75439		hsa-miR-320d	0.683369	16	Very High	BCmicrO|CoMeTa|Cupid|ElMMo3|MBStar|microrna.org|MirAncesTar|miRDB|MirMAP|MirTar|Mirza-G|PACCMIT|RepTar|RNAhybrid|TargetScan|TargetSpy
PPP1R9A	Q9ULJ8		hsa-miR-206	0.683297	20	Very High	BCmicrO|CoMeTa|DIANA|ElMMo3|MBStar|microrna.org|MirAncesTar|miRcode|mirCoX|miRDB|MirMAP|MirTar|miRTar2GO|Mirza-G|MultiMiTar|RepTar|RNAhybrid|TargetRank|TargetScan|TargetSpy
CYTH1	Q15438		hsa-miR-320c	0.683288	16	Very High	BCmicrO|BiTargeting|CoMeTa|DIANA|ElMMo3|MBStar|microrna.org|MirAncesTar|MirMAP|MirTar|miRTar2GO|Mirza-G|PACCMIT|RepTar|RNAhybrid|TargetScan
EIF2B1	Q14232		hsa-miR-320b	0.683255	18	Very High	BCmicrO|CoMeTa|DIANA|ElMMo3|MBStar|microrna.org|MirAncesTar|miRDB|MirMAP|MirSNP|MirTar|miRTar2GO|Mirza-G|PACCMIT|RepTar|RNAhybrid|TargetScan|TargetSpy
AGPS	O00116		hsa-miR-320c	0.683129	16	Very High	BCmicrO|Cupid|DIANA|ElMMo3|MBStar|microrna.org|MirAncesTar|miRDB|MirMAP|MirSNP|MirTar|miRTar2GO|Mirza-G|RNAhybrid|TargetScan|TargetSpy
NDRG3	Q9UGV2		hsa-miR-320c	0.68307	17	Very High	BCmicrO|BiTargeting|CoMeTa|Cupid|DIANA|ElMMo3|MBStar|microrna.org|MirAncesTar|miRDB|MirMAP|miRTar2GO|Mirza-G|RepTar|RNAhybrid|TargetScan|TargetSpy
MED21	Q13503		hsa-miR-320b	0.68307	17	Very High	BCmicrO|CoMeTa|DIANA|ElMMo3|MBStar|microrna.org|MirAncesTar|miRDB|MirMAP|MirSNP|MirTar|miRTar2GO|Mirza-G|RepTar|RNAhybrid|TargetScan|TargetSpy
PARVA	Q9NVD7		hsa-miR-206	0.682977	16	Very High	BCmicrO|DIANA|ElMMo3|MBStar|microrna.org|MirAncesTar|miRcode|mirCoX|miRDB|MirMAP|miRTar2GO|Mirza-G|RepTar|TargetRank|TargetScan|TargetSpy
PMPCB	O75439		hsa-miR-320b	0.682881	17	Very High	BCmicrO|BiTargeting|CoMeTa|Cupid|ElMMo3|MBStar|microrna.org|MirAncesTar|miRDB|MirMAP|MirTar|Mirza-G|PACCMIT|RepTar|RNAhybrid|TargetScan|TargetSpy
TDG	Q13569		hsa-miR-320b	0.682467	16	Very High	BCmicrO|CoMeTa|DIANA|ElMMo3|MBStar|microrna.org|MirAncesTar|miRDB|MirMAP|MirTar|miRTar2GO|Mirza-G|PACCMIT|RepTar|RNAhybrid|TargetSpy
EIF2B1	Q14232		hsa-miR-320c	0.682272	18	Very High	BCmicrO|CoMeTa|DIANA|ElMMo3|MBStar|microrna.org|MirAncesTar|miRDB|MirMAP|MirSNP|MirTar|miRTar2GO|Mirza-G|PACCMIT|RepTar|RNAhybrid|TargetScan|TargetSpy
MN1	Q10571		hsa-miR-320c	0.682266	16	Very High	BCmicrO|CoMeTa|Cupid|DIANA|ElMMo3|MBStar|microrna.org|MirAncesTar|miRDB|MirMAP|MirTar|Mirza-G|PACCMIT|RepTar|RNAhybrid|TargetScan
CRKL	P46109		hsa-miR-320c	0.68193	17	Very High	BCmicrO|CoMeTa|DIANA|ElMMo3|MBStar|microrna.org|MirAncesTar|miRDB|MirMAP|MirTar|miRTar2GO|Mirza-G|PACCMIT|RepTar|RNAhybrid|TargetScan|TargetSpy
SOX4	Q06945		hsa-miR-320b	0.681904	14	Very High	BCmicrO|CoMeTa|Cupid|DIANA|ElMMo3|MBStar|microrna.org|MirAncesTar|miRDB|MirMAP|miRTar2GO|Mirza-G|RepTar|TargetScan
MXI1	P50539		hsa-miR-320c	0.681593	16	Very High	BCmicrO|BiTargeting|CoMeTa|Cupid|DIANA|ElMMo3|MBStar|microrna.org|MirAncesTar|miRDB|MirMAP|miRTar2GO|Mirza-G|RepTar|RNAhybrid|TargetScan
MPZL1	O95297		hsa-miR-206	0.681016	20	Very High	BCmicrO|BiTargeting|CoMeTa|DIANA|ElMMo3|MBStar|microrna.org|MirAncesTar|miRcode|mirCoX|miRDB|MirMAP|MirTar|miRTar2GO|Mirza-G|RepTar|RNA22|RNAhybrid|TargetScan|TargetSpy
PPARGC1A	Q9UBK2		hsa-miR-320c	0.680977	17	Very High	BCmicrO|CoMeTa|Cupid|DIANA|ElMMo3|MBStar|microrna.org|MirAncesTar|miRDB|MirMAP|MirSNP|miRTar2GO|Mirza-G|PACCMIT|RepTar|RNAhybrid|TargetSpy
RUNX2	Q13950		hsa-miR-320b	0.680887	17	Very High	BCmicrO|BiTargeting|CoMeTa|DIANA|ElMMo3|MBStar|microrna.org|MirAncesTar|miRDB|MirMAP|MirTar|miRTar2GO|Mirza-G|PACCMIT|RepTar|RNAhybrid|TargetSpy
OLFML2A	Q68BL7		hsa-miR-206	0.680842	17	Very High	BCmicrO|BiTargeting|CoMeTa|DIANA|ElMMo3|MBStar|MAMI|MirAncesTar|miRcode|mirCoX|miRDB|MirMAP|MirSNP|MultiMiTar|PACCMIT|RepTar|TargetScan
MGAT4A	Q9UM21		hsa-miR-206	0.680774	20	Very High	BCmicrO|BiTargeting|CoMeTa|DIANA|ElMMo3|MBStar|microrna.org|MirAncesTar|mirbase|miRcode|mirCoX|miRDB|MirMAP|MirTar|miRTar2GO|Mirza-G|MultiMiTar|RepTar|RNAhybrid|TargetSpy
RUNX2	Q13950		hsa-miR-320c	0.680714	17	Very High	BCmicrO|BiTargeting|CoMeTa|DIANA|ElMMo3|MBStar|microrna.org|MirAncesTar|miRDB|MirMAP|MirTar|miRTar2GO|Mirza-G|PACCMIT|RepTar|RNAhybrid|TargetSpy
MPZ	P25189		hsa-miR-206	0.680676	19	Very High	BCmicrO|BiTargeting|CoMeTa|DIANA|ElMMo3|MBStar|MAMI|microrna.org|MirAncesTar|miRcode|mirCoX|MirMAP|Mirza-G|MultiMiTar|RepTar|RNA22|RNAhybrid|TargetScan|TargetSpy
EPB41L4B	Q9H329		hsa-miR-206	0.680629	16	Very High	BCmicrO|BiTargeting|CoMeTa|Cupid|DIANA|ElMMo3|MBStar|microrna.org|MirAncesTar|miRcode|mirCoX|MirMAP|miRTar2GO|MultiMiTar|RepTar|TargetScan
VPS45	Q9NRW7		hsa-miR-206	0.680543	17	Very High	BCmicrO|CoMeTa|Cupid|DIANA|ElMMo3|MBStar|microrna.org|MirAncesTar|miRcode|mirCoX|miRDB|MirMAP|miRTar2GO|Mirza-G|RNA22|RNAhybrid|TargetScan
TPM3	P06753		hsa-miR-320d	0.680296	14	Very High	BCmicrO|DIANA|ElMMo3|MBStar|microrna.org|MirAncesTar|miRDB|MirMAP|MirTar|Mirza-G|RepTar|RNAhybrid|TargetScan|TargetSpy
KMT5B	Q4FZB7		hsa-miR-320b	0.680293	15	Very High	BCmicrO|CoMeTa|Cupid|DIANA|ElMMo3|MBStar|microrna.org|MirAncesTar|MirMAP|miRTar2GO|Mirza-G|PACCMIT|RNAhybrid|TargetScan|TargetSpy
PPARGC1A	Q9UBK2		hsa-miR-320b	0.68023	17	Very High	BCmicrO|CoMeTa|Cupid|DIANA|ElMMo3|MBStar|microrna.org|MirAncesTar|miRDB|MirMAP|MirSNP|miRTar2GO|Mirza-G|PACCMIT|RepTar|RNAhybrid|TargetSpy
SERBP1	Q8NC51		hsa-miR-320c	0.680149	16	Very High	BCmicrO|CoMeTa|Cupid|DIANA|ElMMo3|MBStar|microrna.org|MirAncesTar|miRDB|MirMAP|miRTar2GO|RepTar|RNA22|RNAhybrid|TargetScan|TargetSpy
RAD23B	P54727		hsa-miR-320c	0.680131	16	Very High	BCmicrO|BiTargeting|CoMeTa|Cupid|DIANA|ElMMo3|microrna.org|MirAncesTar|miRDB|MirMAP|miRTar2GO|Mirza-G|RepTar|RNAhybrid|TargetScan|TargetSpy
AGFG1	P52594		hsa-miR-320d	0.679883	14	Very High	BCmicrO|CoMeTa|DIANA|ElMMo3|MBStar|MirAncesTar|miRDB|MirMAP|MirTar|Mirza-G|RepTar|RNAhybrid|TargetScan|TargetSpy
ARF1	P84077		hsa-miR-320b	0.679796	17	Very High	BCmicrO|BiTargeting|CoMeTa|Cupid|DIANA|ElMMo3|MBStar|microrna.org|MirAncesTar|miRDB|MirMAP|MirTar|Mirza-G|RepTar|RNA22|RNAhybrid|TargetSpy
DBN1	Q16643		hsa-miR-320c	0.679512	16	Very High	BCmicrO|CoMeTa|DIANA|ElMMo3|MBStar|microrna.org|MirAncesTar|miRDB|MirMAP|MirTar|miRTar2GO|Mirza-G|PACCMIT|RepTar|RNAhybrid|TargetScan
RUNX2	Q13950		hsa-miR-320d	0.679485	17	Very High	BCmicrO|BiTargeting|CoMeTa|Cupid|DIANA|ElMMo3|MBStar|microrna.org|MirAncesTar|miRDB|MirMAP|MirTar|Mirza-G|PACCMIT|RepTar|RNAhybrid|TargetSpy
ELL2	O00472		hsa-miR-320c	0.67934	17	Very High	BCmicrO|BiTargeting|CoMeTa|DIANA|ElMMo3|MBStar|microrna.org|MirAncesTar|miRDB|MirMAP|MirTar|miRTar2GO|Mirza-G|PACCMIT|RNAhybrid|TargetScan|TargetSpy
TNKS2	Q9H2K2		hsa-miR-320b	0.678862	14	Very High	BCmicrO|BiTargeting|CoMeTa|Cupid|DIANA|ElMMo3|MBStar|microrna.org|MirAncesTar|MirMAP|miRTar2GO|Mirza-G|RepTar|TargetScan
TDG	Q13569		hsa-miR-320c	0.678791	17	Very High	BCmicrO|BiTargeting|CoMeTa|DIANA|ElMMo3|MBStar|microrna.org|MirAncesTar|miRDB|MirMAP|MirTar|miRTar2GO|Mirza-G|PACCMIT|RepTar|RNAhybrid|TargetSpy
AGPS	O00116		hsa-miR-320b	0.678724	16	Very High	BCmicrO|Cupid|DIANA|ElMMo3|MBStar|microrna.org|MirAncesTar|miRDB|MirMAP|MirSNP|MirTar|miRTar2GO|Mirza-G|RNAhybrid|TargetScan|TargetSpy
SLC9A2	Q9UBY0		hsa-miR-320c	0.678626	13	Very High	BCmicrO|CoMeTa|DIANA|ElMMo3|MBStar|microrna.org|MirAncesTar|miRDB|MirMAP|MirTar|miRTar2GO|Mirza-G|RepTar
BCAT1	P54687		hsa-miR-320c	0.678559	15	Very High	BCmicrO|CoMeTa|DIANA|ElMMo3|MBStar|microrna.org|MirAncesTar|miRDB|MirMAP|MirSNP|MirTar|miRTar2GO|RepTar|RNAhybrid|TargetScan
AZIN1	O14977		hsa-miR-320d	0.678473	15	Very High	BCmicrO|CoMeTa|Cupid|DIANA|ElMMo3|MBStar|microrna.org|MirAncesTar|miRDB|MirMAP|MirTar|Mirza-G|PACCMIT|RNAhybrid|TargetScan
ASH1L	Q9NR48		hsa-miR-206	0.678325	17	Very High	BCmicrO|BiTargeting|CoMeTa|Cupid|DIANA|ElMMo3|microrna.org|MirAncesTar|miRcode|mirCoX|MirMAP|miRTar2GO|Mirza-G|MultiMiTar|RNA22|RNAhybrid|TargetScan
MSI2	Q96DH6		hsa-miR-320b	0.678305	14	Very High	BCmicrO|DIANA|ElMMo3|MBStar|microrna.org|MirAncesTar|miRDB|MirMAP|MirTar|miRTar2GO|Mirza-G|RNAhybrid|TargetScan|TargetSpy
TACR1	P25103		hsa-miR-206	0.678205	19	Very High	BCmicrO|CoMeTa|Cupid|DIANA|ElMMo3|MBStar|microrna.org|MirAncesTar|miRcode|mirCoX|miRDB|MirMAP|MirTar|Mirza-G|RepTar|RNAhybrid|TargetRank|TargetScan|TargetSpy
SOWAHC	Q53LP3		hsa-miR-206	0.677957	18	Very High	BCmicrO|BiTargeting|CoMeTa|DIANA|ElMMo3|microrna.org|MirAncesTar|miRcode|mirCoX|miRDB|MirMAP|MirSNP|MirTar|miRTar2GO|Mirza-G|MultiMiTar|RepTar|TargetRank
SOX4	Q06945		hsa-miR-320c	0.677914	14	Very High	BCmicrO|CoMeTa|Cupid|DIANA|ElMMo3|MBStar|microrna.org|MirAncesTar|miRDB|MirMAP|miRTar2GO|Mirza-G|RepTar|TargetScan
CDK9	P50750		hsa-miR-206	0.677809	17	Very High	BCmicrO|CoMeTa|ElMMo3|MAMI|microrna.org|MirAncesTar|mirbase|miRcode|mirCoX|miRDB|MirMAP|miRTar2GO|Mirza-G|PACCMIT|RNAhybrid|TargetScan|TargetSpy
SFPQ	P23246		hsa-miR-206	0.677122	16	Very High	BCmicrO|Cupid|ElMMo3|MBStar|microrna.org|MirAncesTar|miRcode|mirCoX|MirMAP|miRTar2GO|MultiMiTar|RepTar|RNA22|RNAhybrid|TargetScan|TargetSpy
CXCR4	P61073		hsa-miR-206	0.677057	17	Very High	BCmicrO|CoMeTa|DIANA|ElMMo3|MBStar|microrna.org|MirAncesTar|miRcode|mirCoX|miRDB|MirMAP|miRTar2GO|Mirza-G|RepTar|RNAhybrid|TargetRank|TargetScan
ALKBH5	Q6P6C2		hsa-miR-320b	0.677001	15	Very High	BCmicrO|BiTargeting|DIANA|ElMMo3|MBStar|microrna.org|MirAncesTar|miRDB|MirMAP|MirTar|miRTar2GO|Mirza-G|RNAhybrid|TargetScan|TargetSpy
PCGF5	Q86SE9		hsa-miR-320b	0.676963	16	Very High	BCmicrO|BiTargeting|DIANA|ElMMo3|MBStar|microrna.org|MirAncesTar|miRDB|MirMAP|MirSNP|MirTar|miRTar2GO|Mirza-G|RepTar|TargetScan|TargetSpy
MAPK1IP1L	Q8NDC0		hsa-miR-320b	0.676741	17	Very High	BCmicrO|BiTargeting|CoMeTa|DIANA|ElMMo3|MBStar|microrna.org|MirAncesTar|miRDB|MirMAP|MirTar|miRTar2GO|Mirza-G|RepTar|RNAhybrid|TargetScan|TargetSpy
RAD23B	P54727		hsa-miR-320b	0.676387	15	Very High	BCmicrO|CoMeTa|Cupid|DIANA|ElMMo3|microrna.org|MirAncesTar|miRDB|MirMAP|miRTar2GO|Mirza-G|RepTar|RNAhybrid|TargetScan|TargetSpy
EML3	Q32P44		hsa-miR-206	0.676296	16	Very High	BCmicrO|BiTargeting|CoMeTa|Cupid|DIANA|ElMMo3|microrna.org|MirAncesTar|miRcode|mirCoX|miRDB|MirMAP|Mirza-G|PACCMIT|RNAhybrid|TargetScan
TSC1	Q92574		hsa-miR-320d	0.67584	17	Very High	BCmicrO|BiTargeting|CoMeTa|DIANA|ElMMo3|MBStar|microrna.org|MirAncesTar|miRDB|MirMAP|MirSNP|MirTar|Mirza-G|RepTar|RNAhybrid|TargetScan|TargetSpy
SMARCD2	Q92925		hsa-miR-320c	0.675784	16	Very High	BCmicrO|BiTargeting|CoMeTa|Cupid|ElMMo3|microrna.org|MirAncesTar|miRDB|MirMAP|MirTar|miRTar2GO|Mirza-G|PACCMIT|RepTar|RNAhybrid|TargetScan
TPM3	P06753		hsa-miR-320c	0.675639	14	Very High	BCmicrO|DIANA|ElMMo3|MBStar|microrna.org|MirAncesTar|miRDB|MirMAP|MirTar|Mirza-G|RepTar|RNAhybrid|TargetScan|TargetSpy
CREBRF	Q8IUR6		hsa-miR-320c	0.675614	14	Very High	BCmicrO|Cupid|DIANA|ElMMo3|MBStar|microrna.org|MirAncesTar|miRDB|MirMAP|miRTar2GO|PACCMIT|RNAhybrid|TargetScan|TargetSpy
BCL11B	Q9C0K0		hsa-miR-206	0.675488	19	Very High	BCmicrO|CoMeTa|Cupid|DIANA|ElMMo3|MBStar|microrna.org|MirAncesTar|miRcode|mirCoX|miRDB|MirMAP|Mirza-G|MultiMiTar|RepTar|RNAhybrid|TargetRank|TargetScan|TargetSpy
USP25	Q9UHP3		hsa-miR-320b	0.675362	17	Very High	BCmicrO|CoMeTa|DIANA|ElMMo3|MBStar|microrna.org|MirAncesTar|miRDB|MirMAP|MirSNP|MirTar|miRTar2GO|Mirza-G|PACCMIT|RepTar|RNAhybrid|TargetSpy
NPAS2	Q99743		hsa-miR-320d	0.675354	14	Very High	BCmicrO|CoMeTa|Cupid|DIANA|ElMMo3|microrna.org|MirAncesTar|miRDB|MirMAP|MirTar|PACCMIT|RepTar|TargetScan|TargetSpy
TMEM123	Q8N131		hsa-miR-320d	0.675342	16	Very High	BCmicrO|CoMeTa|Cupid|DIANA|ElMMo3|MBStar|microrna.org|MirAncesTar|miRDB|MirMAP|MirTar|Mirza-G|RepTar|RNAhybrid|TargetScan|TargetSpy
MUM1L1	Q5H9M0		hsa-miR-206	0.675251	17	Very High	BCmicrO|BiTargeting|Cupid|DIANA|ElMMo3|MBStar|MAMI|MirAncesTar|miRcode|mirCoX|MirMAP|Mirza-G|MultiMiTar|RepTar|RNAhybrid|TargetScan|TargetSpy
PAN3	Q58A45		hsa-miR-320d	0.67517	16	Very High	BCmicrO|BiTargeting|Cupid|DIANA|ElMMo3|MBStar|microrna.org|MirAncesTar|miRDB|MirMAP|MirTar|Mirza-G|PACCMIT|RepTar|TargetScan|TargetSpy
HELZ2	Q9BYK8		hsa-miR-206	0.675026	15	Very High	BCmicrO|BiTargeting|ElMMo3|MBStar|MAMI|microrna.org|MirAncesTar|mirCoX|miRDB|MirTar|Mirza-G|RepTar|RNAhybrid|TargetRank|TargetScan
SLC8A2	Q9UPR5		hsa-miR-206	0.674955	17	Very High	BCmicrO|BiTargeting|CoMeTa|DIANA|ElMMo3|MBStar|MAMI|microrna.org|MirAncesTar|miRcode|mirCoX|miRDB|MirMAP|Mirza-G|RepTar|RNAhybrid|TargetScan
PCDHAC2	Q9Y5I4		hsa-miR-320d	0.674926	12	Very High	BCmicrO|ElMMo3|MBStar|microrna.org|MirAncesTar|miRDB|MirMAP|MirSNP|MirTar|Mirza-G|RepTar|TargetScan
RNF185	Q96GF1		hsa-miR-320b	0.674737	16	Very High	BCmicrO|BiTargeting|CoMeTa|DIANA|ElMMo3|MBStar|microrna.org|MirAncesTar|miRDB|MirMAP|MirTar|Mirza-G|PACCMIT|RepTar|TargetScan|TargetSpy
WWC2	Q6AWC2		hsa-miR-320d	0.674646	16	Very High	BCmicrO|CoMeTa|Cupid|DIANA|ElMMo3|MBStar|microrna.org|MirAncesTar|miRDB|MirMAP|MirTar|Mirza-G|RepTar|RNAhybrid|TargetScan|TargetSpy
PMPCB	O75439		hsa-miR-320c	0.674067	16	Very High	BCmicrO|BiTargeting|CoMeTa|Cupid|ElMMo3|MBStar|microrna.org|MirAncesTar|miRDB|MirMAP|MirTar|Mirza-G|PACCMIT|RNAhybrid|TargetScan|TargetSpy
NXT2	Q9NPJ8		hsa-miR-320b	0.674043	15	Very High	BCmicrO|CoMeTa|DIANA|ElMMo3|MBStar|microrna.org|MirAncesTar|miRDB|MirMAP|MirTar|miRTar2GO|Mirza-G|RepTar|RNAhybrid|TargetScan
NPAS2	Q99743		hsa-miR-320b	0.673941	14	Very High	BCmicrO|CoMeTa|Cupid|DIANA|ElMMo3|MBStar|microrna.org|MirAncesTar|miRDB|MirMAP|MirTar|PACCMIT|RepTar|TargetScan
SUPT16H	Q9Y5B9		hsa-miR-320c	0.673529	17	Very High	BCmicrO|BiTargeting|CoMeTa|Cupid|DIANA|ElMMo3|MBStar|microrna.org|MirAncesTar|miRDB|MirMAP|miRTar2GO|Mirza-G|RepTar|RNAhybrid|TargetScan|TargetSpy
MAP7	Q14244		hsa-miR-320b	0.673428	17	Very High	BCmicrO|BiTargeting|CoMeTa|DIANA|ElMMo3|MBStar|microrna.org|MirAncesTar|miRDB|MirMAP|MirSNP|MirTar|miRTar2GO|Mirza-G|RNAhybrid|TargetScan|TargetSpy
ASXL2	Q76L83		hsa-miR-206	0.673266	19	Very High	BCmicrO|BiTargeting|CoMeTa|Cupid|DIANA|ElMMo3|MBStar|microrna.org|MirAncesTar|miRcode|mirCoX|miRDB|MirMAP|miRTar2GO|Mirza-G|MultiMiTar|RepTar|RNAhybrid|TargetScan
CDH20	Q9HBT6		hsa-miR-320b	0.673094	14	Very High	BCmicrO|BiTargeting|CoMeTa|Cupid|DIANA|ElMMo3|MBStar|microrna.org|MirAncesTar|MirMAP|MirTar|PACCMIT|RepTar|TargetScan
PCGF5	Q86SE9		hsa-miR-320c	0.673075	16	Very High	BCmicrO|BiTargeting|DIANA|ElMMo3|MBStar|microrna.org|MirAncesTar|miRDB|MirMAP|MirSNP|MirTar|miRTar2GO|Mirza-G|RepTar|TargetScan|TargetSpy
RNF185	Q96GF1		hsa-miR-320d	0.673051	16	Very High	BCmicrO|BiTargeting|CoMeTa|DIANA|ElMMo3|MBStar|microrna.org|MirAncesTar|miRDB|MirMAP|MirTar|Mirza-G|PACCMIT|RepTar|TargetScan|TargetSpy
NETO2	Q8NC67		hsa-miR-206	0.673039	19	Very High	BCmicrO|BiTargeting|DIANA|ElMMo3|MBStar|MAMI|microrna.org|MirAncesTar|mirbase|miRcode|mirCoX|miRDB|MirMAP|MirTar|Mirza-G|RepTar|RNAhybrid|TargetRank|TargetSpy
SYNCRIP	O60506		hsa-miR-206	0.673013	14	Very High	BCmicrO|BiTargeting|CoMeTa|Cupid|DIANA|ElMMo3|MBStar|MirAncesTar|miRcode|mirCoX|MirMAP|miRTar2GO|Mirza-G|TargetScan
TOMM70	O94826		hsa-miR-206	0.672985	16	Very High	BCmicrO|Cupid|DIANA|ElMMo3|MBStar|microrna.org|MirAncesTar|miRcode|mirCoX|MirMAP|miRTar2GO|Mirza-G|MultiMiTar|RepTar|TargetScan|TargetSpy
COL4A3	Q01955		hsa-miR-206	0.672407	18	Very High	BCmicrO|CoMeTa|DIANA|ElMMo3|MBStar|microrna.org|MirAncesTar|miRcode|mirCoX|miRDB|MirMAP|Mirza-G|PACCMIT|RepTar|RNAhybrid|TargetRank|TargetScan|TargetSpy
GOLGA1	Q92805		hsa-miR-320d	0.672389	16	Very High	BCmicrO|CoMeTa|Cupid|DIANA|ElMMo3|MBStar|microrna.org|MirAncesTar|miRDB|MirMAP|MirTar|Mirza-G|RepTar|RNAhybrid|TargetScan|TargetSpy
BMI1	P35226		hsa-miR-320c	0.67228	15	Very High	BCmicrO|CoMeTa|Cupid|DIANA|ElMMo3|MBStar|microrna.org|MirAncesTar|miRDB|MirMAP|MirTar|Mirza-G|RNAhybrid|TargetScan|TargetSpy
MCL1	Q07820		hsa-miR-320d	0.672187	15	Very High	BCmicrO|BiTargeting|CoMeTa|DIANA|ElMMo3|MBStar|microrna.org|MirAncesTar|miRDB|MirMAP|MirTar|Mirza-G|PACCMIT|RNA22|TargetSpy
NR3C1	P04150		hsa-miR-320c	0.671924	13	Very High	BCmicrO|CoMeTa|DIANA|ElMMo3|MBStar|microrna.org|MirAncesTar|miRDB|MirMAP|miRTar2GO|RepTar|RNAhybrid|TargetScan
SYNCRIP	O60506		hsa-miR-320d	0.671888	13	Very High	BCmicrO|BiTargeting|CoMeTa|Cupid|DIANA|ElMMo3|MBStar|microrna.org|MirAncesTar|miRDB|MirMAP|MirTar|Mirza-G
ARHGAP5	Q13017		hsa-miR-320c	0.671789	17	Very High	BCmicrO|CoMeTa|Cupid|DIANA|ElMMo3|MBStar|microrna.org|MirAncesTar|miRDB|MirMAP|MirTar|miRTar2GO|Mirza-G|PACCMIT|RepTar|RNAhybrid|TargetSpy
KDM2B	Q8NHM5		hsa-miR-206	0.671768	17	Very High	BCmicrO|Cupid|DIANA|ElMMo3|MBStar|MAMI|microrna.org|MirAncesTar|miRcode|mirCoX|miRDB|MirMAP|Mirza-G|PACCMIT|RepTar|RNAhybrid|TargetScan
CYTH1	Q15438		hsa-miR-320d	0.671715	16	Very High	BCmicrO|BiTargeting|CoMeTa|Cupid|DIANA|ElMMo3|MBStar|microrna.org|MirAncesTar|MirMAP|MirTar|Mirza-G|PACCMIT|RepTar|RNAhybrid|TargetScan
PCDHA10	Q9Y5I2		hsa-miR-320d	0.671694	15	Very High	BCmicrO|BiTargeting|CoMeTa|ElMMo3|MBStar|microrna.org|MirAncesTar|miRDB|MirMAP|MirSNP|MirTar|Mirza-G|RepTar|RNAhybrid|TargetScan
WDR6	Q9NNW5		hsa-miR-206	0.671257	17	Very High	BCmicrO|CoMeTa|DIANA|ElMMo3|MAMI|microrna.org|MirAncesTar|miRcode|mirCoX|miRDB|MirMAP|Mirza-G|PACCMIT|RepTar|RNAhybrid|TargetScan|TargetSpy
LETM1	O95202		hsa-miR-206	0.671063	14	Very High	BCmicrO|CoMeTa|Cupid|DIANA|ElMMo3|MBStar|MAMI|miRcode|mirCoX|MirMAP|Mirza-G|RepTar|TargetScan|TargetSpy
FBXL14	Q8N1E6		hsa-miR-206	0.67096	16	Very High	BCmicrO|CoMeTa|DIANA|ElMMo3|microrna.org|MirAncesTar|miRcode|mirCoX|miRDB|MirMAP|MirSNP|Mirza-G|RepTar|TargetRank|TargetScan|TargetSpy
MAPK1IP1L	Q8NDC0		hsa-miR-320c	0.670702	17	Very High	BCmicrO|BiTargeting|CoMeTa|DIANA|ElMMo3|MBStar|microrna.org|MirAncesTar|miRDB|MirMAP|MirTar|miRTar2GO|Mirza-G|RepTar|RNAhybrid|TargetScan|TargetSpy
BMP6	P22004		hsa-miR-320b	0.670524	14	Very High	BCmicrO|CoMeTa|Cupid|ElMMo3|microrna.org|MirAncesTar|miRDB|MirSNP|MirTar|miRTar2GO|Mirza-G|RepTar|TargetScan|TargetSpy
RNF44	Q7L0R7		hsa-miR-206	0.670334	17	Very High	BCmicrO|CoMeTa|Cupid|DIANA|ElMMo3|microrna.org|MirAncesTar|miRcode|mirCoX|miRDB|MirMAP|miRTar2GO|Mirza-G|MultiMiTar|RepTar|RNAhybrid|TargetScan
CPEB1	Q9BZB8		hsa-miR-320d	0.669967	17	Very High	BCmicrO|BiTargeting|CoMeTa|Cupid|DIANA|ElMMo3|MBStar|microrna.org|MirAncesTar|miRDB|MirMAP|Mirza-G|PACCMIT|RepTar|RNAhybrid|TargetScan|TargetSpy
CAMTA1	Q9Y6Y1		hsa-miR-320b	0.669695	17	Very High	BCmicrO|CoMeTa|Cupid|DIANA|ElMMo3|MBStar|microrna.org|MirAncesTar|miRDB|MirMAP|miRTar2GO|Mirza-G|PACCMIT|RepTar|RNA22|RNAhybrid|TargetSpy
SOBP	A7XYQ1		hsa-miR-320b	0.669602	16	Very High	BCmicrO|CoMeTa|Cupid|DIANA|ElMMo3|MBStar|microrna.org|MirAncesTar|miRDB|MirMAP|miRTar2GO|Mirza-G|PACCMIT|RepTar|RNAhybrid|TargetScan
PCDHA7	Q9UN72		hsa-miR-320d	0.669486	15	Very High	BCmicrO|BiTargeting|DIANA|ElMMo3|MBStar|microrna.org|MirAncesTar|miRDB|MirMAP|MirSNP|MirTar|Mirza-G|RepTar|RNAhybrid|TargetScan
HNRNPC	P07910		hsa-miR-320c	0.669338	18	Very High	BCmicrO|BiTargeting|CoMeTa|Cupid|DIANA|ElMMo3|MBStar|microrna.org|MirAncesTar|miRDB|MirMAP|miRTar2GO|Mirza-G|PACCMIT|RepTar|RNAhybrid|TargetScan|TargetSpy
TMEM64	Q6YI46		hsa-miR-320b	0.669254	15	Very High	BCmicrO|Cupid|DIANA|ElMMo3|MBStar|microrna.org|MirAncesTar|miRDB|MirMAP|miRTar2GO|Mirza-G|PACCMIT|RepTar|RNAhybrid|TargetScan
ID4	P47928		hsa-miR-206	0.669246	17	Very High	BCmicrO|CoMeTa|Cupid|DIANA|ElMMo3|MBStar|MAMI|MirAncesTar|miRcode|mirCoX|miRDB|MirMAP|miRTar2GO|Mirza-G|MultiMiTar|RepTar|RNAhybrid
USP25	Q9UHP3		hsa-miR-320c	0.669067	16	Very High	BCmicrO|CoMeTa|DIANA|ElMMo3|MBStar|microrna.org|MirAncesTar|miRDB|MirMAP|MirTar|miRTar2GO|Mirza-G|PACCMIT|RepTar|RNAhybrid|TargetSpy
KMT5B	Q4FZB7		hsa-miR-320c	0.668896	15	Very High	BCmicrO|CoMeTa|Cupid|DIANA|ElMMo3|MBStar|microrna.org|MirAncesTar|MirMAP|miRTar2GO|Mirza-G|PACCMIT|RNAhybrid|TargetScan|TargetSpy
CDC42SE1	Q9NRR8		hsa-miR-423-5p	0.668594	17	Very High	BiTargeting|CoMeTa|DIANA|ElMMo3|MBStar|MirAncesTar|miRDB|MirMAP|MirTar|miRTar2GO|Mirza-G|MultiMiTar|PITA|RepTar|RNA22|TargetRank|TargetScan
PBX1	P40424		hsa-miR-320b	0.668563	14	Very High	BCmicrO|DIANA|ElMMo3|MBStar|microrna.org|MirAncesTar|miRDB|MirMAP|MirTar|miRTar2GO|Mirza-G|RNA22|RNAhybrid|TargetScan
NMT2	O60551		hsa-miR-206	0.668513	16	Very High	BCmicrO|CoMeTa|DIANA|ElMMo3|MBStar|MAMI|MirAncesTar|miRcode|mirCoX|MirMAP|miRTar2GO|Mirza-G|MultiMiTar|RepTar|RNAhybrid|TargetScan
NRP1	O14786		hsa-miR-320d	0.66824	17	Very High	BCmicrO|CoMeTa|Cupid|DIANA|ElMMo3|MBStar|microrna.org|MirAncesTar|miRDB|MirMAP|MirTar|Mirza-G|PACCMIT|RepTar|RNAhybrid|TargetScan|TargetSpy
PCDHA1	Q9Y5I3		hsa-miR-320d	0.668239	15	Very High	BCmicrO|BiTargeting|DIANA|ElMMo3|MBStar|microrna.org|MirAncesTar|miRDB|MirMAP|MirSNP|MirTar|Mirza-G|RepTar|RNAhybrid|TargetScan
PTPRA	P18433		hsa-miR-206	0.66815	15	Very High	BCmicrO|CoMeTa|DIANA|ElMMo3|MBStar|MAMI|microrna.org|MirAncesTar|miRcode|mirCoX|MirMAP|Mirza-G|RNAhybrid|TargetScan|TargetSpy
CD47	Q08722		hsa-miR-320c	0.667988	16	Very High	BCmicrO|BiTargeting|CoMeTa|DIANA|ElMMo3|MBStar|microrna.org|MirAncesTar|miRDB|MirMAP|MirTar|Mirza-G|PACCMIT|RepTar|RNAhybrid|TargetSpy
AMOTL2	Q9Y2J4		hsa-miR-206	0.667586	19	Very High	BCmicrO|BiTargeting|CoMeTa|Cupid|DIANA|ElMMo3|MBStar|MirAncesTar|miRcode|mirCoX|miRDB|MirMAP|MirSNP|Mirza-G|MultiMiTar|RepTar|RNAhybrid|TargetRank|TargetScan
KCNS3	Q9BQ31		hsa-miR-320c	0.667568	15	Very High	BCmicrO|CoMeTa|DIANA|ElMMo3|MBStar|microrna.org|MirAncesTar|miRDB|MirMAP|MirTar|Mirza-G|PACCMIT|RepTar|RNAhybrid|TargetScan
ARMC1	Q9NVT9		hsa-miR-320c	0.667321	15	Very High	BCmicrO|CoMeTa|Cupid|DIANA|ElMMo3|MBStar|microrna.org|MirAncesTar|miRDB|MirMAP|miRTar2GO|Mirza-G|RNAhybrid|TargetScan|TargetSpy
PGAM1	P18669		hsa-miR-206	0.667132	14	Very High	BCmicrO|CoMeTa|Cupid|DIANA|ElMMo3|MAMI|MirAncesTar|miRcode|mirCoX|MirMAP|miRTar2GO|RepTar|RNAhybrid|TargetScan
MAP7	Q14244		hsa-miR-320c	0.667023	16	Very High	BCmicrO|CoMeTa|DIANA|ElMMo3|MBStar|microrna.org|MirAncesTar|miRDB|MirMAP|MirSNP|MirTar|miRTar2GO|Mirza-G|RNAhybrid|TargetScan|TargetSpy
ARMCX2	Q7L311		hsa-miR-320b	0.667006	15	Very High	BCmicrO|CoMeTa|Cupid|DIANA|ElMMo3|microrna.org|MirAncesTar|miRDB|MirMAP|MirTar|Mirza-G|PACCMIT|RepTar|RNAhybrid|TargetScan
KCNS3	Q9BQ31		hsa-miR-320b	0.666948	15	Very High	BCmicrO|CoMeTa|DIANA|ElMMo3|MBStar|microrna.org|MirAncesTar|miRDB|MirMAP|MirTar|Mirza-G|PACCMIT|RNAhybrid|TargetScan|TargetSpy
PCDHA11	Q9Y5I1		hsa-miR-320d	0.666916	14	Very High	BCmicrO|BiTargeting|DIANA|ElMMo3|MBStar|microrna.org|MirAncesTar|miRDB|MirMAP|MirSNP|MirTar|Mirza-G|RepTar|TargetScan
ZFHX4	Q86UP3		hsa-miR-206	0.666811	16	Very High	BCmicrO|CoMeTa|Cupid|DIANA|ElMMo3|MBStar|microrna.org|MirAncesTar|miRcode|mirCoX|MirMAP|Mirza-G|MultiMiTar|RepTar|RNAhybrid|TargetScan
PSEN1	P49768		hsa-miR-206	0.66674	12	Very High	BCmicrO|CoMeTa|DIANA|MBStar|microrna.org|MirAncesTar|miRcode|mirCoX|MirMAP|miRTar2GO|PicTar|RNAhybrid
KLF13	Q9Y2Y9		hsa-miR-320b	0.666725	17	Very High	BCmicrO|BiTargeting|CoMeTa|DIANA|ElMMo3|microrna.org|MirAncesTar|miRDB|MirMAP|MirTar|miRTar2GO|Mirza-G|PACCMIT|RepTar|RNAhybrid|TargetScan|TargetSpy
TIGD6	Q17RP2		hsa-miR-206	0.666635	17	Very High	BCmicrO|CoMeTa|DIANA|ElMMo3|microrna.org|MirAncesTar|miRcode|mirCoX|miRDB|MirMAP|Mirza-G|MultiMiTar|RepTar|RNAhybrid|TargetRank|TargetScan|TargetSpy
RGS9BP	Q6ZS82		hsa-miR-320b	0.666565	14	Very High	BCmicrO|DIANA|ElMMo3|MBStar|microrna.org|MirAncesTar|miRDB|MirMAP|MirTar|Mirza-G|PACCMIT|RNAhybrid|TargetScan|TargetSpy
CREBRF	Q8IUR6		hsa-miR-320b	0.666552	14	Very High	BCmicrO|Cupid|DIANA|ElMMo3|MBStar|microrna.org|MirAncesTar|miRDB|MirMAP|miRTar2GO|PACCMIT|RNAhybrid|TargetScan|TargetSpy
FLRT3	Q9NZU0		hsa-miR-320b	0.666551	15	Very High	BCmicrO|CoMeTa|Cupid|DIANA|ElMMo3|MBStar|microrna.org|MirAncesTar|miRDB|MirMAP|Mirza-G|PACCMIT|RepTar|TargetScan|TargetSpy
SCAF11	Q99590		hsa-miR-206	0.666542	18	Very High	BCmicrO|BiTargeting|CoMeTa|ElMMo3|MBStar|microrna.org|MirAncesTar|miRcode|mirCoX|miRDB|MirMAP|MirSNP|MirTar|miRTar2GO|Mirza-G|RepTar|RNAhybrid|TargetRank
PBX1	P40424		hsa-miR-320c	0.666178	13	Very High	BCmicrO|DIANA|ElMMo3|MBStar|microrna.org|MirAncesTar|miRDB|MirMAP|MirTar|miRTar2GO|Mirza-G|RNAhybrid|TargetScan
FLRT3	Q9NZU0		hsa-miR-320d	0.665817	15	Very High	BCmicrO|CoMeTa|Cupid|DIANA|ElMMo3|MBStar|microrna.org|MirAncesTar|miRDB|MirMAP|MirTar|Mirza-G|PACCMIT|RepTar|TargetScan
CD47	Q08722		hsa-miR-320d	0.665731	15	Very High	BCmicrO|CoMeTa|DIANA|ElMMo3|MBStar|microrna.org|MirAncesTar|miRDB|MirMAP|MirTar|Mirza-G|PACCMIT|RepTar|RNAhybrid|TargetSpy
INTS6	Q9UL03		hsa-miR-206	0.665607	21	Very High	BCmicrO|BiTargeting|CoMeTa|Cupid|DIANA|ElMMo3|MBStar|microrna.org|MirAncesTar|miRcode|mirCoX|miRDB|MirMAP|MirSNP|MirTar|Mirza-G|MultiMiTar|RepTar|RNAhybrid|TargetRank|TargetSpy
PNN	Q9H307		hsa-miR-320b	0.665263	15	Very High	BCmicrO|DIANA|ElMMo3|MBStar|microrna.org|MirAncesTar|miRDB|MirMAP|MirTar|miRTar2GO|Mirza-G|PACCMIT|RepTar|RNAhybrid|TargetSpy
PLEKHO2	Q8TD55		hsa-miR-206	0.664869	17	Very High	BCmicrO|BiTargeting|CoMeTa|DIANA|ElMMo3|MBStar|microrna.org|MirAncesTar|miRcode|mirCoX|miRDB|MirMAP|miRTar2GO|Mirza-G|MultiMiTar|RepTar|TargetScan
RAB43	Q86YS6		hsa-miR-206	0.664778	17	Very High	BCmicrO|BiTargeting|DIANA|ElMMo3|MBStar|microrna.org|MirAncesTar|miRcode|mirCoX|miRDB|MirMAP|MirTar|MultiMiTar|RepTar|RNAhybrid|TargetRank|TargetScan
H3F3B	P84243		hsa-miR-320b	0.664772	17	Very High	BCmicrO|CoMeTa|DIANA|ElMMo3|MBStar|microrna.org|MirAncesTar|miRDB|MirMAP|MirSNP|miRTar2GO|Mirza-G|PACCMIT|RepTar|RNAhybrid|TargetScan|TargetSpy
ARIH1	Q9Y4X5		hsa-miR-206	0.664745	15	Very High	BCmicrO|Cupid|DIANA|ElMMo3|microrna.org|MirAncesTar|miRcode|mirCoX|miRDB|MirMAP|MirTar|miRTar2GO|RNAhybrid|TargetScan|TargetSpy
CELSR2	Q9HCU4		hsa-miR-423-5p	0.664646	18	Very High	CoMeTa|DIANA|ElMMo3|MBStar|MirAncesTar|miRDB|MirMAP|MirSNP|miRTar2GO|Mirza-G|MultiMiTar|PACCMIT|PITA|RepTar|RNA22|RNAhybrid|TargetRank|TargetScan
NPAS2	Q99743		hsa-miR-320c	0.664589	13	Very High	BCmicrO|CoMeTa|Cupid|DIANA|ElMMo3|microrna.org|MirAncesTar|miRDB|MirMAP|MirTar|PACCMIT|RepTar|TargetScan
SLC35G1	Q2M3R5		hsa-miR-206	0.664555	20	Very High	BCmicrO|BiTargeting|DIANA|ElMMo3|MBStar|microrna.org|MirAncesTar|mirbase|miRcode|mirCoX|miRDB|MirMAP|MirTar|miRTar2GO|Mirza-G|PACCMIT|RepTar|RNAhybrid|TargetRank|TargetSpy
KCNS3	Q9BQ31		hsa-miR-320d	0.664529	15	Very High	BCmicrO|CoMeTa|DIANA|ElMMo3|MBStar|microrna.org|MirAncesTar|miRDB|MirMAP|MirTar|Mirza-G|PACCMIT|RepTar|RNAhybrid|TargetScan
KMT5B	Q4FZB7		hsa-miR-320d	0.664465	15	Very High	BCmicrO|CoMeTa|Cupid|DIANA|ElMMo3|MBStar|microrna.org|MirAncesTar|MirMAP|Mirza-G|PACCMIT|RepTar|RNAhybrid|TargetScan|TargetSpy
FAM107B	Q9H098		hsa-miR-206	0.664428	17	Very High	BCmicrO|DIANA|ElMMo3|MBStar|microrna.org|MirAncesTar|miRcode|mirCoX|miRDB|MirMAP|miRTar2GO|Mirza-G|MultiMiTar|RepTar|RNAhybrid|TargetRank|TargetScan
TNKS2	Q9H2K2		hsa-miR-320c	0.664335	14	Very High	BCmicrO|BiTargeting|CoMeTa|Cupid|DIANA|ElMMo3|MBStar|microrna.org|MirAncesTar|MirMAP|miRTar2GO|Mirza-G|RepTar|TargetScan
PNN	Q9H307		hsa-miR-320c	0.66432	14	Very High	BCmicrO|DIANA|ElMMo3|MBStar|microrna.org|MirAncesTar|miRDB|MirMAP|MirTar|miRTar2GO|Mirza-G|PACCMIT|RepTar|RNAhybrid
ZBTB21	Q9ULJ3		hsa-miR-206	0.664149	17	Very High	BCmicrO|DIANA|ElMMo3|MBStar|microrna.org|MirAncesTar|miRcode|mirCoX|miRDB|MirMAP|MirSNP|miRTar2GO|Mirza-G|MultiMiTar|RepTar|TargetRank|TargetScan
ASB6	Q9NWX5		hsa-miR-423-5p	0.664082	18	Very High	BiTargeting|CoMeTa|DIANA|ElMMo3|MirAncesTar|miRDB|MirMAP|MirSNP|MirTar|miRTar2GO|Mirza-G|MultiMiTar|PITA|RepTar|RNAhybrid|TargetRank|TargetScan|TargetSpy
RAB11A	P62491		hsa-miR-320d	0.664071	13	Very High	BCmicrO|CoMeTa|Cupid|DIANA|ElMMo3|MBStar|microrna.org|MirAncesTar|miRDB|MirMAP|Mirza-G|RNAhybrid|TargetScan
HOXA10	P31260		hsa-miR-320d	0.66394	14	Very High	BCmicrO|CoMeTa|Cupid|ElMMo3|MBStar|microrna.org|MirAncesTar|miRDB|MirMAP|MirTar|Mirza-G|RepTar|RNAhybrid|TargetScan
ARID5B	Q14865		hsa-miR-320d	0.663687	15	Very High	BCmicrO|CoMeTa|Cupid|DIANA|ElMMo3|MBStar|microrna.org|MirAncesTar|miRDB|MirMAP|Mirza-G|RepTar|RNAhybrid|TargetScan|TargetSpy
BMP6	P22004		hsa-miR-320c	0.663637	13	Very High	BCmicrO|CoMeTa|Cupid|ElMMo3|microrna.org|MirAncesTar|miRDB|MirTar|miRTar2GO|Mirza-G|RepTar|TargetScan|TargetSpy
MAP7D1	Q3KQU3		hsa-miR-423-5p	0.663408	18	Very High	BiTargeting|CoMeTa|DIANA|ElMMo3|MirAncesTar|mirbase|miRDB|MirMAP|miRTar2GO|Mirza-G|MultiMiTar|PACCMIT|PITA|RepTar|RNA22|RNAhybrid|TargetRank|TargetScan
MORC3	Q14149		hsa-miR-320b	0.663316	15	Very High	BCmicrO|BiTargeting|CoMeTa|DIANA|ElMMo3|MBStar|microrna.org|MirAncesTar|miRDB|MirMAP|MirTar|miRTar2GO|RNAhybrid|TargetScan|TargetSpy
DDX42	Q86XP3		hsa-miR-320b	0.6632	18	Very High	BCmicrO|BiTargeting|CoMeTa|DIANA|ElMMo3|MBStar|microrna.org|MirAncesTar|miRDB|MirMAP|MirSNP|MirTar|miRTar2GO|Mirza-G|RepTar|RNAhybrid|TargetScan|TargetSpy
RGS9BP	Q6ZS82		hsa-miR-320c	0.663095	14	Very High	BCmicrO|DIANA|ElMMo3|MBStar|microrna.org|MirAncesTar|miRDB|MirMAP|MirTar|Mirza-G|PACCMIT|RNAhybrid|TargetScan|TargetSpy
RGS9BP	Q6ZS82		hsa-miR-320d	0.663072	14	Very High	BCmicrO|DIANA|ElMMo3|MBStar|microrna.org|MirAncesTar|miRDB|MirMAP|MirTar|Mirza-G|PACCMIT|RNAhybrid|TargetScan|TargetSpy
C20orf27	Q9GZN8		hsa-miR-423-5p	0.663027	17	Very High	BiTargeting|CoMeTa|DIANA|ElMMo3|MBStar|MirAncesTar|mirbase|miRDB|MirMAP|MirSNP|miRTar2GO|Mirza-G|PITA|RepTar|RNAhybrid|TargetRank|TargetScan
FOXP4	Q8IVH2		hsa-miR-423-5p	0.663025	17	Very High	BiTargeting|DIANA|ElMMo3|MBStar|MirAncesTar|miRDB|MirMAP|MirSNP|MirTar|miRTar2GO|Mirza-G|PACCMIT|PITA|RepTar|RNAhybrid|TargetRank|TargetScan
ZMYM4	Q5VZL5		hsa-miR-423-5p	0.662972	19	Very High	BiTargeting|CoMeTa|Cupid|DIANA|ElMMo3|MBStar|MirAncesTar|miRDB|MirMAP|MirTar|miRTar2GO|Mirza-G|MultiMiTar|PACCMIT|PITA|RepTar|RNA22|TargetRank|TargetScan
DAG1	Q14118		hsa-miR-320c	0.66294	16	Very High	BCmicrO|CoMeTa|DIANA|ElMMo3|MBStar|microrna.org|MirAncesTar|miRDB|MirMAP|MirTar|miRTar2GO|Mirza-G|PACCMIT|RepTar|RNAhybrid|TargetScan
CPEB1	Q9BZB8		hsa-miR-320c	0.662752	16	Very High	BCmicrO|BiTargeting|CoMeTa|Cupid|DIANA|ElMMo3|MBStar|microrna.org|MirAncesTar|miRDB|MirMAP|Mirza-G|PACCMIT|RNAhybrid|TargetScan|TargetSpy
DDX42	Q86XP3		hsa-miR-320c	0.662695	18	Very High	BCmicrO|BiTargeting|CoMeTa|DIANA|ElMMo3|MBStar|microrna.org|MirAncesTar|miRDB|MirMAP|MirSNP|MirTar|miRTar2GO|Mirza-G|RepTar|RNAhybrid|TargetScan|TargetSpy
SLC31A1	O15431		hsa-miR-206	0.662684	18	Very High	BCmicrO|BiTargeting|CoMeTa|Cupid|DIANA|ElMMo3|MBStar|microrna.org|MirAncesTar|miRcode|mirCoX|MirMAP|miRTar2GO|Mirza-G|MultiMiTar|RepTar|TargetScan|TargetSpy
TMEM2	Q9UHN6		hsa-miR-320c	0.662629	16	Very High	BCmicrO|CoMeTa|Cupid|DIANA|ElMMo3|MBStar|microrna.org|MirAncesTar|miRDB|MirMAP|Mirza-G|PACCMIT|RepTar|RNAhybrid|TargetScan|TargetSpy
UHMK1	Q8TAS1		hsa-miR-206	0.662322	15	Very High	BCmicrO|BiTargeting|DIANA|ElMMo3|MBStar|MirAncesTar|miRcode|mirCoX|miRDB|MirMAP|miRTar2GO|Mirza-G|MultiMiTar|RepTar|TargetScan
NEDD4L	Q96PU5		hsa-miR-206	0.662178	17	Very High	BCmicrO|BiTargeting|CoMeTa|Cupid|DIANA|ElMMo3|MBStar|microrna.org|MirAncesTar|miRcode|mirCoX|MirMAP|miRTar2GO|Mirza-G|RepTar|RNAhybrid|TargetScan
BANP	Q8N9N5		hsa-miR-320b	0.66208	14	Very High	BCmicrO|CoMeTa|DIANA|ElMMo3|microrna.org|MirAncesTar|miRDB|MirMAP|MirTar|Mirza-G|RepTar|RNAhybrid|TargetScan|TargetSpy
CD47	Q08722		hsa-miR-320b	0.662055	16	Very High	BCmicrO|BiTargeting|CoMeTa|DIANA|ElMMo3|MBStar|microrna.org|MirAncesTar|miRDB|MirMAP|MirTar|Mirza-G|PACCMIT|RepTar|RNAhybrid|TargetSpy
TMEM108	Q6UXF1		hsa-miR-320c	0.662028	14	Very High	BCmicrO|BiTargeting|DIANA|ElMMo3|MBStar|microrna.org|MirAncesTar|MirMAP|MirTar|Mirza-G|RepTar|RNAhybrid|TargetScan|TargetSpy
BANP	Q8N9N5		hsa-miR-320d	0.661947	14	Very High	BCmicrO|CoMeTa|DIANA|ElMMo3|microrna.org|MirAncesTar|miRDB|MirMAP|MirTar|Mirza-G|RepTar|RNAhybrid|TargetScan|TargetSpy
KLHL15	Q96M94		hsa-miR-320c	0.661796	13	Very High	BCmicrO|Cupid|DIANA|ElMMo3|MBStar|microrna.org|MirAncesTar|miRDB|MirMAP|MirTar|miRTar2GO|Mirza-G|TargetScan
NDRG3	Q9UGV2		hsa-miR-320d	0.661682	16	Very High	BCmicrO|BiTargeting|CoMeTa|Cupid|DIANA|ElMMo3|MBStar|microrna.org|MirAncesTar|miRDB|MirMAP|Mirza-G|RepTar|RNAhybrid|TargetScan|TargetSpy
TMEM64	Q6YI46		hsa-miR-320c	0.661459	15	Very High	BCmicrO|Cupid|DIANA|ElMMo3|MBStar|microrna.org|MirAncesTar|miRDB|MirMAP|miRTar2GO|Mirza-G|PACCMIT|RepTar|RNAhybrid|TargetScan
ELOF1	P60002		hsa-miR-206	0.661331	16	Very High	BCmicrO|BiTargeting|Cupid|ElMMo3|microrna.org|MirAncesTar|miRcode|mirCoX|miRDB|MirMAP|miRTar2GO|Mirza-G|PACCMIT|RepTar|RNAhybrid|TargetScan
ZMYM4	Q5VZL5		hsa-miR-320c	0.661285	15	Very High	BCmicrO|CoMeTa|Cupid|DIANA|ElMMo3|microrna.org|MirAncesTar|miRDB|MirMAP|MirSNP|miRTar2GO|Mirza-G|RNA22|TargetScan|TargetSpy
FAM49B	Q9NUQ9		hsa-miR-320b	0.661207	14	Very High	BCmicrO|CoMeTa|Cupid|DIANA|ElMMo3|MBStar|microrna.org|MirAncesTar|miRDB|MirMAP|MirTar|RNAhybrid|TargetScan|TargetSpy
BANP	Q8N9N5		hsa-miR-320c	0.661073	14	Very High	BCmicrO|CoMeTa|DIANA|ElMMo3|microrna.org|MirAncesTar|miRDB|MirMAP|MirTar|Mirza-G|RepTar|RNAhybrid|TargetScan|TargetSpy
WEE1	P30291		hsa-miR-206	0.661018	19	Very High	BCmicrO|CoMeTa|Cupid|DIANA|ElMMo3|MBStar|microrna.org|MirAncesTar|miRcode|mirCoX|miRDB|MirMAP|MirSNP|MirTar|miRTar2GO|Mirza-G|RepTar|RNAhybrid|TargetRank
ARMCX2	Q7L311		hsa-miR-320d	0.660861	14	Very High	BCmicrO|CoMeTa|Cupid|DIANA|ElMMo3|microrna.org|MirAncesTar|miRDB|MirMAP|Mirza-G|PACCMIT|RepTar|RNAhybrid|TargetScan
SPCS2	Q15005		hsa-miR-320b	0.660823	16	Very High	BCmicrO|CoMeTa|DIANA|ElMMo3|MBStar|microrna.org|MirAncesTar|miRDB|MirMAP|miRTar2GO|Mirza-G|PACCMIT|RepTar|RNAhybrid|TargetScan|TargetSpy
EPHB1	P54762		hsa-miR-206	0.660646	20	Very High	BCmicrO|BiTargeting|CoMeTa|Cupid|DIANA|ElMMo3|MBStar|microrna.org|MirAncesTar|miRcode|mirCoX|miRDB|MirMAP|MirSNP|MirTar|Mirza-G|MultiMiTar|RepTar|RNAhybrid|TargetRank
PCDHA12	Q9UN75		hsa-miR-320d	0.66064	14	Very High	BCmicrO|BiTargeting|ElMMo3|MBStar|microrna.org|MirAncesTar|miRDB|MirMAP|MirSNP|MirTar|Mirza-G|RepTar|RNAhybrid|TargetScan
HEY1	Q9Y5J3		hsa-miR-320d	0.660584	16	Very High	BCmicrO|CoMeTa|Cupid|DIANA|ElMMo3|MBStar|microrna.org|MirAncesTar|miRDB|MirMAP|MirTar|Mirza-G|PACCMIT|RNAhybrid|TargetScan|TargetSpy
GNE	Q9Y223		hsa-miR-206	0.660369	18	Very High	BCmicrO|CoMeTa|DIANA|ElMMo3|MBStar|microrna.org|MirAncesTar|miRcode|mirCoX|miRDB|MirMAP|miRTar2GO|Mirza-G|MultiMiTar|RepTar|RNAhybrid|TargetScan|TargetSpy
HIC2	Q96JB3		hsa-miR-206	0.660295	14	Very High	BCmicrO|CoMeTa|DIANA|ElMMo3|MAMI|MirAncesTar|miRcode|mirCoX|miRDB|MirMAP|miRTar2GO|MultiMiTar|RepTar|TargetScan
ATXN1L	P0C7T5		hsa-miR-206	0.660164	16	Very High	BCmicrO|Cupid|DIANA|ElMMo3|MBStar|microrna.org|MirAncesTar|miRcode|mirCoX|miRDB|MirMAP|MirSNP|MirTar|miRTar2GO|Mirza-G|TargetScan
SYNCRIP	O60506		hsa-miR-320c	0.660141	13	Very High	BCmicrO|BiTargeting|CoMeTa|Cupid|DIANA|ElMMo3|MBStar|microrna.org|MirAncesTar|miRDB|MirMAP|MirTar|Mirza-G
PCGF3	Q3KNV8		hsa-miR-320b	0.660006	16	Very High	BCmicrO|CoMeTa|DIANA|ElMMo3|MBStar|microrna.org|MirAncesTar|miRDB|MirMAP|miRTar2GO|Mirza-G|PACCMIT|RepTar|RNAhybrid|TargetScan|TargetSpy
MINDY3	Q9H8M7		hsa-miR-320b	0.659854	17	Very High	BCmicrO|BiTargeting|CoMeTa|Cupid|DIANA|ElMMo3|MBStar|microrna.org|MirAncesTar|miRDB|MirMAP|miRTar2GO|Mirza-G|PACCMIT|RepTar|RNAhybrid|TargetScan
PTPRD	P23468		hsa-miR-206	0.659687	15	Very High	BCmicrO|Cupid|DIANA|ElMMo3|MBStar|MirAncesTar|miRcode|mirCoX|MirMAP|miRTar2GO|Mirza-G|MultiMiTar|RepTar|RNAhybrid|TargetScan
MN1	Q10571		hsa-miR-320d	0.659424	16	Very High	BCmicrO|CoMeTa|Cupid|DIANA|ElMMo3|MBStar|microrna.org|MirAncesTar|miRDB|MirMAP|MirTar|Mirza-G|PACCMIT|RepTar|RNAhybrid|TargetScan
ZMYM4	Q5VZL5		hsa-miR-320b	0.659233	15	Very High	BCmicrO|CoMeTa|Cupid|DIANA|ElMMo3|microrna.org|MirAncesTar|miRDB|MirMAP|MirSNP|miRTar2GO|Mirza-G|RNA22|TargetScan|TargetSpy
NXT2	Q9NPJ8		hsa-miR-320c	0.659125	16	Very High	BCmicrO|CoMeTa|DIANA|ElMMo3|MBStar|microrna.org|MirAncesTar|miRDB|MirMAP|MirTar|miRTar2GO|Mirza-G|RepTar|RNAhybrid|TargetScan|TargetSpy
FBXO11	Q86XK2		hsa-miR-320c	0.659077	17	Very High	BCmicrO|BiTargeting|CoMeTa|Cupid|DIANA|ElMMo3|MBStar|microrna.org|MirAncesTar|miRDB|MirMAP|MirTar|miRTar2GO|Mirza-G|PACCMIT|RNAhybrid|TargetSpy
GLIS2	Q9BZE0		hsa-miR-206	0.65904	15	Very High	BCmicrO|Cupid|DIANA|ElMMo3|MBStar|microrna.org|MirAncesTar|miRcode|mirCoX|miRDB|MirMAP|Mirza-G|PACCMIT|TargetScan|TargetSpy
RUNX1	Q01196		hsa-miR-206	0.658958	18	Very High	BCmicrO|CoMeTa|Cupid|DIANA|ElMMo3|MBStar|MirAncesTar|miRcode|mirCoX|miRDB|MirMAP|miRTar2GO|Mirza-G|MultiMiTar|RepTar|RNAhybrid|TargetScan|TargetSpy
PCDHA13	Q9Y5I0		hsa-miR-320d	0.658905	13	Very High	BCmicrO|BiTargeting|ElMMo3|MBStar|microrna.org|MirAncesTar|miRDB|MirMAP|MirSNP|MirTar|Mirza-G|RepTar|TargetScan
TM4SF1	P30408		hsa-miR-206	0.658764	18	Very High	BCmicrO|CoMeTa|DIANA|ElMMo3|MBStar|microrna.org|MirAncesTar|miRcode|mirCoX|miRDB|MirMAP|MirTar|miRTar2GO|Mirza-G|RepTar|RNAhybrid|TargetRank|TargetSpy
SMAD2	Q15796		hsa-miR-206	0.65874	18	Very High	BCmicrO|BiTargeting|CoMeTa|DIANA|ElMMo3|MBStar|MirAncesTar|miRcode|mirCoX|miRDB|MirMAP|miRTar2GO|MultiMiTar|RepTar|RNAhybrid|TargetRank|TargetScan|TargetSpy
IPO5	O00410		hsa-miR-320d	0.658651	14	Very High	BCmicrO|CoMeTa|DIANA|ElMMo3|MBStar|microrna.org|MirAncesTar|miRDB|MirMAP|MirTar|Mirza-G|RNAhybrid|TargetScan|TargetSpy
KLHL15	Q96M94		hsa-miR-320b	0.65857	13	Very High	BCmicrO|Cupid|DIANA|ElMMo3|MBStar|microrna.org|MirAncesTar|miRDB|MirMAP|MirTar|miRTar2GO|Mirza-G|TargetScan
MSL1	Q68DK7		hsa-miR-320c	0.658558	17	Very High	BCmicrO|BiTargeting|CoMeTa|Cupid|ElMMo3|MBStar|microrna.org|MirAncesTar|miRDB|MirMAP|MirTar|Mirza-G|PACCMIT|RepTar|RNAhybrid|TargetScan|TargetSpy
MSL1	Q68DK7		hsa-miR-320b	0.658519	17	Very High	BCmicrO|BiTargeting|CoMeTa|Cupid|ElMMo3|MBStar|microrna.org|MirAncesTar|miRDB|MirMAP|MirTar|Mirza-G|PACCMIT|RepTar|RNAhybrid|TargetScan|TargetSpy
RAD21	O60216		hsa-miR-320b	0.658471	16	Very High	BCmicrO|CoMeTa|Cupid|DIANA|ElMMo3|MBStar|microrna.org|MirAncesTar|miRDB|MirMAP|MirTar|miRTar2GO|Mirza-G|RepTar|RNAhybrid|TargetSpy
RNF213	Q63HN8		hsa-miR-206	0.658109	20	Very High	BCmicrO|BiTargeting|DIANA|ElMMo3|MBStar|microrna.org|MirAncesTar|mirbase|miRcode|mirCoX|miRDB|MirMAP|MirSNP|miRTar2GO|Mirza-G|PACCMIT|RepTar|RNAhybrid|TargetRank|TargetScan
LRRFIP1	Q32MZ4		hsa-miR-320b	0.657772	13	Very High	BCmicrO|CoMeTa|ElMMo3|MBStar|microrna.org|MirAncesTar|miRDB|MirMAP|MirTar|miRTar2GO|Mirza-G|RNAhybrid|TargetScan
OAT	P04181		hsa-miR-206	0.657675	19	Very High	BCmicrO|CoMeTa|DIANA|ElMMo3|MBStar|microrna.org|MirAncesTar|mirbase|miRcode|mirCoX|miRDB|MirMAP|MirSNP|MirTar|Mirza-G|RepTar|RNAhybrid|TargetRank|TargetSpy
ARMCX2	Q7L311		hsa-miR-320c	0.657525	14	Very High	BCmicrO|CoMeTa|Cupid|DIANA|ElMMo3|microrna.org|MirAncesTar|miRDB|MirMAP|Mirza-G|PACCMIT|RepTar|RNAhybrid|TargetScan
WASL	O00401		hsa-miR-206	0.65735	15	Very High	BCmicrO|Cupid|DIANA|ElMMo3|MBStar|microrna.org|MirAncesTar|miRcode|mirCoX|MirMAP|miRTar2GO|Mirza-G|MultiMiTar|RepTar|TargetScan
TFEC	O14948		hsa-miR-206	0.656968	19	Very High	BCmicrO|CoMeTa|DIANA|ElMMo3|MBStar|microrna.org|MirAncesTar|miRcode|mirCoX|miRDB|MirMAP|MirTar|Mirza-G|MultiMiTar|PACCMIT|RepTar|RNAhybrid|TargetRank|TargetSpy
MSL1	Q68DK7		hsa-miR-320d	0.656887	17	Very High	BCmicrO|BiTargeting|CoMeTa|Cupid|ElMMo3|MBStar|microrna.org|MirAncesTar|miRDB|MirMAP|MirTar|Mirza-G|PACCMIT|RepTar|RNAhybrid|TargetScan|TargetSpy
CAMSAP2	Q08AD1		hsa-miR-320b	0.656535	16	Very High	BCmicrO|CoMeTa|DIANA|ElMMo3|MBStar|microrna.org|MirAncesTar|miRDB|MirMAP|MirTar|miRTar2GO|Mirza-G|PACCMIT|RepTar|RNAhybrid|TargetSpy
RBM24	Q9BX46		hsa-miR-320c	0.656531	16	Very High	BCmicrO|Cupid|DIANA|ElMMo3|MBStar|microrna.org|MirAncesTar|miRDB|MirMAP|MirTar|miRTar2GO|Mirza-G|RepTar|RNAhybrid|TargetScan|TargetSpy
CDK6	Q00534		hsa-miR-206	0.656366	16	Very High	BCmicrO|CoMeTa|DIANA|ElMMo3|MBStar|MirAncesTar|miRcode|mirCoX|miRDB|MirMAP|miRTar2GO|Mirza-G|MultiMiTar|PACCMIT|RepTar|TargetScan
AFF4	Q9UHB7		hsa-miR-320b	0.656309	17	Very High	BCmicrO|CoMeTa|Cupid|DIANA|ElMMo3|MBStar|microrna.org|MirAncesTar|miRDB|MirMAP|MirTar|miRTar2GO|Mirza-G|PACCMIT|RepTar|RNAhybrid|TargetSpy
SLC30A9	Q6PML9		hsa-miR-206	0.656268	16	Very High	BCmicrO|BiTargeting|Cupid|ElMMo3|MBStar|MAMI|microrna.org|MirAncesTar|miRcode|mirCoX|MirMAP|miRTar2GO|Mirza-G|RepTar|RNAhybrid|TargetScan
TROVE2	P10155		hsa-miR-320c	0.656266	15	Very High	BCmicrO|BiTargeting|DIANA|ElMMo3|MBStar|microrna.org|MirAncesTar|miRDB|MirMAP|MirTar|miRTar2GO|Mirza-G|PACCMIT|RepTar|RNAhybrid
PI15	O43692		hsa-miR-320b	0.656232	16	Very High	BCmicrO|CoMeTa|DIANA|ElMMo3|MBStar|microrna.org|MirAncesTar|miRDB|MirMAP|MirSNP|miRTar2GO|Mirza-G|RepTar|RNAhybrid|TargetScan|TargetSpy
CDH20	Q9HBT6		hsa-miR-320d	0.656215	13	Very High	BCmicrO|BiTargeting|CoMeTa|Cupid|DIANA|ElMMo3|MBStar|microrna.org|MirAncesTar|MirMAP|MirTar|PACCMIT|TargetScan
EMX2	Q04743		hsa-miR-206	0.655933	19	Very High	BCmicrO|BiTargeting|Cupid|DIANA|ElMMo3|MBStar|microrna.org|MirAncesTar|mirbase|miRcode|mirCoX|miRDB|MirMAP|MirSNP|Mirza-G|MultiMiTar|RepTar|RNAhybrid|TargetScan
RNF150	Q9ULK6		hsa-miR-320b	0.65562	16	Very High	BCmicrO|BiTargeting|DIANA|ElMMo3|MBStar|microrna.org|MirAncesTar|miRDB|MirMAP|MirTar|miRTar2GO|Mirza-G|RepTar|RNAhybrid|TargetScan|TargetSpy
PGM2	Q96G03		hsa-miR-206	0.655544	19	Very High	BCmicrO|DIANA|ElMMo3|MBStar|MAMI|microrna.org|MirAncesTar|mirbase|miRcode|mirCoX|miRDB|MirMAP|MirTar|miRTar2GO|Mirza-G|RepTar|RNAhybrid|TargetRank|TargetSpy
CKAP5	Q14008		hsa-miR-320b	0.655537	15	Very High	BCmicrO|BiTargeting|CoMeTa|Cupid|DIANA|ElMMo3|MBStar|microrna.org|MirAncesTar|miRDB|MirMAP|PACCMIT|RepTar|RNAhybrid|TargetScan
LMO3	Q8TAP4		hsa-miR-320d	0.655451	14	Very High	BCmicrO|CoMeTa|DIANA|ElMMo3|MBStar|microrna.org|MirAncesTar|miRDB|MirMAP|MirTar|Mirza-G|RepTar|RNAhybrid|TargetScan
PLEKHA1	Q9HB21		hsa-miR-206	0.655408	16	Very High	BCmicrO|BiTargeting|Cupid|ElMMo3|MBStar|microrna.org|MirAncesTar|miRcode|mirCoX|miRDB|MirMAP|MirSNP|miRTar2GO|Mirza-G|RNAhybrid|TargetScan
TMEM2	Q9UHN6		hsa-miR-320d	0.655406	16	Very High	BCmicrO|CoMeTa|Cupid|DIANA|ElMMo3|MBStar|microrna.org|MirAncesTar|miRDB|MirMAP|Mirza-G|PACCMIT|RepTar|RNAhybrid|TargetScan|TargetSpy
RNF185	Q96GF1		hsa-miR-320c	0.655359	15	Very High	BCmicrO|BiTargeting|CoMeTa|DIANA|ElMMo3|MBStar|microrna.org|MirAncesTar|miRDB|MirMAP|MirTar|Mirza-G|PACCMIT|RepTar|TargetScan
NIN	Q8N4C6		hsa-miR-320c	0.655233	16	Very High	BCmicrO|BiTargeting|CoMeTa|DIANA|ElMMo3|MBStar|microrna.org|MirAncesTar|miRDB|MirMAP|MirTar|miRTar2GO|Mirza-G|RepTar|RNAhybrid|TargetSpy
SASH1	O94885		hsa-miR-320d	0.655175	16	Very High	BCmicrO|BiTargeting|CoMeTa|Cupid|DIANA|ElMMo3|MBStar|microrna.org|MirAncesTar|miRDB|MirMAP|MirTar|Mirza-G|RepTar|TargetScan|TargetSpy
TWF1	Q12792		hsa-miR-320d	0.655083	16	Very High	BCmicrO|CoMeTa|Cupid|DIANA|ElMMo3|MBStar|microrna.org|MirAncesTar|miRDB|MirMAP|MirTar|PACCMIT|RepTar|RNAhybrid|TargetScan|TargetSpy
GRIN2A	Q12879		hsa-miR-320d	0.654918	15	Very High	BCmicrO|BiTargeting|CoMeTa|Cupid|DIANA|ElMMo3|MBStar|MirAncesTar|MirMAP|MirTar|Mirza-G|PACCMIT|RepTar|RNAhybrid|TargetScan
KLHL36	Q8N4N3		hsa-miR-320b	0.654877	15	Very High	BCmicrO|CoMeTa|DIANA|ElMMo3|microrna.org|MirAncesTar|miRDB|MirMAP|MirTar|miRTar2GO|Mirza-G|PACCMIT|RNAhybrid|TargetScan|TargetSpy
EOGT	Q5NDL2		hsa-miR-320c	0.654778	16	Very High	BCmicrO|BiTargeting|CoMeTa|DIANA|ElMMo3|MBStar|microrna.org|MirAncesTar|miRDB|MirMAP|miRTar2GO|Mirza-G|RepTar|RNAhybrid|TargetScan|TargetSpy
YWHAE	P62258		hsa-miR-320c	0.654696	15	Very High	BCmicrO|BiTargeting|CoMeTa|Cupid|DIANA|ElMMo3|microrna.org|MirAncesTar|miRDB|MirMAP|miRTar2GO|Mirza-G|RepTar|RNAhybrid|TargetScan
CDON	Q4KMG0		hsa-miR-206	0.65465	17	Very High	BCmicrO|CoMeTa|DIANA|ElMMo3|MBStar|microrna.org|MirAncesTar|miRcode|mirCoX|miRDB|MirMAP|miRTar2GO|Mirza-G|RepTar|RNAhybrid|TargetRank|TargetScan
ARMC1	Q9NVT9		hsa-miR-320b	0.654564	15	Very High	BCmicrO|CoMeTa|Cupid|DIANA|ElMMo3|MBStar|microrna.org|MirAncesTar|miRDB|MirMAP|miRTar2GO|Mirza-G|RNAhybrid|TargetScan|TargetSpy
ARHGAP5	Q13017		hsa-miR-320b	0.654451	16	Very High	BCmicrO|CoMeTa|Cupid|DIANA|ElMMo3|MBStar|microrna.org|MirAncesTar|miRDB|MirMAP|miRTar2GO|Mirza-G|PACCMIT|RepTar|RNAhybrid|TargetSpy
TWF1	Q12792		hsa-miR-320b	0.654404	16	Very High	BCmicrO|CoMeTa|Cupid|DIANA|ElMMo3|MBStar|microrna.org|MirAncesTar|miRDB|MirMAP|MirTar|PACCMIT|RepTar|RNAhybrid|TargetScan|TargetSpy
TMEM108	Q6UXF1		hsa-miR-320d	0.654338	13	Very High	BCmicrO|DIANA|ElMMo3|MBStar|microrna.org|MirAncesTar|MirMAP|MirTar|Mirza-G|RepTar|RNAhybrid|TargetScan|TargetSpy
KLHL36	Q8N4N3		hsa-miR-320c	0.654237	15	Very High	BCmicrO|CoMeTa|DIANA|ElMMo3|microrna.org|MirAncesTar|miRDB|MirMAP|MirTar|miRTar2GO|Mirza-G|PACCMIT|RNAhybrid|TargetScan|TargetSpy
ARF1	P84077		hsa-miR-320c	0.654209	15	Very High	BCmicrO|BiTargeting|CoMeTa|DIANA|ElMMo3|MBStar|microrna.org|MirAncesTar|miRDB|MirMAP|MirTar|miRTar2GO|Mirza-G|RepTar|RNAhybrid
KLHL36	Q8N4N3		hsa-miR-320d	0.654157	15	Very High	BCmicrO|CoMeTa|Cupid|DIANA|ElMMo3|microrna.org|MirAncesTar|miRDB|MirMAP|MirTar|Mirza-G|PACCMIT|RNAhybrid|TargetScan|TargetSpy
USP15	Q9Y4E8		hsa-miR-320b	0.653992	17	Very High	BCmicrO|CoMeTa|Cupid|DIANA|ElMMo3|MBStar|microrna.org|MirAncesTar|miRDB|MirMAP|miRTar2GO|Mirza-G|PACCMIT|RepTar|RNAhybrid|TargetScan|TargetSpy
TLK2	Q86UE8		hsa-miR-206	0.653744	16	Very High	BCmicrO|CoMeTa|Cupid|DIANA|ElMMo3|MBStar|MirAncesTar|miRcode|mirCoX|MirMAP|miRTar2GO|Mirza-G|MultiMiTar|RNAhybrid|TargetScan|TargetSpy
TMEM2	Q9UHN6		hsa-miR-320b	0.653704	15	Very High	BCmicrO|CoMeTa|Cupid|DIANA|ElMMo3|MBStar|microrna.org|MirAncesTar|miRDB|MirMAP|Mirza-G|PACCMIT|RNAhybrid|TargetScan|TargetSpy
MINDY3	Q9H8M7		hsa-miR-320c	0.653669	17	Very High	BCmicrO|BiTargeting|CoMeTa|Cupid|DIANA|ElMMo3|MBStar|microrna.org|MirAncesTar|miRDB|MirMAP|miRTar2GO|Mirza-G|PACCMIT|RepTar|RNAhybrid|TargetScan
KLHL3	Q9UH77		hsa-miR-423-5p	0.653623	18	Very High	BiTargeting|CoMeTa|DIANA|ElMMo3|MBStar|MirAncesTar|miRDB|MirMAP|MirSNP|MirTar|miRTar2GO|Mirza-G|PITA|RepTar|RNAhybrid|TargetRank|TargetScan|TargetSpy
LEPR	P48357		hsa-miR-320d	0.653546	16	Very High	BCmicrO|BiTargeting|CoMeTa|DIANA|ElMMo3|MBStar|microrna.org|MirAncesTar|miRDB|MirMAP|MirTar|Mirza-G|RepTar|RNA22|RNAhybrid|TargetSpy
VAPA	Q9P0L0		hsa-miR-206	0.653241	20	Very High	BCmicrO|CoMeTa|DIANA|ElMMo3|MBStar|microrna.org|MirAncesTar|miRcode|mirCoX|miRDB|MirMAP|MirSNP|miRTar2GO|Mirza-G|MultiMiTar|RepTar|RNAhybrid|TargetRank|TargetScan|TargetSpy
ODC1	P11926		hsa-miR-423-5p	0.653122	18	Very High	BiTargeting|CoMeTa|DIANA|ElMMo3|MBStar|MirAncesTar|mirbase|miRDB|MirMAP|MirSNP|MirTar|Mirza-G|MultiMiTar|PACCMIT|PITA|RNAhybrid|TargetRank|TargetScan
FAM49B	Q9NUQ9		hsa-miR-320c	0.653121	13	Very High	BCmicrO|CoMeTa|Cupid|DIANA|ElMMo3|MBStar|microrna.org|MirAncesTar|miRDB|MirMAP|MirTar|RNAhybrid|TargetScan
SYNCRIP	O60506		hsa-miR-320b	0.653041	12	Very High	BCmicrO|CoMeTa|Cupid|DIANA|ElMMo3|MBStar|microrna.org|MirAncesTar|miRDB|MirMAP|MirTar|Mirza-G
ETV1	P50549		hsa-miR-320d	0.653008	16	Very High	BCmicrO|BiTargeting|CoMeTa|DIANA|ElMMo3|MBStar|microrna.org|MirAncesTar|miRDB|MirMAP|MirTar|Mirza-G|RepTar|RNAhybrid|TargetScan|TargetSpy
FKBP5	Q13451		hsa-miR-320b	0.65297	15	Very High	BCmicrO|BiTargeting|CoMeTa|DIANA|ElMMo3|MBStar|microrna.org|MirAncesTar|miRDB|MirMAP|miRTar2GO|Mirza-G|RepTar|TargetScan|TargetSpy
KLF13	Q9Y2Y9		hsa-miR-320d	0.652966	16	Very High	BCmicrO|CoMeTa|Cupid|DIANA|ElMMo3|microrna.org|MirAncesTar|miRDB|MirMAP|MirTar|Mirza-G|PACCMIT|RepTar|RNAhybrid|TargetScan|TargetSpy
FAM49B	Q9NUQ9		hsa-miR-320d	0.652773	13	Very High	BCmicrO|CoMeTa|Cupid|DIANA|ElMMo3|MBStar|microrna.org|MirAncesTar|miRDB|MirMAP|MirTar|RNAhybrid|TargetScan
CKAP5	Q14008		hsa-miR-320c	0.652724	15	Very High	BCmicrO|BiTargeting|CoMeTa|Cupid|DIANA|ElMMo3|MBStar|microrna.org|MirAncesTar|miRDB|MirMAP|PACCMIT|RepTar|RNAhybrid|TargetScan
HMGXB4	Q9UGU5		hsa-miR-206	0.652449	16	Very High	BCmicrO|BiTargeting|CoMeTa|Cupid|DIANA|ElMMo3|MBStar|MAMI|MirAncesTar|miRcode|mirCoX|MirMAP|Mirza-G|MultiMiTar|RepTar|TargetRank
NPTX1	Q15818		hsa-miR-206	0.652403	13	Very High	BCmicrO|CoMeTa|DIANA|ElMMo3|GenMir++|MAMI|MirAncesTar|miRcode|mirCoX|MirMAP|miRTar2GO|MultiMiTar|RepTar
PDS5A	Q29RF7		hsa-miR-320b	0.652252	17	Very High	BCmicrO|BiTargeting|CoMeTa|Cupid|DIANA|ElMMo3|MBStar|microrna.org|MirAncesTar|miRDB|MirMAP|miRTar2GO|Mirza-G|PACCMIT|RepTar|RNAhybrid|TargetScan
PRPF4B	Q13523		hsa-miR-320c	0.652088	15	Very High	BCmicrO|CoMeTa|DIANA|ElMMo3|MBStar|microrna.org|MirAncesTar|miRDB|MirMAP|miRTar2GO|Mirza-G|PACCMIT|RepTar|RNAhybrid|TargetSpy
TAL1	P17542		hsa-miR-206	0.652017	19	Very High	BCmicrO|CoMeTa|Cupid|DIANA|ElMMo3|MBStar|microrna.org|MirAncesTar|miRcode|mirCoX|miRDB|MirMAP|MirTar|Mirza-G|MultiMiTar|RepTar|RNA22|TargetScan|TargetSpy
SUZ12	Q15022		hsa-miR-206	0.651994	17	Very High	BCmicrO|Cupid|DIANA|ElMMo3|MBStar|microrna.org|MirAncesTar|miRcode|mirCoX|MirMAP|miRTar2GO|Mirza-G|MultiMiTar|RepTar|RNAhybrid|TargetScan|TargetSpy
SOX4	Q06945		hsa-miR-320d	0.651689	13	Very High	BCmicrO|CoMeTa|Cupid|DIANA|ElMMo3|MBStar|microrna.org|MirAncesTar|miRDB|MirMAP|Mirza-G|RepTar|TargetScan
HCN1	O60741		hsa-miR-206	0.651655	14	Very High	BCmicrO|Cupid|DIANA|ElMMo3|MBStar|microrna.org|MirAncesTar|miRcode|mirCoX|miRDB|MirMAP|Mirza-G|MultiMiTar|TargetScan
MINDY2	Q8NBR6		hsa-miR-320b	0.651548	16	Very High	BCmicrO|BiTargeting|CoMeTa|DIANA|ElMMo3|MBStar|microrna.org|MirAncesTar|miRDB|MirMAP|MirTar|Mirza-G|RepTar|RNAhybrid|TargetScan|TargetSpy
PDLIM5	Q96HC4		hsa-miR-320c	0.65135	17	Very High	BCmicrO|BiTargeting|CoMeTa|Cupid|DIANA|ElMMo3|MBStar|microrna.org|MirAncesTar|miRDB|MirMAP|MirTar|miRTar2GO|Mirza-G|RepTar|RNAhybrid|TargetSpy
ATP6V0C	P27449		hsa-miR-206	0.651304	12	Very High	BCmicrO|CoMeTa|ElMMo3|GenMir++|MBStar|MAMI|miRcode|mirCoX|MirMAP|miRTar2GO|RepTar|RNAhybrid
KLF13	Q9Y2Y9		hsa-miR-320c	0.651233	17	Very High	BCmicrO|BiTargeting|CoMeTa|DIANA|ElMMo3|microrna.org|MirAncesTar|miRDB|MirMAP|MirTar|miRTar2GO|Mirza-G|PACCMIT|RepTar|RNAhybrid|TargetScan|TargetSpy
EOGT	Q5NDL2		hsa-miR-320b	0.651142	15	Very High	BCmicrO|CoMeTa|DIANA|ElMMo3|MBStar|microrna.org|MirAncesTar|miRDB|MirMAP|miRTar2GO|Mirza-G|RepTar|RNAhybrid|TargetScan|TargetSpy
RNF40	O75150		hsa-miR-206	0.650691	15	Very High	BCmicrO|CoMeTa|Cupid|DIANA|ElMMo3|MBStar|MAMI|MirAncesTar|miRcode|mirCoX|MirMAP|miRTar2GO|RepTar|RNAhybrid|TargetScan
TMX1	Q9H3N1		hsa-miR-206	0.650317	17	Very High	BCmicrO|CoMeTa|DIANA|ElMMo3|MBStar|microrna.org|MirAncesTar|miRcode|mirCoX|miRDB|MirMAP|miRTar2GO|Mirza-G|MultiMiTar|RNAhybrid|TargetScan|TargetSpy
DAG1	Q14118		hsa-miR-320b	0.650243	15	Very High	BCmicrO|CoMeTa|DIANA|ElMMo3|MBStar|microrna.org|MirAncesTar|miRDB|MirMAP|MirTar|miRTar2GO|Mirza-G|PACCMIT|RNAhybrid|TargetScan
SCD	O00767		hsa-miR-206	0.650018	16	Very High	BCmicrO|CoMeTa|Cupid|DIANA|ElMMo3|MBStar|MirAncesTar|miRcode|mirCoX|MirMAP|miRTar2GO|Mirza-G|MultiMiTar|RepTar|TargetScan|TargetSpy
TNRC6C	Q9HCJ0		hsa-miR-320c	0.6499	14	Very High	BCmicrO|Cupid|DIANA|ElMMo3|MBStar|microrna.org|MirAncesTar|miRDB|MirMAP|MirSNP|miRTar2GO|Mirza-G|RNAhybrid|TargetScan
MED21	Q13503		hsa-miR-320d	0.649671	16	Very High	BCmicrO|CoMeTa|DIANA|ElMMo3|MBStar|microrna.org|MirAncesTar|miRDB|MirMAP|MirSNP|MirTar|Mirza-G|RepTar|RNAhybrid|TargetScan|TargetSpy
MAT2A	P31153		hsa-miR-320d	0.649608	15	Very High	BCmicrO|CoMeTa|Cupid|DIANA|ElMMo3|MBStar|microrna.org|MirAncesTar|miRDB|MirMAP|MirTar|Mirza-G|RepTar|RNAhybrid|TargetScan
CKAP5	Q14008		hsa-miR-320d	0.649568	15	Very High	BCmicrO|BiTargeting|CoMeTa|Cupid|DIANA|ElMMo3|MBStar|microrna.org|MirAncesTar|miRDB|MirMAP|PACCMIT|RepTar|RNAhybrid|TargetScan
FAM117B	Q6P1L5		hsa-miR-320d	0.649348	13	Very High	BCmicrO|BiTargeting|DIANA|ElMMo3|MBStar|microrna.org|MirAncesTar|miRDB|MirMAP|MirTar|Mirza-G|RepTar|TargetScan
BAP1	Q92560		hsa-miR-423-5p	0.649068	18	Very High	BiTargeting|CoMeTa|DIANA|ElMMo3|MBStar|MirAncesTar|mirbase|miRDB|MirMAP|miRTar2GO|Mirza-G|MultiMiTar|PACCMIT|PITA|RepTar|RNAhybrid|TargetRank|TargetScan
FBXO11	Q86XK2		hsa-miR-320b	0.648995	16	Very High	BCmicrO|BiTargeting|CoMeTa|Cupid|DIANA|ElMMo3|MBStar|microrna.org|MirAncesTar|miRDB|MirMAP|MirTar|miRTar2GO|Mirza-G|PACCMIT|RNAhybrid
SEC61A1	P61619		hsa-miR-206	0.648963	14	Very High	BCmicrO|CoMeTa|Cupid|DIANA|ElMMo3|MAMI|MirAncesTar|miRcode|mirCoX|MirMAP|Mirza-G|RepTar|RNAhybrid|TargetScan
MN1	Q10571		hsa-miR-320b	0.648656	16	Very High	BCmicrO|CoMeTa|Cupid|DIANA|ElMMo3|MBStar|microrna.org|MirAncesTar|miRDB|MirMAP|MirTar|Mirza-G|PACCMIT|RepTar|RNAhybrid|TargetScan
CAMSAP2	Q08AD1		hsa-miR-320c	0.648512	16	Very High	BCmicrO|CoMeTa|DIANA|ElMMo3|MBStar|microrna.org|MirAncesTar|miRDB|MirMAP|MirTar|miRTar2GO|Mirza-G|PACCMIT|RepTar|RNAhybrid|TargetSpy
LEPR	P48357		hsa-miR-320c	0.648392	16	Very High	BCmicrO|BiTargeting|CoMeTa|DIANA|ElMMo3|MBStar|microrna.org|MirAncesTar|miRDB|MirMAP|MirTar|Mirza-G|RepTar|RNA22|RNAhybrid|TargetSpy
RAB27A	P51159		hsa-miR-320b	0.648178	17	Very High	BCmicrO|BiTargeting|CoMeTa|DIANA|ElMMo3|MBStar|microrna.org|MirAncesTar|miRDB|MirMAP|MirTar|miRTar2GO|Mirza-G|RepTar|RNAhybrid|TargetScan|TargetSpy
MYOCD	Q8IZQ8		hsa-miR-206	0.648042	13	Very High	Cupid|DIANA|ElMMo3|MBStar|microrna.org|MirAncesTar|miRcode|mirCoX|miRDB|MirMAP|Mirza-G|RNAhybrid|TargetScan
RBMS3	Q6XE24		hsa-miR-320d	0.647945	14	Very High	BCmicrO|CoMeTa|Cupid|DIANA|ElMMo3|MBStar|microrna.org|MirAncesTar|miRDB|MirMAP|Mirza-G|PACCMIT|RNAhybrid|TargetScan
LAPTM4A	Q15012		hsa-miR-320b	0.647864	13	Very High	BCmicrO|CoMeTa|Cupid|DIANA|ElMMo3|microrna.org|MirAncesTar|miRDB|MirMAP|MirTar|miRTar2GO|RepTar|TargetSpy
BCAT1	P54687		hsa-miR-320d	0.64767	14	Very High	BCmicrO|CoMeTa|DIANA|ElMMo3|MBStar|microrna.org|MirAncesTar|miRDB|MirMAP|MirSNP|MirTar|RepTar|RNAhybrid|TargetScan
LEPR	P48357		hsa-miR-320b	0.647573	16	Very High	BCmicrO|BiTargeting|CoMeTa|DIANA|ElMMo3|MBStar|microrna.org|MirAncesTar|miRDB|MirMAP|MirTar|Mirza-G|RepTar|RNA22|RNAhybrid|TargetSpy
MAT2A	P31153		hsa-miR-320c	0.647459	15	Very High	BCmicrO|CoMeTa|Cupid|DIANA|ElMMo3|MBStar|microrna.org|MirAncesTar|miRDB|MirMAP|MirTar|Mirza-G|RepTar|RNAhybrid|TargetScan
DGKG	P49619		hsa-miR-206	0.647047	17	Very High	BCmicrO|BiTargeting|CoMeTa|DIANA|ElMMo3|MAMI|MirAncesTar|mirbase|miRcode|mirCoX|miRDB|MirMAP|MultiMiTar|PACCMIT|RepTar|RNAhybrid|TargetScan
SLC25A36	Q96CQ1		hsa-miR-320c	0.646802	16	Very High	BCmicrO|BiTargeting|Cupid|DIANA|ElMMo3|MBStar|microrna.org|MirAncesTar|miRDB|MirMAP|MirTar|miRTar2GO|Mirza-G|RepTar|RNAhybrid|TargetSpy
PAK5	Q9P286		hsa-miR-320b	0.646556	15	Very High	BCmicrO|BiTargeting|CoMeTa|Cupid|DIANA|ElMMo3|MBStar|microrna.org|MirAncesTar|MirMAP|MirTar|Mirza-G|PACCMIT|RepTar|TargetScan
EIF2B1	Q14232		hsa-miR-320d	0.646457	17	Very High	BCmicrO|CoMeTa|DIANA|ElMMo3|MBStar|microrna.org|MirAncesTar|miRDB|MirMAP|MirSNP|MirTar|Mirza-G|PACCMIT|RepTar|RNAhybrid|TargetScan|TargetSpy
CRKL	P46109		hsa-miR-320d	0.646292	16	Very High	BCmicrO|CoMeTa|DIANA|ElMMo3|MBStar|microrna.org|MirAncesTar|miRDB|MirMAP|MirTar|Mirza-G|PACCMIT|RepTar|RNAhybrid|TargetScan|TargetSpy
GOLT1B	Q9Y3E0		hsa-miR-320b	0.646099	15	Very High	BCmicrO|DIANA|ElMMo3|MBStar|microrna.org|MirAncesTar|miRDB|MirMAP|MirTar|miRTar2GO|Mirza-G|PACCMIT|RepTar|RNAhybrid|TargetSpy
NIN	Q8N4C6		hsa-miR-320b	0.64584	15	Very High	BCmicrO|BiTargeting|CoMeTa|DIANA|ElMMo3|MBStar|microrna.org|MirAncesTar|miRDB|MirMAP|MirTar|miRTar2GO|Mirza-G|RepTar|RNAhybrid
YWHAQ	P27348		hsa-miR-320d	0.64581	14	Very High	BCmicrO|BiTargeting|CoMeTa|Cupid|DIANA|ElMMo3|MBStar|microrna.org|MirAncesTar|miRDB|MirMAP|Mirza-G|PACCMIT|TargetScan
E2F3	O00716		hsa-miR-320c	0.64533	14	Very High	BCmicrO|BiTargeting|CoMeTa|Cupid|DIANA|ElMMo3|MBStar|microrna.org|MirAncesTar|miRDB|MirMAP|miRTar2GO|Mirza-G|RepTar
HOOK1	Q9UJC3		hsa-miR-206	0.64515	18	Very High	BCmicrO|CoMeTa|DIANA|ElMMo3|MBStar|microrna.org|MirAncesTar|miRcode|mirCoX|miRDB|MirMAP|MirTar|miRTar2GO|Mirza-G|MultiMiTar|RepTar|RNA22|TargetRank
BVES	Q8NE79		hsa-miR-320c	0.645133	15	Very High	BCmicrO|BiTargeting|DIANA|ElMMo3|MBStar|microrna.org|MirAncesTar|miRDB|MirMAP|MirTar|Mirza-G|PACCMIT|RepTar|RNAhybrid|TargetScan
ARRDC3	Q96B67		hsa-miR-206	0.645103	16	Very High	BCmicrO|BiTargeting|Cupid|DIANA|ElMMo3|MBStar|MAMI|microrna.org|MirAncesTar|miRcode|mirCoX|miRDB|MirMAP|miRTar2GO|MultiMiTar|RepTar
TPD52L2	O43399		hsa-miR-320d	0.645049	16	Very High	BCmicrO|CoMeTa|Cupid|DIANA|ElMMo3|MBStar|microrna.org|MirAncesTar|miRDB|MirMAP|MirTar|Mirza-G|PACCMIT|RepTar|RNAhybrid|TargetScan
SPCS2	Q15005		hsa-miR-320c	0.645007	15	Very High	BCmicrO|CoMeTa|DIANA|ElMMo3|MBStar|microrna.org|MirAncesTar|miRDB|MirMAP|miRTar2GO|Mirza-G|PACCMIT|RNAhybrid|TargetScan|TargetSpy
RANBP2	P49792		hsa-miR-320b	0.644921	14	Very High	BCmicrO|CoMeTa|DIANA|ElMMo3|MBStar|microrna.org|MirAncesTar|miRDB|MirMAP|miRTar2GO|Mirza-G|RepTar|TargetScan|TargetSpy
DGKE	P52429		hsa-miR-206	0.644899	16	Very High	BCmicrO|BiTargeting|CoMeTa|DIANA|ElMMo3|MBStar|microrna.org|MirAncesTar|miRcode|mirCoX|miRDB|MirMAP|miRTar2GO|Mirza-G|RNAhybrid|TargetScan
SERINC3	Q13530		hsa-miR-320d	0.644783	14	Very High	BCmicrO|CoMeTa|DIANA|ElMMo3|microrna.org|MirAncesTar|miRDB|MirMAP|MirTar|Mirza-G|RepTar|RNAhybrid|TargetScan|TargetSpy
PAK5	Q9P286		hsa-miR-320c	0.644764	15	Very High	BCmicrO|BiTargeting|CoMeTa|Cupid|DIANA|ElMMo3|MBStar|microrna.org|MirAncesTar|MirMAP|MirTar|Mirza-G|PACCMIT|RepTar|TargetScan
ALKBH5	Q6P6C2		hsa-miR-320c	0.644732	13	Very High	BCmicrO|DIANA|ElMMo3|MBStar|microrna.org|MirAncesTar|miRDB|MirMAP|MirTar|miRTar2GO|Mirza-G|RNAhybrid|TargetScan
PAK5	Q9P286		hsa-miR-320d	0.644722	15	Very High	BCmicrO|BiTargeting|CoMeTa|Cupid|DIANA|ElMMo3|MBStar|microrna.org|MirAncesTar|MirMAP|MirTar|Mirza-G|PACCMIT|RepTar|TargetScan
TMEM108	Q6UXF1		hsa-miR-320b	0.644674	13	Very High	BCmicrO|BiTargeting|DIANA|ElMMo3|MBStar|microrna.org|MirAncesTar|MirMAP|MirTar|Mirza-G|RNAhybrid|TargetScan|TargetSpy
NONO	Q15233		hsa-miR-320b	0.644518	16	Very High	BCmicrO|CoMeTa|Cupid|DIANA|ElMMo3|MBStar|microrna.org|MirAncesTar|miRDB|MirMAP|miRTar2GO|Mirza-G|PACCMIT|RNAhybrid|TargetScan|TargetSpy
IL10	P22301		hsa-miR-206	0.644512	14	Very High	BCmicrO|CoMeTa|DIANA|ElMMo3|GenMir++|MAMI|MirAncesTar|miRcode|mirCoX|MirMAP|miRTar2GO|Mirza-G|RNA22|RNAhybrid
PDE12	Q6L8Q7		hsa-miR-206	0.644507	18	Very High	BCmicrO|DIANA|ElMMo3|MBStar|microrna.org|MirAncesTar|miRcode|mirCoX|miRDB|MirMAP|MirTar|miRTar2GO|Mirza-G|MultiMiTar|RNAhybrid|TargetRank|TargetScan|TargetSpy
SLITRK3	O94933		hsa-miR-320d	0.644285	15	Very High	BCmicrO|BiTargeting|CoMeTa|Cupid|DIANA|ElMMo3|MBStar|microrna.org|MirAncesTar|MirMAP|Mirza-G|PACCMIT|RNAhybrid|TargetScan|TargetSpy
SMG6	Q86US8		hsa-miR-423-5p	0.644138	17	Very High	BiTargeting|CoMeTa|DIANA|ElMMo3|MBStar|MirAncesTar|miRDB|MirMAP|MirTar|miRTar2GO|Mirza-G|MultiMiTar|PITA|RepTar|RNAhybrid|TargetRank|TargetScan
TLK2	Q86UE8		hsa-miR-320d	0.644096	15	Very High	BCmicrO|BiTargeting|CoMeTa|Cupid|DIANA|ElMMo3|microrna.org|MirAncesTar|miRDB|MirMAP|Mirza-G|PACCMIT|RNAhybrid|TargetScan|TargetSpy
COL4A3BP	Q9Y5P4		hsa-miR-206	0.644066	15	Very High	BCmicrO|Cupid|DIANA|ElMMo3|MBStar|microrna.org|MirAncesTar|miRcode|mirCoX|miRDB|MirMAP|MirSNP|miRTar2GO|RNAhybrid|TargetScan
RNF150	Q9ULK6		hsa-miR-320c	0.643888	15	Very High	BCmicrO|BiTargeting|DIANA|ElMMo3|MBStar|microrna.org|MirAncesTar|miRDB|MirMAP|MirTar|miRTar2GO|Mirza-G|RepTar|RNAhybrid|TargetScan
EMC7	Q9NPA0		hsa-miR-320b	0.643778	14	Very High	BCmicrO|CoMeTa|Cupid|DIANA|ElMMo3|microrna.org|MirAncesTar|miRDB|MirMAP|Mirza-G|PACCMIT|RepTar|RNAhybrid|TargetScan
TDG	Q13569		hsa-miR-320d	0.643764	16	Very High	BCmicrO|BiTargeting|CoMeTa|DIANA|ElMMo3|MBStar|microrna.org|MirAncesTar|miRDB|MirMAP|MirTar|Mirza-G|PACCMIT|RepTar|RNAhybrid|TargetSpy
SLC10A3	P09131		hsa-miR-320d	0.643754	14	Very High	BCmicrO|CoMeTa|Cupid|DIANA|ElMMo3|microrna.org|MirAncesTar|miRDB|MirMAP|Mirza-G|PACCMIT|RepTar|RNAhybrid|TargetScan
KLHL42	Q9P2K6		hsa-miR-206	0.643626	20	Very High	BCmicrO|BiTargeting|DIANA|ElMMo3|MBStar|microrna.org|MirAncesTar|miRcode|mirCoX|miRDB|MirMAP|MirSNP|MirTar|miRTar2GO|Mirza-G|PACCMIT|RepTar|RNAhybrid|TargetRank|TargetSpy
MEIS2	O14770		hsa-miR-320b	0.643562	17	Very High	BCmicrO|CoMeTa|Cupid|DIANA|ElMMo3|MBStar|microrna.org|MirAncesTar|miRDB|MirMAP|miRTar2GO|Mirza-G|PACCMIT|RepTar|RNAhybrid|TargetScan|TargetSpy
KIAA1468	Q9P260		hsa-miR-206	0.643468	16	Very High	BCmicrO|Cupid|DIANA|ElMMo3|MBStar|MirAncesTar|miRcode|mirCoX|MirMAP|miRTar2GO|Mirza-G|MultiMiTar|RepTar|RNAhybrid|TargetRank|TargetScan
TWF1	Q12792		hsa-miR-320c	0.643403	15	Very High	BCmicrO|CoMeTa|Cupid|DIANA|ElMMo3|MBStar|microrna.org|MirAncesTar|miRDB|MirMAP|MirTar|PACCMIT|RNAhybrid|TargetScan|TargetSpy
AGPS	O00116		hsa-miR-320d	0.643214	15	Very High	BCmicrO|Cupid|DIANA|ElMMo3|MBStar|microrna.org|MirAncesTar|miRDB|MirMAP|MirSNP|MirTar|Mirza-G|RNAhybrid|TargetScan|TargetSpy
EEF1AKMT2	Q5JPI9		hsa-miR-320b	0.643126	15	Very High	BCmicrO|BiTargeting|DIANA|ElMMo3|MBStar|microrna.org|MirAncesTar|miRDB|MirMAP|MirTar|Mirza-G|PACCMIT|RNAhybrid|TargetScan|TargetSpy
PAPD5	Q8NDF8		hsa-miR-206	0.643061	20	Very High	BCmicrO|BiTargeting|Cupid|DIANA|ElMMo3|MBStar|microrna.org|MirAncesTar|miRcode|mirCoX|miRDB|MirMAP|MirSNP|MirTar|miRTar2GO|MultiMiTar|RepTar|RNAhybrid|TargetRank|TargetSpy
MSI2	Q96DH6		hsa-miR-320d	0.643038	13	Very High	BCmicrO|DIANA|ElMMo3|MBStar|microrna.org|MirAncesTar|miRDB|MirMAP|MirTar|Mirza-G|RepTar|RNAhybrid|TargetScan
ZIC3	O60481		hsa-miR-320d	0.643004	15	Very High	BCmicrO|CoMeTa|Cupid|DIANA|ElMMo3|MBStar|microrna.org|MirAncesTar|miRDB|MirMAP|Mirza-G|RepTar|RNAhybrid|TargetScan|TargetSpy
SLC9A2	Q9UBY0		hsa-miR-320d	0.642957	13	Very High	BCmicrO|CoMeTa|DIANA|ElMMo3|MBStar|microrna.org|MirAncesTar|miRDB|MirMAP|MirTar|Mirza-G|RepTar|TargetSpy
PCGF3	Q3KNV8		hsa-miR-320c	0.642824	15	Very High	BCmicrO|CoMeTa|DIANA|ElMMo3|MBStar|microrna.org|MirAncesTar|miRDB|MirMAP|miRTar2GO|Mirza-G|PACCMIT|RepTar|RNAhybrid|TargetScan
PIRT	P0C851		hsa-miR-206	0.642776	14	Very High	BCmicrO|BiTargeting|Cupid|DIANA|ElMMo3|MBStar|microrna.org|miRcode|mirCoX|miRDB|MirMAP|Mirza-G|TargetScan|TargetSpy
SMARCD2	Q92925		hsa-miR-320d	0.642763	16	Very High	BCmicrO|BiTargeting|CoMeTa|Cupid|DIANA|ElMMo3|microrna.org|MirAncesTar|miRDB|MirMAP|MirTar|Mirza-G|PACCMIT|RepTar|RNAhybrid|TargetScan
E2F3	O00716		hsa-miR-320b	0.642696	14	Very High	BCmicrO|BiTargeting|CoMeTa|Cupid|DIANA|ElMMo3|MBStar|microrna.org|MirAncesTar|miRDB|MirMAP|miRTar2GO|Mirza-G|RepTar
MYEF2	Q9P2K5		hsa-miR-320b	0.642666	16	Very High	BCmicrO|BiTargeting|CoMeTa|DIANA|ElMMo3|MBStar|microrna.org|MirAncesTar|miRDB|MirMAP|MirTar|Mirza-G|RepTar|RNAhybrid|TargetScan|TargetSpy
PI15	O43692		hsa-miR-320c	0.642595	16	Very High	BCmicrO|CoMeTa|DIANA|ElMMo3|MBStar|microrna.org|MirAncesTar|miRDB|MirMAP|MirSNP|miRTar2GO|Mirza-G|RepTar|RNAhybrid|TargetScan|TargetSpy
KDM5C	P41229		hsa-miR-206	0.642584	15	Very High	BCmicrO|CoMeTa|Cupid|DIANA|ElMMo3|MBStar|MAMI|MirAncesTar|miRcode|mirCoX|MirMAP|miRTar2GO|RepTar|RNAhybrid|TargetScan
RFLNB	Q8N5W9		hsa-miR-206	0.642549	16	Very High	BCmicrO|DIANA|ElMMo3|MBStar|microrna.org|MirAncesTar|miRcode|mirCoX|miRDB|MirMAP|MirTar|miRTar2GO|Mirza-G|RepTar|TargetRank|TargetScan
ZNF281	Q9Y2X9		hsa-miR-320c	0.642273	14	Very High	BCmicrO|CoMeTa|Cupid|ElMMo3|microrna.org|MirAncesTar|miRDB|miRTar2GO|Mirza-G|RepTar|RNA22|RNAhybrid|TargetScan|TargetSpy
PFKM	P08237		hsa-miR-320c	0.6419	16	Very High	BCmicrO|BiTargeting|CoMeTa|Cupid|DIANA|ElMMo3|MBStar|microrna.org|MirAncesTar|miRDB|MirMAP|miRTar2GO|Mirza-G|RepTar|RNAhybrid|TargetScan
UBE2D3	P61077		hsa-miR-320b	0.64188	15	Very High	BCmicrO|BiTargeting|CoMeTa|Cupid|DIANA|ElMMo3|MBStar|microrna.org|MirAncesTar|miRDB|MirMAP|Mirza-G|PACCMIT|RNAhybrid|TargetSpy
CPSF7	Q8N684		hsa-miR-206	0.641851	15	Very High	BCmicrO|CoMeTa|DIANA|ElMMo3|MAMI|MirAncesTar|miRcode|mirCoX|miRDB|MirMAP|miRTar2GO|PACCMIT|RepTar|RNAhybrid|TargetScan
ZFP91	Q96JP5		hsa-miR-320d	0.641799	14	Very High	BCmicrO|Cupid|DIANA|ElMMo3|MBStar|microrna.org|MirAncesTar|miRDB|MirMAP|MirTar|Mirza-G|RepTar|TargetScan|TargetSpy
ARHGAP5	Q13017		hsa-miR-320d	0.641311	16	Very High	BCmicrO|CoMeTa|Cupid|DIANA|ElMMo3|MBStar|microrna.org|MirAncesTar|miRDB|MirMAP|MirTar|Mirza-G|PACCMIT|RepTar|RNAhybrid|TargetSpy
SYNJ1	O43426		hsa-miR-206	0.641294	19	Very High	BCmicrO|BiTargeting|Cupid|DIANA|ElMMo3|MBStar|microrna.org|MirAncesTar|miRcode|mirCoX|miRDB|MirMAP|MirTar|miRTar2GO|Mirza-G|MultiMiTar|RepTar|TargetRank|TargetSpy
RAB11FIP1	Q6WKZ4		hsa-miR-206	0.641286	18	Very High	BCmicrO|DIANA|ElMMo3|MBStar|microrna.org|MirAncesTar|miRcode|mirCoX|miRDB|MirMAP|miRTar2GO|Mirza-G|MultiMiTar|RepTar|RNAhybrid|TargetRank|TargetScan|TargetSpy
PIKFYVE	Q9Y2I7		hsa-miR-206	0.641219	17	Very High	BCmicrO|CoMeTa|DIANA|ElMMo3|MBStar|microrna.org|MirAncesTar|mirbase|miRcode|mirCoX|MirMAP|miRTar2GO|Mirza-G|RepTar|RNAhybrid|TargetRank|TargetSpy
WNK1	Q9H4A3		hsa-miR-320c	0.641121	17	Very High	BCmicrO|CoMeTa|Cupid|DIANA|ElMMo3|MBStar|microrna.org|MirAncesTar|miRDB|MirMAP|MirTar|miRTar2GO|Mirza-G|PACCMIT|RepTar|RNAhybrid|TargetSpy
PCDHA9	Q9Y5H5		hsa-miR-320d	0.640516	12	Very High	BCmicrO|BiTargeting|CoMeTa|ElMMo3|MBStar|microrna.org|MirAncesTar|MirMAP|MirSNP|Mirza-G|RepTar|TargetScan
H3F3B	P84243		hsa-miR-320c	0.64034	15	Very High	BCmicrO|CoMeTa|DIANA|ElMMo3|MBStar|microrna.org|MirAncesTar|miRDB|MirMAP|miRTar2GO|Mirza-G|PACCMIT|RNAhybrid|TargetScan|TargetSpy
ZC3H7B	Q9UGR2		hsa-miR-206	0.640256	16	Very High	BCmicrO|BiTargeting|CoMeTa|Cupid|DIANA|ElMMo3|MBStar|microrna.org|MirAncesTar|miRcode|mirCoX|miRDB|MirMAP|miRTar2GO|RepTar|TargetScan
GIT1	Q9Y2X7		hsa-miR-206	0.640179	15	Very High	BCmicrO|CoMeTa|DIANA|ElMMo3|MBStar|MAMI|microrna.org|MirAncesTar|miRcode|mirCoX|miRDB|MirMAP|PACCMIT|RNAhybrid|TargetScan
RC3H1	Q5TC82		hsa-miR-320c	0.640153	16	Very High	BCmicrO|BiTargeting|DIANA|ElMMo3|MBStar|MirAncesTar|miRDB|MirMAP|MirSNP|MirTar|miRTar2GO|Mirza-G|RepTar|RNA22|RNAhybrid|TargetSpy
AP2M1	Q96CW1		hsa-miR-423-5p	0.640148	16	Very High	BiTargeting|CoMeTa|DIANA|ElMMo3|MirAncesTar|mirbase|miRDB|MirMAP|MirSNP|miRTar2GO|MultiMiTar|PITA|RepTar|RNAhybrid|TargetRank|TargetScan
ADAM10	O14672		hsa-miR-320c	0.639942	12	Very High	BCmicrO|CoMeTa|DIANA|ElMMo3|microrna.org|MirAncesTar|miRDB|MirMAP|miRTar2GO|PACCMIT|RNAhybrid|TargetScan
KLHL14	Q9P2G3		hsa-miR-320c	0.639861	15	Very High	BCmicrO|Cupid|DIANA|ElMMo3|MBStar|microrna.org|MirAncesTar|miRDB|MirMAP|miRTar2GO|Mirza-G|RepTar|RNAhybrid|TargetScan|TargetSpy
LPP	Q93052		hsa-miR-206	0.639805	19	Very High	BCmicrO|BiTargeting|CoMeTa|DIANA|ElMMo3|MBStar|microrna.org|MirAncesTar|mirbase|miRcode|mirCoX|miRDB|MirMAP|MirSNP|MirTar|miRTar2GO|MultiMiTar|RepTar|RNAhybrid
ZNF547	Q8IVP9		hsa-miR-206	0.639709	19	Very High	BCmicrO|BiTargeting|DIANA|ElMMo3|MBStar|microrna.org|MirAncesTar|mirbase|miRcode|mirCoX|miRDB|MirMAP|MirSNP|MirTar|Mirza-G|MultiMiTar|RepTar|RNAhybrid|TargetRank
EPB41L2	O43491		hsa-miR-206	0.639688	15	Very High	BCmicrO|BiTargeting|Cupid|DIANA|ElMMo3|MBStar|MirAncesTar|miRcode|mirCoX|MirMAP|miRTar2GO|MultiMiTar|RepTar|RNAhybrid|TargetScan
PHC2	Q8IXK0		hsa-miR-206	0.639665	18	Very High	BCmicrO|CoMeTa|DIANA|ElMMo3|MBStar|MAMI|MirAncesTar|miRcode|mirCoX|miRDB|MirMAP|miRTar2GO|Mirza-G|PACCMIT|RepTar|RNA22|RNAhybrid|TargetScan
NR2C2	P49116		hsa-miR-320b	0.639624	14	Very High	BCmicrO|CoMeTa|ElMMo3|MBStar|MirAncesTar|miRDB|MirTar|miRTar2GO|Mirza-G|PACCMIT|RepTar|RNAhybrid|TargetScan|TargetSpy
CREBRF	Q8IUR6		hsa-miR-320d	0.639569	13	Very High	BCmicrO|Cupid|DIANA|ElMMo3|MBStar|microrna.org|MirAncesTar|miRDB|MirMAP|PACCMIT|RNAhybrid|TargetScan|TargetSpy
STAT4	Q14765		hsa-miR-320c	0.639425	14	Very High	BCmicrO|CoMeTa|ElMMo3|microrna.org|MirAncesTar|miRDB|MirMAP|MirSNP|MirTar|Mirza-G|RepTar|RNAhybrid|TargetScan|TargetSpy
VEZF1	Q14119		hsa-miR-423-5p	0.639395	16	Very High	CoMeTa|Cupid|DIANA|ElMMo3|MBStar|MirAncesTar|miRDB|MirMAP|miRTar2GO|Mirza-G|MultiMiTar|PITA|RepTar|RNAhybrid|TargetRank|TargetScan
TSC22D4	Q9Y3Q8		hsa-miR-320b	0.639317	15	Very High	BCmicrO|BiTargeting|CoMeTa|Cupid|DIANA|ElMMo3|microrna.org|MirAncesTar|miRDB|MirMAP|miRTar2GO|Mirza-G|RepTar|RNAhybrid|TargetScan
GMCL1	Q96IK5		hsa-miR-320d	0.639265	13	Very High	BCmicrO|CoMeTa|Cupid|DIANA|ElMMo3|MBStar|microrna.org|MirAncesTar|miRDB|MirMAP|Mirza-G|RepTar|TargetScan
MRPL35	Q9NZE8		hsa-miR-320c	0.63926	15	Very High	BCmicrO|Cupid|DIANA|ElMMo3|MBStar|microrna.org|MirAncesTar|miRDB|MirMAP|MirTar|miRTar2GO|Mirza-G|RepTar|RNAhybrid|TargetSpy
MAT2A	P31153		hsa-miR-320b	0.639218	15	Very High	BCmicrO|CoMeTa|Cupid|DIANA|ElMMo3|MBStar|microrna.org|MirAncesTar|miRDB|MirMAP|MirTar|Mirza-G|RepTar|RNAhybrid|TargetScan
IKZF2	Q9UKS7		hsa-miR-206	0.639151	16	Very High	BCmicrO|BiTargeting|CoMeTa|Cupid|DIANA|ElMMo3|MBStar|MAMI|MirAncesTar|miRcode|mirCoX|MirMAP|miRTar2GO|MultiMiTar|RepTar|RNAhybrid
SLC10A3	P09131		hsa-miR-320b	0.63909	14	Very High	BCmicrO|CoMeTa|Cupid|DIANA|ElMMo3|microrna.org|MirAncesTar|miRDB|MirMAP|Mirza-G|PACCMIT|RepTar|RNAhybrid|TargetScan
TROVE2	P10155		hsa-miR-320b	0.639005	14	Very High	BCmicrO|DIANA|ElMMo3|MBStar|microrna.org|MirAncesTar|miRDB|MirMAP|MirTar|miRTar2GO|Mirza-G|PACCMIT|RNA22|RNAhybrid
DPY30	Q9C005		hsa-miR-320b	0.638965	14	Very High	BCmicrO|Cupid|DIANA|ElMMo3|MBStar|microrna.org|MirAncesTar|MirMAP|MirTar|miRTar2GO|Mirza-G|PACCMIT|RNAhybrid|TargetScan
ADAM10	O14672		hsa-miR-320b	0.638787	12	Very High	BCmicrO|CoMeTa|DIANA|ElMMo3|microrna.org|MirAncesTar|miRDB|MirMAP|miRTar2GO|PACCMIT|RNAhybrid|TargetScan
SLC10A3	P09131		hsa-miR-320c	0.638675	14	Very High	BCmicrO|CoMeTa|Cupid|DIANA|ElMMo3|microrna.org|MirAncesTar|miRDB|MirMAP|Mirza-G|PACCMIT|RepTar|RNAhybrid|TargetScan
MORC3	Q14149		hsa-miR-320c	0.638656	13	Very High	BCmicrO|CoMeTa|DIANA|ElMMo3|MBStar|microrna.org|MirAncesTar|miRDB|MirMAP|MirTar|miRTar2GO|RNAhybrid|TargetScan
DBN1	Q16643		hsa-miR-320d	0.63829	15	Very High	BCmicrO|CoMeTa|DIANA|ElMMo3|MBStar|microrna.org|MirAncesTar|miRDB|MirMAP|MirTar|Mirza-G|PACCMIT|RepTar|RNAhybrid|TargetScan
MAPK1IP1L	Q8NDC0		hsa-miR-320d	0.638206	16	Very High	BCmicrO|BiTargeting|CoMeTa|DIANA|ElMMo3|MBStar|microrna.org|MirAncesTar|miRDB|MirMAP|MirTar|Mirza-G|RepTar|RNAhybrid|TargetScan|TargetSpy
UBE2D3	P61077		hsa-miR-320d	0.638189	16	Very High	BCmicrO|BiTargeting|CoMeTa|Cupid|DIANA|ElMMo3|MBStar|microrna.org|MirAncesTar|miRDB|MirMAP|Mirza-G|PACCMIT|RepTar|RNAhybrid|TargetSpy
CNOT1	A5YKK6		hsa-miR-206	0.638164	17	Very High	BCmicrO|BiTargeting|CoMeTa|DIANA|ElMMo3|microrna.org|MirAncesTar|mirbase|miRcode|mirCoX|miRDB|MirMAP|miRTar2GO|Mirza-G|RepTar|RNAhybrid|TargetScan
CAMTA1	Q9Y6Y1		hsa-miR-320c	0.638038	14	Very High	BCmicrO|CoMeTa|Cupid|DIANA|ElMMo3|MBStar|microrna.org|MirAncesTar|miRDB|MirMAP|miRTar2GO|Mirza-G|PACCMIT|RNAhybrid
SHTN1	A0MZ66		hsa-miR-320b	0.637895	17	Very High	BCmicrO|BiTargeting|CoMeTa|Cupid|DIANA|ElMMo3|MBStar|microrna.org|MirAncesTar|miRDB|MirMAP|MirSNP|Mirza-G|RepTar|RNAhybrid|TargetScan|TargetSpy
ARHGEF3	Q9NR81		hsa-miR-206	0.637873	16	Very High	BCmicrO|BiTargeting|CoMeTa|Cupid|DIANA|ElMMo3|MBStar|MirAncesTar|miRcode|mirCoX|MirMAP|miRTar2GO|Mirza-G|RepTar|RNAhybrid|TargetScan
ANKRD52	Q8NB46		hsa-miR-320c	0.637868	15	Very High	BCmicrO|Cupid|DIANA|ElMMo3|MBStar|microrna.org|MirAncesTar|miRDB|MirMAP|MirTar|miRTar2GO|Mirza-G|PACCMIT|RepTar|TargetScan
PCGF5	Q86SE9		hsa-miR-320d	0.637822	15	Very High	BCmicrO|BiTargeting|DIANA|ElMMo3|MBStar|microrna.org|MirAncesTar|miRDB|MirMAP|MirSNP|MirTar|Mirza-G|RepTar|TargetScan|TargetSpy
RAD21	O60216		hsa-miR-320c	0.637821	15	Very High	BCmicrO|CoMeTa|Cupid|DIANA|ElMMo3|MBStar|microrna.org|MirAncesTar|miRDB|MirMAP|MirTar|miRTar2GO|Mirza-G|RepTar|RNAhybrid
PRPF4B	Q13523		hsa-miR-320b	0.637554	15	Very High	BCmicrO|CoMeTa|DIANA|ElMMo3|MBStar|microrna.org|MirAncesTar|miRDB|MirMAP|miRTar2GO|Mirza-G|PACCMIT|RepTar|RNAhybrid|TargetSpy
SLITRK3	O94933		hsa-miR-320b	0.637352	15	Very High	BCmicrO|BiTargeting|CoMeTa|Cupid|DIANA|ElMMo3|MBStar|microrna.org|MirAncesTar|MirMAP|Mirza-G|PACCMIT|RepTar|RNAhybrid|TargetScan
KLHL14	Q9P2G3		hsa-miR-320b	0.637318	15	Very High	BCmicrO|Cupid|DIANA|ElMMo3|MBStar|microrna.org|MirAncesTar|miRDB|MirMAP|miRTar2GO|Mirza-G|RepTar|RNAhybrid|TargetScan|TargetSpy
SLC2A13	Q96QE2		hsa-miR-206	0.637277	18	Very High	BCmicrO|BiTargeting|DIANA|ElMMo3|MBStar|microrna.org|MirAncesTar|miRcode|mirCoX|miRDB|MirMAP|MirTar|miRTar2GO|Mirza-G|MultiMiTar|RepTar|TargetRank|TargetSpy
ACTB	P60709		hsa-miR-206	0.637234	13	Very High	BCmicrO|DIANA|ElMMo3|microrna.org|miRcode|mirCoX|MirMAP|miRTar2GO|Mirza-G|RepTar|RNAhybrid|TargetScan|TargetSpy
DTNA	Q9Y4J8		hsa-miR-320b	0.637064	16	Very High	BCmicrO|CoMeTa|DIANA|ElMMo3|MBStar|microrna.org|MirAncesTar|miRDB|MirMAP|MirTar|Mirza-G|PACCMIT|RepTar|RNAhybrid|TargetScan|TargetSpy
LHFPL3	Q86UP9		hsa-miR-320b	0.637036	15	Very High	BCmicrO|Cupid|DIANA|ElMMo3|MBStar|microrna.org|MirAncesTar|miRDB|MirMAP|MirTar|Mirza-G|RepTar|RNAhybrid|TargetScan|TargetSpy
TFAP2B	Q92481		hsa-miR-320b	0.636882	13	Very High	BCmicrO|CoMeTa|DIANA|ElMMo3|MBStar|microrna.org|MirAncesTar|miRDB|MirMAP|Mirza-G|RepTar|TargetScan|TargetSpy
PNN	Q9H307		hsa-miR-320d	0.636815	14	Very High	BCmicrO|DIANA|ElMMo3|MBStar|microrna.org|MirAncesTar|miRDB|MirMAP|MirTar|Mirza-G|PACCMIT|RepTar|RNAhybrid|TargetSpy
MINDY2	Q8NBR6		hsa-miR-320c	0.636805	15	Very High	BCmicrO|BiTargeting|CoMeTa|DIANA|ElMMo3|MBStar|microrna.org|MirAncesTar|miRDB|MirMAP|MirTar|Mirza-G|RepTar|RNAhybrid|TargetScan
PGD	P52209		hsa-miR-206	0.636672	17	Very High	BCmicrO|CoMeTa|DIANA|ElMMo3|MBStar|MAMI|microrna.org|MirAncesTar|mirbase|miRcode|mirCoX|miRDB|MirMAP|RepTar|RNA22|RNAhybrid|TargetScan
INO80D	Q53TQ3		hsa-miR-320d	0.636588	14	Very High	BCmicrO|BiTargeting|CoMeTa|DIANA|ElMMo3|MBStar|MirAncesTar|miRDB|MirMAP|MirSNP|MirTar|PACCMIT|RepTar|TargetScan
PTPRS	Q13332		hsa-miR-206	0.636457	18	Very High	BCmicrO|BiTargeting|CoMeTa|DIANA|ElMMo3|MBStar|microrna.org|MirAncesTar|mirbase|miRcode|mirCoX|MirMAP|miRTar2GO|Mirza-G|MultiMiTar|RepTar|RNAhybrid|TargetScan
ARHGEF18	Q6ZSZ5		hsa-miR-206	0.636415	18	Very High	BCmicrO|BiTargeting|CoMeTa|DIANA|ElMMo3|MBStar|microrna.org|MirAncesTar|miRcode|mirCoX|MirMAP|MirTar|miRTar2GO|Mirza-G|RepTar|RNAhybrid|TargetRank|TargetScan
ZNF326	Q5BKZ1		hsa-miR-206	0.636278	18	Very High	BCmicrO|BiTargeting|Cupid|DIANA|ElMMo3|MBStar|MAMI|microrna.org|MirAncesTar|mirbase|miRcode|mirCoX|MirMAP|Mirza-G|MultiMiTar|RepTar|RNA22|RNAhybrid
FKBP5	Q13451		hsa-miR-320c	0.636215	14	Very High	BCmicrO|BiTargeting|CoMeTa|DIANA|ElMMo3|MBStar|microrna.org|MirAncesTar|miRDB|MirMAP|miRTar2GO|Mirza-G|TargetScan|TargetSpy
SOBP	A7XYQ1		hsa-miR-320d	0.636151	15	Very High	BCmicrO|CoMeTa|Cupid|DIANA|ElMMo3|MBStar|microrna.org|MirAncesTar|miRDB|MirMAP|Mirza-G|PACCMIT|RepTar|RNAhybrid|TargetScan
AP1S1	P61966		hsa-miR-206	0.636114	17	Very High	BCmicrO|BiTargeting|Cupid|DIANA|ElMMo3|microrna.org|MirAncesTar|mirbase|miRcode|mirCoX|miRDB|MirMAP|Mirza-G|MultiMiTar|RepTar|RNAhybrid|TargetScan
ELL2	O00472		hsa-miR-320d	0.63611	15	Very High	BCmicrO|BiTargeting|CoMeTa|DIANA|ElMMo3|MBStar|microrna.org|MirAncesTar|miRDB|MirMAP|MirTar|Mirza-G|PACCMIT|RNAhybrid|TargetScan
ZFP91	Q96JP5		hsa-miR-320c	0.635986	14	Very High	BCmicrO|DIANA|ElMMo3|MBStar|microrna.org|MirAncesTar|miRDB|MirMAP|MirTar|miRTar2GO|Mirza-G|RepTar|TargetScan|TargetSpy
HNRNPUL1	Q9BUJ2		hsa-miR-423-5p	0.635979	17	Very High	BiTargeting|CoMeTa|DIANA|ElMMo3|MBStar|MirAncesTar|mirbase|miRDB|MirMAP|MirSNP|Mirza-G|MultiMiTar|PITA|RepTar|RNAhybrid|TargetRank|TargetScan
FGD4	Q96M96		hsa-miR-206	0.635895	18	Very High	BCmicrO|BiTargeting|Cupid|DIANA|ElMMo3|MBStar|MirAncesTar|mirbase|miRcode|mirCoX|miRDB|MirMAP|miRTar2GO|Mirza-G|RepTar|RNAhybrid|TargetScan|TargetSpy
SH3TC2	Q8TF17		hsa-miR-206	0.635888	16	Very High	BCmicrO|BiTargeting|CoMeTa|DIANA|ElMMo3|MBStar|MirAncesTar|miRcode|mirCoX|miRDB|MirSNP|MirTar|PACCMIT|RepTar|RNAhybrid|TargetSpy
FPGT	O14772		hsa-miR-206	0.63582	20	Very High	BCmicrO|Cupid|DIANA|ElMMo3|MBStar|microrna.org|MirAncesTar|mirbase|miRcode|mirCoX|miRDB|MirMAP|MirTar|miRTar2GO|Mirza-G|RepTar|RNA22|RNAhybrid|TargetRank|TargetSpy
CHIC1	Q5VXU3		hsa-miR-320c	0.635649	15	Very High	BCmicrO|BiTargeting|DIANA|ElMMo3|MBStar|microrna.org|MirAncesTar|miRDB|MirMAP|MirTar|miRTar2GO|Mirza-G|RepTar|RNAhybrid|TargetScan
RBM24	Q9BX46		hsa-miR-320d	0.63563	15	Very High	BCmicrO|Cupid|DIANA|ElMMo3|MBStar|microrna.org|MirAncesTar|miRDB|MirMAP|MirTar|Mirza-G|RepTar|RNAhybrid|TargetScan|TargetSpy
SATB2	Q9UPW6		hsa-miR-320b	0.635464	15	Very High	BCmicrO|CoMeTa|Cupid|DIANA|ElMMo3|MBStar|microrna.org|MirAncesTar|miRDB|MirMAP|miRTar2GO|Mirza-G|PACCMIT|RNAhybrid|TargetScan
AXL	P30530		hsa-miR-206	0.635059	16	Very High	BCmicrO|DIANA|ElMMo3|microrna.org|MirAncesTar|miRcode|mirCoX|miRDB|MirMAP|miRTar2GO|Mirza-G|RepTar|RNAhybrid|TargetRank|TargetScan|TargetSpy
TANC1	Q9C0D5		hsa-miR-320c	0.63505	15	Very High	BCmicrO|BiTargeting|DIANA|ElMMo3|MBStar|microrna.org|MirAncesTar|miRDB|MirMAP|MirTar|miRTar2GO|Mirza-G|RepTar|TargetScan|TargetSpy
ACER2	Q5QJU3		hsa-miR-206	0.634857	17	Very High	BCmicrO|DIANA|ElMMo3|MBStar|MAMI|microrna.org|MirAncesTar|mirbase|miRcode|mirCoX|MirMAP|MirTar|Mirza-G|RepTar|RNAhybrid|TargetRank|TargetScan
HNRNPC	P07910		hsa-miR-320b	0.634623	17	Very High	BCmicrO|BiTargeting|CoMeTa|DIANA|ElMMo3|MBStar|microrna.org|MirAncesTar|miRDB|MirMAP|miRTar2GO|Mirza-G|PACCMIT|RepTar|RNAhybrid|TargetScan|TargetSpy
GLYR1	Q49A26		hsa-miR-206	0.634553	14	Very High	BCmicrO|CoMeTa|Cupid|ElMMo3|MBStar|MirAncesTar|miRcode|mirCoX|MirMAP|miRTar2GO|MultiMiTar|RepTar|RNAhybrid|TargetScan
DRD1	P21728		hsa-miR-206	0.634531	18	Very High	BCmicrO|BiTargeting|Cupid|DIANA|ElMMo3|microrna.org|MirAncesTar|mirbase|miRcode|mirCoX|miRDB|MirMAP|MirSNP|MirTar|Mirza-G|RepTar|RNAhybrid|TargetRank
PBX1	P40424		hsa-miR-320d	0.634523	13	Very High	BCmicrO|DIANA|ElMMo3|MBStar|microrna.org|MirAncesTar|miRDB|MirMAP|MirTar|Mirza-G|RNA22|RNAhybrid|TargetScan
TNKS	O95271		hsa-miR-320b	0.63449	18	Very High	BCmicrO|BiTargeting|CoMeTa|DIANA|ElMMo3|MBStar|MirAncesTar|miRDB|MirMAP|MirSNP|MirTar|miRTar2GO|Mirza-G|PACCMIT|RepTar|RNAhybrid|TargetScan|TargetSpy
MINDY2	Q8NBR6		hsa-miR-320d	0.634176	15	Very High	BCmicrO|BiTargeting|CoMeTa|DIANA|ElMMo3|MBStar|microrna.org|MirAncesTar|miRDB|MirMAP|MirTar|Mirza-G|RepTar|RNAhybrid|TargetScan
PPARGC1A	Q9UBK2		hsa-miR-320d	0.633964	14	Very High	BCmicrO|CoMeTa|Cupid|DIANA|ElMMo3|MBStar|microrna.org|MirAncesTar|miRDB|MirMAP|Mirza-G|PACCMIT|RepTar|RNAhybrid
SATB2	Q9UPW6		hsa-miR-320c	0.633957	15	Very High	BCmicrO|CoMeTa|Cupid|DIANA|ElMMo3|MBStar|microrna.org|MirAncesTar|miRDB|MirMAP|miRTar2GO|Mirza-G|PACCMIT|RNAhybrid|TargetScan
LARP4	Q71RC2		hsa-miR-206	0.63373	17	Very High	BCmicrO|CoMeTa|Cupid|DIANA|ElMMo3|MBStar|microrna.org|MirAncesTar|miRcode|mirCoX|miRDB|MirMAP|Mirza-G|MultiMiTar|PACCMIT|RNAhybrid|TargetSpy
TANC1	Q9C0D5		hsa-miR-320b	0.633574	14	Very High	BCmicrO|DIANA|ElMMo3|MBStar|microrna.org|MirAncesTar|miRDB|MirMAP|MirTar|miRTar2GO|Mirza-G|RepTar|TargetScan|TargetSpy
PDLIM5	Q96HC4		hsa-miR-320b	0.633414	16	Very High	BCmicrO|BiTargeting|CoMeTa|DIANA|ElMMo3|MBStar|microrna.org|MirAncesTar|miRDB|MirMAP|MirTar|miRTar2GO|Mirza-G|RepTar|RNAhybrid|TargetSpy
SMAP1	Q8IYB5		hsa-miR-320d	0.633412	17	Very High	BCmicrO|CoMeTa|Cupid|DIANA|ElMMo3|MBStar|microrna.org|MirAncesTar|miRDB|MirMAP|MirSNP|MirTar|Mirza-G|PACCMIT|RepTar|RNAhybrid|TargetSpy
ZNF652	Q9Y2D9		hsa-miR-320b	0.63333	13	Very High	BCmicrO|CoMeTa|DIANA|ElMMo3|MBStar|MirAncesTar|miRDB|MirMAP|MirTar|Mirza-G|PACCMIT|RepTar|TargetScan
LAPTM4A	Q15012		hsa-miR-320c	0.633316	12	Very High	BCmicrO|CoMeTa|Cupid|DIANA|ElMMo3|microrna.org|MirAncesTar|miRDB|MirMAP|MirTar|miRTar2GO|RepTar
GRK6	P43250		hsa-miR-206	0.633268	16	Very High	BCmicrO|CoMeTa|Cupid|ElMMo3|MBStar|MAMI|microrna.org|MirAncesTar|miRcode|mirCoX|miRDB|MirMAP|Mirza-G|PACCMIT|RepTar|RNAhybrid
NAALADL2	Q58DX5		hsa-miR-206	0.633173	17	Very High	BCmicrO|BiTargeting|DIANA|ElMMo3|MBStar|microrna.org|MirAncesTar|miRcode|mirCoX|MirMAP|Mirza-G|MultiMiTar|RepTar|RNAhybrid|TargetRank|TargetScan|TargetSpy
ZNF652	Q9Y2D9		hsa-miR-320c	0.633148	13	Very High	BCmicrO|CoMeTa|DIANA|ElMMo3|MBStar|MirAncesTar|miRDB|MirMAP|MirTar|Mirza-G|PACCMIT|RepTar|TargetScan
BICD1	Q96G01		hsa-miR-206	0.632978	14	Very High	BCmicrO|CoMeTa|Cupid|DIANA|ElMMo3|MBStar|microrna.org|MirAncesTar|miRcode|mirCoX|MirMAP|PACCMIT|RNAhybrid|TargetScan
OSBPL8	Q9BZF1		hsa-miR-206	0.63287	15	Very High	BCmicrO|CoMeTa|DIANA|ElMMo3|MBStar|MirAncesTar|miRcode|mirCoX|MirMAP|miRTar2GO|Mirza-G|MultiMiTar|RepTar|RNAhybrid|TargetScan
VLDLR	P98155		hsa-miR-320d	0.632761	14	Very High	BCmicrO|CoMeTa|Cupid|DIANA|ElMMo3|microrna.org|MirAncesTar|miRDB|MirMAP|MirTar|Mirza-G|RepTar|RNAhybrid|TargetScan
ZBTB10	Q96DT7		hsa-miR-320b	0.632708	14	Very High	BCmicrO|Cupid|DIANA|ElMMo3|MBStar|microrna.org|MirAncesTar|miRDB|MirMAP|miRTar2GO|Mirza-G|RNAhybrid|TargetScan|TargetSpy
CHIC1	Q5VXU3		hsa-miR-320b	0.632613	16	Very High	BCmicrO|BiTargeting|DIANA|ElMMo3|MBStar|microrna.org|MirAncesTar|miRDB|MirMAP|MirTar|miRTar2GO|Mirza-G|RepTar|RNAhybrid|TargetScan|TargetSpy
FMNL2	Q96PY5		hsa-miR-206	0.632175	18	Very High	BCmicrO|CoMeTa|Cupid|DIANA|ElMMo3|MBStar|microrna.org|MirAncesTar|miRcode|mirCoX|MirMAP|miRTar2GO|Mirza-G|MultiMiTar|RepTar|RNAhybrid|TargetRank|TargetSpy
RAP2C	Q9Y3L5		hsa-miR-320c	0.632084	14	Very High	BCmicrO|CoMeTa|Cupid|DIANA|ElMMo3|MBStar|microrna.org|MirAncesTar|miRDB|MirMAP|PACCMIT|RepTar|RNAhybrid|TargetScan
OAS2	P29728		hsa-miR-206	0.632021	20	Very High	BCmicrO|BiTargeting|DIANA|ElMMo3|MBStar|MAMI|microrna.org|MirAncesTar|miRcode|mirCoX|miRDB|MirMAP|MirSNP|MirTar|miRTar2GO|Mirza-G|RepTar|RNAhybrid|TargetRank|TargetSpy
LHFPL3	Q86UP9		hsa-miR-320c	0.63197	15	Very High	BCmicrO|Cupid|DIANA|ElMMo3|MBStar|microrna.org|MirAncesTar|miRDB|MirMAP|MirTar|Mirza-G|RepTar|RNAhybrid|TargetScan|TargetSpy
PI15	O43692		hsa-miR-320d	0.631899	16	Very High	BCmicrO|CoMeTa|Cupid|DIANA|ElMMo3|MBStar|microrna.org|MirAncesTar|miRDB|MirMAP|MirSNP|Mirza-G|RepTar|RNAhybrid|TargetScan|TargetSpy
SUPT16H	Q9Y5B9		hsa-miR-320d	0.63182	15	Very High	BCmicrO|CoMeTa|Cupid|DIANA|ElMMo3|MBStar|microrna.org|MirAncesTar|miRDB|MirMAP|Mirza-G|RepTar|RNAhybrid|TargetScan|TargetSpy
ZC3H12C	Q9C0D7		hsa-miR-320b	0.631691	15	Very High	BCmicrO|DIANA|ElMMo3|MBStar|microrna.org|MirAncesTar|miRDB|MirMAP|MirTar|miRTar2GO|Mirza-G|PACCMIT|RepTar|TargetScan|TargetSpy
PCDHA8	Q9Y5H6		hsa-miR-320d	0.631665	13	Very High	BCmicrO|BiTargeting|DIANA|ElMMo3|MBStar|microrna.org|MirAncesTar|miRDB|MirMAP|MirSNP|Mirza-G|RepTar|TargetScan
CTSV	O60911		hsa-miR-320c	0.631652	16	Very High	BCmicrO|CoMeTa|Cupid|DIANA|ElMMo3|MBStar|microrna.org|MirAncesTar|miRDB|MirMAP|MirSNP|MirTar|miRTar2GO|Mirza-G|RepTar|TargetSpy
ZNF281	Q9Y2X9		hsa-miR-320b	0.631481	14	Very High	BCmicrO|CoMeTa|Cupid|ElMMo3|microrna.org|MirAncesTar|miRDB|miRTar2GO|Mirza-G|RepTar|RNA22|RNAhybrid|TargetScan|TargetSpy
DNAJC5	Q9H3Z4		hsa-miR-206	0.631431	16	Very High	BCmicrO|DIANA|ElMMo3|MBStar|MAMI|MirAncesTar|miRcode|mirCoX|miRDB|MirMAP|MirSNP|miRTar2GO|Mirza-G|MultiMiTar|TargetScan|TargetSpy
IMPACT	Q9P2X3		hsa-miR-206	0.631344	17	Very High	BCmicrO|CoMeTa|Cupid|DIANA|ElMMo3|MBStar|microrna.org|MirAncesTar|miRcode|mirCoX|miRDB|MirMAP|MirSNP|MirTar|RNAhybrid|TargetRank|TargetSpy
OTUD5	Q96G74		hsa-miR-206	0.631238	15	Very High	BCmicrO|BiTargeting|Cupid|DIANA|ElMMo3|MBStar|MAMI|MirAncesTar|mirbase|miRcode|mirCoX|MirMAP|RepTar|RNAhybrid|TargetScan
AJUBA	Q96IF1		hsa-miR-206	0.630981	16	Very High	BCmicrO|DIANA|ElMMo3|MBStar|MAMI|microrna.org|MirAncesTar|miRcode|mirCoX|miRDB|MirMAP|MirTar|Mirza-G|RepTar|RNAhybrid|TargetSpy
FLRT3	Q9NZU0		hsa-miR-320c	0.630762	14	Very High	BCmicrO|CoMeTa|Cupid|DIANA|ElMMo3|MBStar|microrna.org|MirAncesTar|miRDB|MirMAP|Mirza-G|PACCMIT|TargetScan|TargetSpy
NONO	Q15233		hsa-miR-320c	0.630725	15	Very High	BCmicrO|CoMeTa|Cupid|DIANA|ElMMo3|MBStar|microrna.org|MirAncesTar|miRDB|MirMAP|miRTar2GO|Mirza-G|PACCMIT|RNAhybrid|TargetScan
TNKS	O95271		hsa-miR-320c	0.630695	17	Very High	BCmicrO|BiTargeting|CoMeTa|DIANA|ElMMo3|MBStar|MirAncesTar|miRDB|MirMAP|MirTar|miRTar2GO|Mirza-G|PACCMIT|RepTar|RNAhybrid|TargetScan|TargetSpy
ZFP91	Q96JP5		hsa-miR-320b	0.630541	13	Very High	BCmicrO|DIANA|ElMMo3|MBStar|microrna.org|MirAncesTar|miRDB|MirMAP|MirTar|miRTar2GO|Mirza-G|RepTar|TargetScan
MEX3B	Q6ZN04		hsa-miR-320b	0.630485	15	Very High	BCmicrO|Cupid|DIANA|ElMMo3|microrna.org|MirAncesTar|miRDB|MirMAP|MirTar|miRTar2GO|Mirza-G|RepTar|RNAhybrid|TargetScan|TargetSpy
TFAP2B	Q92481		hsa-miR-320d	0.630108	13	Very High	BCmicrO|CoMeTa|DIANA|ElMMo3|MBStar|microrna.org|MirAncesTar|miRDB|MirMAP|Mirza-G|RepTar|TargetScan|TargetSpy
ABI2	Q9NYB9		hsa-miR-206	0.629927	20	Very High	BCmicrO|BiTargeting|CoMeTa|DIANA|ElMMo3|MBStar|microrna.org|MirAncesTar|miRcode|mirCoX|miRDB|MirMAP|MirTar|miRTar2GO|Mirza-G|RepTar|RNAhybrid|TargetRank|TargetScan|TargetSpy
NECAB1	Q8N987		hsa-miR-206	0.629864	14	Very High	BCmicrO|DIANA|ElMMo3|MBStar|MAMI|MirAncesTar|miRcode|mirCoX|MirMAP|Mirza-G|MultiMiTar|RepTar|RNAhybrid|TargetScan
SERBP1	Q8NC51		hsa-miR-320d	0.629809	13	Very High	BCmicrO|CoMeTa|Cupid|DIANA|ElMMo3|MBStar|microrna.org|MirAncesTar|miRDB|MirMAP|RNAhybrid|TargetScan|TargetSpy
SLITRK3	O94933		hsa-miR-320c	0.629796	14	Very High	BCmicrO|BiTargeting|CoMeTa|Cupid|DIANA|ElMMo3|MBStar|microrna.org|MirAncesTar|MirMAP|Mirza-G|PACCMIT|RNAhybrid|TargetScan
FBXL20	Q96IG2		hsa-miR-206	0.629762	16	Very High	BCmicrO|Cupid|DIANA|MBStar|MAMI|MirAncesTar|mirbase|miRcode|mirCoX|MirMAP|miRTar2GO|Mirza-G|MultiMiTar|RepTar|RNAhybrid|TargetScan
KAT6B	Q8WYB5		hsa-miR-320b	0.629374	14	Very High	BCmicrO|CoMeTa|Cupid|DIANA|ElMMo3|MBStar|microrna.org|MirAncesTar|miRDB|MirMAP|Mirza-G|RNAhybrid|TargetScan|TargetSpy
TSPAN3	O60637		hsa-miR-423-5p	0.629365	16	Very High	BiTargeting|CoMeTa|DIANA|ElMMo3|MBStar|MirAncesTar|miRDB|MirMAP|MirTar|miRTar2GO|Mirza-G|MultiMiTar|PITA|RNAhybrid|TargetRank|TargetScan
SNX16	P57768		hsa-miR-320b	0.629236	15	Very High	BCmicrO|BiTargeting|CoMeTa|DIANA|ElMMo3|MBStar|microrna.org|MirAncesTar|miRDB|MirMAP|MirTar|miRTar2GO|Mirza-G|RNAhybrid|TargetSpy
AMPH	P49418		hsa-miR-206	0.629195	16	Very High	BCmicrO|CoMeTa|Cupid|DIANA|ElMMo3|MBStar|MAMI|microrna.org|MirAncesTar|miRcode|mirCoX|MirMAP|MultiMiTar|RepTar|RNAhybrid|TargetSpy
RAP2C	Q9Y3L5		hsa-miR-320d	0.628923	14	Very High	BCmicrO|CoMeTa|Cupid|DIANA|ElMMo3|MBStar|microrna.org|MirAncesTar|miRDB|MirMAP|PACCMIT|RepTar|RNAhybrid|TargetScan
VLDLR	P98155		hsa-miR-320c	0.62878	14	Very High	BCmicrO|CoMeTa|Cupid|DIANA|ElMMo3|microrna.org|MirAncesTar|miRDB|MirMAP|MirTar|Mirza-G|RepTar|RNAhybrid|TargetScan
ZNF652	Q9Y2D9		hsa-miR-320d	0.628665	12	Very High	BCmicrO|CoMeTa|DIANA|ElMMo3|MBStar|MirAncesTar|miRDB|MirMAP|MirTar|Mirza-G|PACCMIT|TargetScan
NDRG3	Q9UGV2		hsa-miR-320b	0.628621	15	Very High	BCmicrO|BiTargeting|CoMeTa|DIANA|ElMMo3|MBStar|microrna.org|MirAncesTar|miRDB|MirMAP|miRTar2GO|Mirza-G|RepTar|RNAhybrid|TargetScan
RAB3GAP2	Q9H2M9		hsa-miR-320b	0.628598	16	Very High	BCmicrO|BiTargeting|Cupid|DIANA|ElMMo3|MBStar|microrna.org|MirAncesTar|miRDB|MirMAP|MirTar|miRTar2GO|Mirza-G|RNA22|RNAhybrid|TargetScan
NRN1	Q9NPD7		hsa-miR-320d	0.628576	16	Very High	BCmicrO|BiTargeting|CoMeTa|Cupid|DIANA|ElMMo3|MBStar|microrna.org|MirAncesTar|miRDB|MirMAP|Mirza-G|RepTar|RNAhybrid|TargetScan|TargetSpy
USP15	Q9Y4E8		hsa-miR-320c	0.62854	16	Very High	BCmicrO|CoMeTa|Cupid|DIANA|ElMMo3|MBStar|microrna.org|MirAncesTar|miRDB|MirMAP|miRTar2GO|Mirza-G|PACCMIT|RepTar|RNAhybrid|TargetScan
HNRNPC	P07910		hsa-miR-320d	0.628447	17	Very High	BCmicrO|BiTargeting|CoMeTa|Cupid|DIANA|ElMMo3|MBStar|microrna.org|MirAncesTar|miRDB|MirMAP|Mirza-G|PACCMIT|RepTar|RNAhybrid|TargetScan|TargetSpy
MBLAC2	Q68D91		hsa-miR-206	0.628354	16	Very High	BCmicrO|DIANA|ElMMo3|MBStar|microrna.org|MirAncesTar|miRcode|mirCoX|miRDB|MirMAP|MirTar|miRTar2GO|Mirza-G|RNAhybrid|TargetScan|TargetSpy
DYRK1B	Q9Y463		hsa-miR-423-5p	0.628279	18	Very High	BiTargeting|CoMeTa|DIANA|ElMMo3|MBStar|MirAncesTar|mirbase|miRDB|MirMAP|miRTar2GO|Mirza-G|MultiMiTar|PACCMIT|PITA|RepTar|RNAhybrid|TargetRank|TargetScan
DAB2	P98082		hsa-miR-320b	0.628116	16	Very High	BCmicrO|BiTargeting|Cupid|DIANA|ElMMo3|MBStar|microrna.org|MirAncesTar|miRDB|MirMAP|miRTar2GO|Mirza-G|PACCMIT|RepTar|RNAhybrid|TargetScan
SMAD4	Q13485		hsa-miR-206	0.628027	15	Very High	BCmicrO|CoMeTa|DIANA|ElMMo3|MBStar|microrna.org|MirAncesTar|miRcode|mirCoX|MirMAP|miRTar2GO|Mirza-G|MultiMiTar|RNAhybrid|TargetSpy
EEF1AKMT2	Q5JPI9		hsa-miR-320c	0.627977	15	Very High	BCmicrO|BiTargeting|DIANA|ElMMo3|MBStar|microrna.org|MirAncesTar|miRDB|MirMAP|MirTar|Mirza-G|PACCMIT|RNAhybrid|TargetScan|TargetSpy
TMEM41A	Q96HV5		hsa-miR-423-5p	0.627892	16	Very High	BiTargeting|DIANA|ElMMo3|MBStar|MirAncesTar|mirbase|miRDB|MirMAP|MirTar|miRTar2GO|Mirza-G|MultiMiTar|PITA|RNAhybrid|TargetRank|TargetScan
IFT52	Q9Y366		hsa-miR-206	0.627865	15	Very High	BCmicrO|Cupid|DIANA|ElMMo3|microrna.org|MirAncesTar|mirbase|miRcode|mirCoX|MirMAP|MirTar|RepTar|RNAhybrid|TargetRank|TargetSpy
SCOC	Q9UIL1		hsa-miR-320c	0.627629	15	Very High	BCmicrO|BiTargeting|Cupid|DIANA|ElMMo3|MBStar|microrna.org|MirAncesTar|miRDB|MirMAP|miRTar2GO|Mirza-G|RNAhybrid|TargetScan|TargetSpy
USP25	Q9UHP3		hsa-miR-320d	0.627622	15	Very High	BCmicrO|CoMeTa|DIANA|ElMMo3|MBStar|microrna.org|MirAncesTar|miRDB|MirMAP|MirTar|Mirza-G|PACCMIT|RepTar|RNAhybrid|TargetSpy
CREB3L2	Q70SY1		hsa-miR-320b	0.627411	16	Very High	BCmicrO|BiTargeting|CoMeTa|DIANA|ElMMo3|MBStar|MirAncesTar|miRDB|MirMAP|MirTar|miRTar2GO|Mirza-G|RepTar|RNAhybrid|TargetScan|TargetSpy
ARPC3	O15145		hsa-miR-206	0.627399	13	Very High	CoMeTa|DIANA|microrna.org|MirAncesTar|mirbase|miRcode|mirCoX|miRDB|MirMAP|MirTar|RepTar|RNAhybrid|TargetScan
TGFBR1	P36897		hsa-miR-320b	0.627155	15	Very High	BCmicrO|CoMeTa|DIANA|ElMMo3|MBStar|microrna.org|MirAncesTar|miRDB|MirMAP|miRTar2GO|Mirza-G|PACCMIT|RNAhybrid|TargetScan|TargetSpy
EEF1AKMT2	Q5JPI9		hsa-miR-320d	0.627105	15	Very High	BCmicrO|BiTargeting|DIANA|ElMMo3|MBStar|microrna.org|MirAncesTar|miRDB|MirMAP|MirTar|Mirza-G|PACCMIT|RNAhybrid|TargetScan|TargetSpy
STAT4	Q14765		hsa-miR-320b	0.626912	13	Very High	BCmicrO|CoMeTa|ElMMo3|microrna.org|MirAncesTar|miRDB|MirMAP|MirSNP|MirTar|Mirza-G|RNAhybrid|TargetScan|TargetSpy
RAB3GAP2	Q9H2M9		hsa-miR-320c	0.626895	15	Very High	BCmicrO|BiTargeting|Cupid|DIANA|ElMMo3|MBStar|microrna.org|MirAncesTar|miRDB|MirMAP|MirTar|miRTar2GO|Mirza-G|RNAhybrid|TargetScan
PNP	P00491		hsa-miR-206	0.62681	19	Very High	BCmicrO|CoMeTa|DIANA|ElMMo3|MBStar|MAMI|microrna.org|MirAncesTar|mirbase|miRcode|mirCoX|miRDB|MirMAP|MirTar|Mirza-G|RepTar|RNAhybrid|TargetScan|TargetSpy
CUX1	P39880		hsa-miR-320b	0.626753	16	Very High	BCmicrO|CoMeTa|Cupid|ElMMo3|MBStar|microrna.org|MirAncesTar|miRDB|MirMAP|MirSNP|MirTar|miRTar2GO|Mirza-G|RepTar|RNAhybrid|TargetSpy
DTNA	Q9Y4J8		hsa-miR-320c	0.626642	16	Very High	BCmicrO|CoMeTa|DIANA|ElMMo3|MBStar|microrna.org|MirAncesTar|miRDB|MirMAP|MirTar|Mirza-G|PACCMIT|RepTar|RNAhybrid|TargetScan|TargetSpy
NR2C2	P49116		hsa-miR-320c	0.626569	14	Very High	BCmicrO|BiTargeting|CoMeTa|ElMMo3|MBStar|MirAncesTar|miRDB|MirTar|miRTar2GO|Mirza-G|PACCMIT|RNAhybrid|TargetScan|TargetSpy
SERBP1	Q8NC51		hsa-miR-320b	0.626357	14	Very High	BCmicrO|CoMeTa|DIANA|ElMMo3|MBStar|microrna.org|MirAncesTar|miRDB|MirMAP|miRTar2GO|RepTar|RNA22|RNAhybrid|TargetScan
KLHL5	Q96PQ7		hsa-miR-206	0.626354	15	Very High	BCmicrO|DIANA|ElMMo3|MBStar|microrna.org|MirAncesTar|miRcode|mirCoX|miRDB|MirMAP|miRTar2GO|Mirza-G|RNAhybrid|TargetRank|TargetScan
DOLPP1	Q86YN1		hsa-miR-423-5p	0.626322	16	Very High	BiTargeting|CoMeTa|DIANA|ElMMo3|MirAncesTar|miRDB|MirMAP|MirTar|miRTar2GO|Mirza-G|MultiMiTar|PITA|RepTar|RNAhybrid|TargetRank|TargetScan
TFAP2B	Q92481		hsa-miR-320c	0.626301	12	Very High	BCmicrO|CoMeTa|DIANA|ElMMo3|MBStar|microrna.org|MirAncesTar|miRDB|MirMAP|Mirza-G|RepTar|TargetScan
SUPT6H	Q7KZ85		hsa-miR-423-5p	0.626261	16	Very High	BiTargeting|CoMeTa|DIANA|ElMMo3|MirAncesTar|mirbase|miRDB|MirMAP|miRTar2GO|Mirza-G|MultiMiTar|PACCMIT|PITA|RepTar|RNAhybrid|TargetScan
CMPK1	P30085		hsa-miR-320d	0.626218	14	Very High	BCmicrO|CoMeTa|Cupid|DIANA|ElMMo3|MBStar|microrna.org|MirAncesTar|miRDB|MirMAP|MirTar|PACCMIT|RNAhybrid|TargetScan
WIPI2	Q9Y4P8		hsa-miR-206	0.626208	16	Very High	BCmicrO|BiTargeting|CoMeTa|Cupid|DIANA|ElMMo3|MBStar|MirAncesTar|miRcode|mirCoX|MirMAP|miRTar2GO|MultiMiTar|RepTar|RNAhybrid|TargetScan
TMEM64	Q6YI46		hsa-miR-320d	0.626128	14	Very High	BCmicrO|Cupid|DIANA|ElMMo3|MBStar|microrna.org|MirAncesTar|miRDB|MirMAP|Mirza-G|PACCMIT|RepTar|RNAhybrid|TargetScan
MYEF2	Q9P2K5		hsa-miR-320c	0.626085	15	Very High	BCmicrO|BiTargeting|CoMeTa|DIANA|ElMMo3|MBStar|microrna.org|MirAncesTar|miRDB|MirMAP|MirTar|Mirza-G|RepTar|RNAhybrid|TargetScan
DTNA	Q9Y4J8		hsa-miR-320d	0.625905	16	Very High	BCmicrO|CoMeTa|DIANA|ElMMo3|MBStar|microrna.org|MirAncesTar|miRDB|MirMAP|MirTar|Mirza-G|PACCMIT|RepTar|RNAhybrid|TargetScan|TargetSpy
RORA	P35398		hsa-miR-206	0.625882	14	Very High	BCmicrO|Cupid|DIANA|ElMMo3|MBStar|MirAncesTar|miRcode|mirCoX|miRDB|MirMAP|MirSNP|miRTar2GO|RNAhybrid|TargetScan
MYEF2	Q9P2K5		hsa-miR-320d	0.625878	15	Very High	BCmicrO|BiTargeting|CoMeTa|DIANA|ElMMo3|MBStar|microrna.org|MirAncesTar|miRDB|MirMAP|MirTar|Mirza-G|RepTar|RNAhybrid|TargetScan
PKD2	Q13563		hsa-miR-206	0.62583	17	Very High	BCmicrO|BiTargeting|CoMeTa|Cupid|DIANA|ElMMo3|MBStar|MirAncesTar|miRcode|mirCoX|MirMAP|miRTar2GO|Mirza-G|MultiMiTar|RepTar|RNAhybrid|TargetRank
SCOC	Q9UIL1		hsa-miR-320b	0.625726	15	Very High	BCmicrO|BiTargeting|Cupid|DIANA|ElMMo3|MBStar|microrna.org|MirAncesTar|miRDB|MirMAP|miRTar2GO|Mirza-G|RNAhybrid|TargetScan|TargetSpy
RBM24	Q9BX46		hsa-miR-320b	0.625718	15	Very High	BCmicrO|DIANA|ElMMo3|MBStar|microrna.org|MirAncesTar|miRDB|MirMAP|MirTar|miRTar2GO|Mirza-G|RepTar|RNAhybrid|TargetScan|TargetSpy
RAB18	Q9NP72		hsa-miR-320b	0.625716	16	Very High	BCmicrO|DIANA|ElMMo3|MBStar|microrna.org|MirAncesTar|miRDB|MirMAP|MirTar|miRTar2GO|Mirza-G|PACCMIT|RepTar|RNAhybrid|TargetScan|TargetSpy
AFF4	Q9UHB7		hsa-miR-320c	0.625654	16	Very High	BCmicrO|CoMeTa|DIANA|ElMMo3|MBStar|microrna.org|MirAncesTar|miRDB|MirMAP|MirTar|miRTar2GO|Mirza-G|PACCMIT|RepTar|RNAhybrid|TargetSpy
CMPK1	P30085		hsa-miR-320c	0.625564	14	Very High	BCmicrO|CoMeTa|Cupid|DIANA|ElMMo3|MBStar|microrna.org|MirAncesTar|miRDB|MirMAP|MirTar|PACCMIT|RNAhybrid|TargetScan
TGFBR1	P36897		hsa-miR-320c	0.625558	15	Very High	BCmicrO|CoMeTa|DIANA|ElMMo3|MBStar|microrna.org|MirAncesTar|miRDB|MirMAP|miRTar2GO|Mirza-G|PACCMIT|RNAhybrid|TargetScan|TargetSpy
BVES	Q8NE79		hsa-miR-320d	0.625409	16	Very High	BCmicrO|BiTargeting|DIANA|ElMMo3|MBStar|microrna.org|MirAncesTar|miRDB|MirMAP|MirTar|Mirza-G|PACCMIT|RepTar|RNAhybrid|TargetScan|TargetSpy
PLEKHA5	Q9HAU0		hsa-miR-320d	0.625386	14	Very High	BCmicrO|BiTargeting|Cupid|ElMMo3|MBStar|microrna.org|MirAncesTar|MirMAP|MirTar|Mirza-G|RepTar|RNAhybrid|TargetScan|TargetSpy
LRRFIP1	Q32MZ4		hsa-miR-320d	0.625381	12	Very High	BCmicrO|CoMeTa|ElMMo3|MBStar|microrna.org|MirAncesTar|miRDB|MirMAP|MirTar|Mirza-G|RNAhybrid|TargetScan
SUPT16H	Q9Y5B9		hsa-miR-320b	0.625298	16	Very High	BCmicrO|BiTargeting|CoMeTa|DIANA|ElMMo3|MBStar|microrna.org|MirAncesTar|miRDB|MirMAP|miRTar2GO|Mirza-G|RepTar|RNAhybrid|TargetScan|TargetSpy
TTR	P02766		hsa-miR-206	0.625257	16	Very High	BCmicrO|CoMeTa|DIANA|ElMMo3|MBStar|microrna.org|MirAncesTar|mirbase|miRcode|mirCoX|miRDB|MirMAP|Mirza-G|RepTar|RNAhybrid|TargetScan
LCOR	Q96JN0		hsa-miR-320b	0.625225	15	Very High	BCmicrO|BiTargeting|Cupid|DIANA|ElMMo3|MBStar|microrna.org|MirAncesTar|miRDB|MirMAP|MirTar|miRTar2GO|Mirza-G|RepTar|TargetSpy
STAT4	Q14765		hsa-miR-320d	0.62508	13	Very High	BCmicrO|CoMeTa|ElMMo3|microrna.org|MirAncesTar|miRDB|MirMAP|MirSNP|MirTar|Mirza-G|RepTar|RNAhybrid|TargetScan
MEIS2	O14770		hsa-miR-320c	0.62505	15	Very High	BCmicrO|CoMeTa|Cupid|DIANA|ElMMo3|MBStar|microrna.org|MirAncesTar|miRDB|MirMAP|miRTar2GO|Mirza-G|PACCMIT|RNAhybrid|TargetScan
PDAP1	Q13442		hsa-miR-423-5p	0.624999	15	Very High	BiTargeting|CoMeTa|DIANA|ElMMo3|MirAncesTar|miRDB|MirMAP|miRTar2GO|Mirza-G|MultiMiTar|PITA|RepTar|RNAhybrid|TargetRank|TargetScan
SLC6A15	Q9H2J7		hsa-miR-206	0.624746	18	Very High	BCmicrO|CoMeTa|DIANA|ElMMo3|MBStar|MAMI|microrna.org|MirAncesTar|miRcode|mirCoX|miRDB|MirMAP|miRTar2GO|Mirza-G|MultiMiTar|RepTar|RNAhybrid|TargetSpy
MXI1	P50539		hsa-miR-320d	0.624516	14	Very High	BCmicrO|CoMeTa|Cupid|DIANA|ElMMo3|MBStar|microrna.org|MirAncesTar|miRDB|MirMAP|Mirza-G|RepTar|RNAhybrid|TargetScan
RCN2	Q14257		hsa-miR-320b	0.624424	14	Very High	BCmicrO|Cupid|DIANA|ElMMo3|MBStar|microrna.org|MirAncesTar|miRDB|MirMAP|MirTar|RepTar|RNAhybrid|TargetScan|TargetSpy
TRHDE	Q9UKU6		hsa-miR-206	0.624308	17	Very High	BCmicrO|BiTargeting|CoMeTa|DIANA|ElMMo3|MBStar|microrna.org|MirAncesTar|miRcode|mirCoX|miRDB|MirMAP|MirTar|Mirza-G|MultiMiTar|PACCMIT|TargetScan
DAG1	Q14118		hsa-miR-320d	0.623873	15	Very High	BCmicrO|CoMeTa|DIANA|ElMMo3|MBStar|microrna.org|MirAncesTar|miRDB|MirMAP|MirTar|Mirza-G|PACCMIT|RepTar|RNAhybrid|TargetScan
GCG	P01275		hsa-miR-320b	0.62386	16	Very High	BCmicrO|BiTargeting|CoMeTa|Cupid|DIANA|ElMMo3|MBStar|microrna.org|MirAncesTar|miRDB|MirMAP|MirTar|Mirza-G|RepTar|RNAhybrid|TargetSpy
PRPF4B	Q13523		hsa-miR-320d	0.623754	14	Very High	BCmicrO|CoMeTa|DIANA|ElMMo3|MBStar|microrna.org|MirAncesTar|miRDB|MirMAP|Mirza-G|PACCMIT|RepTar|RNAhybrid|TargetSpy
RAP2B	P61225		hsa-miR-320d	0.623644	14	Very High	BCmicrO|CoMeTa|Cupid|DIANA|ElMMo3|MBStar|microrna.org|MirAncesTar|miRDB|MirMAP|Mirza-G|PACCMIT|RepTar|TargetScan
SH3PXD2B	A1X283		hsa-miR-206	0.623492	17	Very High	BCmicrO|DIANA|ElMMo3|MBStar|microrna.org|MirAncesTar|miRcode|mirCoX|miRDB|MirMAP|miRTar2GO|Mirza-G|RepTar|RNAhybrid|TargetRank|TargetScan|TargetSpy
SLC25A36	Q96CQ1		hsa-miR-320b	0.623473	14	Very High	BCmicrO|DIANA|ElMMo3|MBStar|microrna.org|MirAncesTar|miRDB|MirMAP|MirTar|miRTar2GO|Mirza-G|RepTar|RNAhybrid|TargetSpy
GABBR2	O75899		hsa-miR-206	0.623155	16	Very High	BCmicrO|CoMeTa|DIANA|ElMMo3|MBStar|microrna.org|MirAncesTar|miRcode|mirCoX|miRDB|MirMAP|Mirza-G|MultiMiTar|RepTar|TargetScan|TargetSpy
SUSD6	Q92537		hsa-miR-320c	0.623072	15	Very High	BCmicrO|DIANA|ElMMo3|MBStar|microrna.org|MirAncesTar|miRDB|MirMAP|MirSNP|MirTar|miRTar2GO|Mirza-G|PACCMIT|RepTar|TargetScan
ABCA1	O95477		hsa-miR-206	0.622804	17	Very High	BCmicrO|BiTargeting|CoMeTa|Cupid|DIANA|ElMMo3|MBStar|MirAncesTar|miRcode|mirCoX|MirMAP|miRTar2GO|Mirza-G|MultiMiTar|RepTar|RNAhybrid|TargetScan
RNF165	Q6ZSG1		hsa-miR-423-5p	0.62279	16	Very High	BiTargeting|DIANA|ElMMo3|MBStar|MirAncesTar|MirMAP|MirTar|miRTar2GO|Mirza-G|MultiMiTar|PACCMIT|PITA|RepTar|RNAhybrid|TargetRank|TargetScan
E2F3	O00716		hsa-miR-320d	0.622668	14	Very High	BCmicrO|BiTargeting|CoMeTa|Cupid|DIANA|ElMMo3|MBStar|microrna.org|MirAncesTar|miRDB|MirMAP|Mirza-G|RepTar|TargetSpy
ZC3H12C	Q9C0D7		hsa-miR-320c	0.622546	15	Very High	BCmicrO|BiTargeting|DIANA|ElMMo3|MBStar|microrna.org|MirAncesTar|miRDB|MirMAP|MirTar|miRTar2GO|Mirza-G|PACCMIT|RepTar|TargetScan
GOLGA1	Q92805		hsa-miR-320c	0.622517	15	Very High	BCmicrO|CoMeTa|DIANA|ElMMo3|MBStar|microrna.org|MirAncesTar|miRDB|MirMAP|MirTar|Mirza-G|RepTar|RNAhybrid|TargetScan|TargetSpy
CACNB4	O00305		hsa-miR-320b	0.62247	15	Very High	BCmicrO|BiTargeting|CoMeTa|Cupid|DIANA|ElMMo3|MBStar|microrna.org|MirAncesTar|miRDB|MirMAP|MirTar|miRTar2GO|RepTar|RNAhybrid
GOLGA1	Q92805		hsa-miR-320b	0.62246	15	Very High	BCmicrO|CoMeTa|DIANA|ElMMo3|MBStar|microrna.org|MirAncesTar|miRDB|MirMAP|MirTar|Mirza-G|RepTar|RNAhybrid|TargetScan|TargetSpy
KAT6B	Q8WYB5		hsa-miR-320d	0.622451	14	Very High	BCmicrO|CoMeTa|Cupid|DIANA|ElMMo3|MBStar|microrna.org|MirAncesTar|miRDB|MirMAP|Mirza-G|RNAhybrid|TargetScan|TargetSpy
FBXO11	Q86XK2		hsa-miR-320d	0.622429	16	Very High	BCmicrO|BiTargeting|CoMeTa|Cupid|DIANA|ElMMo3|MBStar|microrna.org|MirAncesTar|miRDB|MirMAP|MirTar|Mirza-G|PACCMIT|RNAhybrid|TargetSpy
CA8	P35219		hsa-miR-206	0.622428	17	Very High	BCmicrO|DIANA|ElMMo3|MBStar|microrna.org|MirAncesTar|miRcode|mirCoX|miRDB|MirMAP|miRTar2GO|Mirza-G|MultiMiTar|PACCMIT|RepTar|TargetScan|TargetSpy
FAM102A	Q5T9C2		hsa-miR-206	0.622369	14	Very High	BCmicrO|CoMeTa|DIANA|ElMMo3|MBStar|MirAncesTar|miRcode|mirCoX|MirMAP|miRTar2GO|Mirza-G|MultiMiTar|RepTar|TargetScan
RAD23B	P54727		hsa-miR-320d	0.622212	13	Very High	BCmicrO|BiTargeting|CoMeTa|Cupid|DIANA|ElMMo3|microrna.org|MirAncesTar|miRDB|MirMAP|Mirza-G|RNAhybrid|TargetScan
ZMYM4	Q5VZL5		hsa-miR-320d	0.622076	14	Very High	BCmicrO|CoMeTa|Cupid|DIANA|ElMMo3|microrna.org|MirAncesTar|miRDB|MirMAP|MirSNP|Mirza-G|RNA22|TargetScan|TargetSpy
TNKS2	Q9H2K2		hsa-miR-320d	0.622059	12	Very High	BCmicrO|BiTargeting|CoMeTa|Cupid|DIANA|ElMMo3|MBStar|microrna.org|MirAncesTar|MirMAP|Mirza-G|TargetScan
RANBP2	P49792		hsa-miR-320c	0.621921	14	Very High	BCmicrO|CoMeTa|DIANA|ElMMo3|MBStar|microrna.org|MirAncesTar|miRDB|MirMAP|miRTar2GO|Mirza-G|RepTar|TargetScan|TargetSpy
PPP2R2C	Q9Y2T4		hsa-miR-320b	0.621779	15	Very High	BCmicrO|BiTargeting|DIANA|ElMMo3|MBStar|microrna.org|MirAncesTar|miRDB|MirMAP|MirSNP|Mirza-G|PACCMIT|RepTar|RNAhybrid|TargetScan
LRRFIP1	Q32MZ4		hsa-miR-320c	0.621493	12	Very High	BCmicrO|CoMeTa|ElMMo3|MBStar|microrna.org|MirAncesTar|miRDB|MirMAP|MirTar|Mirza-G|RNAhybrid|TargetScan
SEMA6D	Q8NFY4		hsa-miR-320b	0.621441	17	Very High	BCmicrO|BiTargeting|CoMeTa|Cupid|DIANA|ElMMo3|MBStar|microrna.org|MirAncesTar|miRDB|MirMAP|MirTar|Mirza-G|PACCMIT|RepTar|RNAhybrid|TargetSpy
MS4A1	P11836		hsa-miR-206	0.621294	19	Very High	BCmicrO|BiTargeting|CoMeTa|DIANA|ElMMo3|MBStar|microrna.org|MirAncesTar|miRcode|mirCoX|miRDB|MirMAP|MirTar|miRTar2GO|Mirza-G|RepTar|RNAhybrid|TargetRank|TargetSpy
ZNF250	P15622		hsa-miR-206	0.621214	19	Very High	BCmicrO|BiTargeting|DIANA|ElMMo3|MBStar|MAMI|microrna.org|MirAncesTar|mirbase|miRcode|mirCoX|miRDB|MirMAP|MirTar|Mirza-G|RepTar|RNAhybrid|TargetRank|TargetSpy
MAPK3	P27361		hsa-miR-206	0.620906	14	Very High	BCmicrO|CoMeTa|Cupid|DIANA|ElMMo3|microrna.org|MirAncesTar|miRcode|mirCoX|miRDB|MirMAP|PACCMIT|RNAhybrid|TargetScan
RC3H1	Q5TC82		hsa-miR-320b	0.62065	15	Very High	BCmicrO|BiTargeting|DIANA|ElMMo3|MBStar|MirAncesTar|miRDB|MirMAP|MirSNP|MirTar|miRTar2GO|Mirza-G|RNA22|RNAhybrid|TargetSpy
BVES	Q8NE79		hsa-miR-320b	0.620649	15	Very High	BCmicrO|BiTargeting|DIANA|ElMMo3|MBStar|microrna.org|MirAncesTar|miRDB|MirMAP|MirTar|Mirza-G|PACCMIT|RepTar|RNAhybrid|TargetScan
PHOX2B	Q99453		hsa-miR-320c	0.620567	15	Very High	BCmicrO|CoMeTa|Cupid|DIANA|ElMMo3|MBStar|microrna.org|MirAncesTar|miRDB|MirMAP|Mirza-G|PACCMIT|RepTar|RNAhybrid|TargetScan
MXI1	P50539		hsa-miR-320b	0.620416	15	Very High	BCmicrO|BiTargeting|CoMeTa|DIANA|ElMMo3|MBStar|microrna.org|MirAncesTar|miRDB|MirMAP|miRTar2GO|Mirza-G|RepTar|RNAhybrid|TargetScan
SMAP1	Q8IYB5		hsa-miR-320c	0.620324	16	Very High	BCmicrO|CoMeTa|Cupid|DIANA|ElMMo3|MBStar|microrna.org|MirAncesTar|miRDB|MirMAP|MirSNP|MirTar|Mirza-G|PACCMIT|RepTar|RNAhybrid
PPP2R2C	Q9Y2T4		hsa-miR-320d	0.620268	14	Very High	BCmicrO|BiTargeting|DIANA|ElMMo3|MBStar|microrna.org|MirAncesTar|miRDB|MirMAP|PACCMIT|RepTar|RNAhybrid|TargetScan|TargetSpy
MAP7	Q14244		hsa-miR-320d	0.620227	14	Very High	BCmicrO|CoMeTa|DIANA|ElMMo3|MBStar|microrna.org|MirAncesTar|miRDB|MirMAP|MirTar|Mirza-G|RepTar|RNAhybrid|TargetScan
PUS7	Q96PZ0		hsa-miR-320d	0.620219	14	Very High	BCmicrO|CoMeTa|DIANA|ElMMo3|MBStar|microrna.org|MirAncesTar|miRDB|MirMAP|MirTar|Mirza-G|RNAhybrid|TargetScan|TargetSpy
PER1	O15534		hsa-miR-423-5p	0.620206	16	Very High	BiTargeting|CoMeTa|DIANA|ElMMo3|MirAncesTar|mirbase|miRDB|MirMAP|miRTar2GO|Mirza-G|MultiMiTar|PACCMIT|RepTar|RNAhybrid|TargetRank|TargetScan
CYB5B	O43169		hsa-miR-206	0.620094	18	Very High	BCmicrO|CoMeTa|DIANA|ElMMo3|MBStar|microrna.org|MirAncesTar|miRcode|mirCoX|miRDB|MirMAP|MirTar|Mirza-G|MultiMiTar|PACCMIT|RNAhybrid|TargetScan|TargetSpy
CNOT6	Q9ULM6		hsa-miR-320b	0.619978	15	Very High	BCmicrO|BiTargeting|CoMeTa|Cupid|DIANA|ElMMo3|microrna.org|MirAncesTar|miRDB|MirMAP|MirSNP|MirTar|miRTar2GO|Mirza-G|RepTar
LHFPL3	Q86UP9		hsa-miR-320d	0.619917	14	Very High	BCmicrO|Cupid|DIANA|ElMMo3|MBStar|microrna.org|MirAncesTar|miRDB|MirMAP|MirTar|Mirza-G|RepTar|RNAhybrid|TargetScan
SMAP1	Q8IYB5		hsa-miR-320b	0.619891	16	Very High	BCmicrO|CoMeTa|Cupid|DIANA|ElMMo3|MBStar|microrna.org|MirAncesTar|miRDB|MirMAP|MirSNP|MirTar|Mirza-G|PACCMIT|RepTar|RNAhybrid
PCSK7	Q16549		hsa-miR-320d	0.619648	15	Very High	BCmicrO|BiTargeting|CoMeTa|DIANA|ElMMo3|MBStar|microrna.org|MirAncesTar|MirMAP|MirTar|PACCMIT|RepTar|RNAhybrid|TargetScan|TargetSpy
GOLT1B	Q9Y3E0		hsa-miR-320c	0.619554	14	Very High	BCmicrO|DIANA|ElMMo3|MBStar|microrna.org|MirAncesTar|miRDB|MirMAP|MirTar|miRTar2GO|Mirza-G|PACCMIT|RepTar|RNAhybrid
UFM1	P61960		hsa-miR-206	0.619303	19	Very High	BCmicrO|CoMeTa|DIANA|ElMMo3|MBStar|microrna.org|MirAncesTar|miRcode|mirCoX|miRDB|MirMAP|MirTar|miRTar2GO|Mirza-G|MultiMiTar|RepTar|RNAhybrid|TargetRank|TargetSpy
CDH20	Q9HBT6		hsa-miR-320c	0.619289	13	Very High	BCmicrO|BiTargeting|CoMeTa|DIANA|ElMMo3|MBStar|microrna.org|MirAncesTar|MirMAP|MirTar|PACCMIT|RepTar|TargetScan
MYL12A	P19105		hsa-miR-320b	0.619035	15	Very High	BCmicrO|BiTargeting|CoMeTa|Cupid|DIANA|ElMMo3|MBStar|microrna.org|MirAncesTar|miRDB|MirMAP|RepTar|RNAhybrid|TargetScan|TargetSpy
COIL	P38432		hsa-miR-206	0.618711	17	Very High	BCmicrO|CoMeTa|DIANA|ElMMo3|MBStar|microrna.org|MirAncesTar|miRcode|mirCoX|miRDB|MirMAP|MirSNP|MirTar|Mirza-G|RepTar|TargetScan|TargetSpy
CTSV	O60911		hsa-miR-320b	0.618623	16	Very High	BCmicrO|CoMeTa|Cupid|DIANA|ElMMo3|MBStar|microrna.org|MirAncesTar|miRDB|MirMAP|MirSNP|MirTar|miRTar2GO|Mirza-G|RepTar|TargetSpy
ARMC1	Q9NVT9		hsa-miR-320d	0.618599	14	Very High	BCmicrO|CoMeTa|Cupid|DIANA|ElMMo3|MBStar|microrna.org|MirAncesTar|miRDB|MirMAP|Mirza-G|RNAhybrid|TargetScan|TargetSpy
UBE2D3	P61077		hsa-miR-320c	0.618548	15	Very High	BCmicrO|BiTargeting|CoMeTa|Cupid|DIANA|ElMMo3|MBStar|microrna.org|MirAncesTar|miRDB|MirMAP|Mirza-G|PACCMIT|RepTar|RNAhybrid
ANKRD52	Q8NB46		hsa-miR-320d	0.61854	14	Very High	BCmicrO|Cupid|DIANA|ElMMo3|MBStar|microrna.org|MirAncesTar|miRDB|MirMAP|MirTar|Mirza-G|PACCMIT|RepTar|TargetScan
RUNX1T1	Q06455		hsa-miR-320c	0.618517	13	Very High	BCmicrO|BiTargeting|Cupid|DIANA|ElMMo3|MBStar|MirAncesTar|miRDB|MirMAP|MirTar|miRTar2GO|RNAhybrid|TargetScan
EIF3J	O75822		hsa-miR-320b	0.618476	15	Very High	BCmicrO|Cupid|DIANA|ElMMo3|MBStar|microrna.org|MirAncesTar|miRDB|MirMAP|Mirza-G|PACCMIT|RepTar|RNAhybrid|TargetScan|TargetSpy
TFE3	P19532		hsa-miR-206	0.618343	15	Very High	BCmicrO|BiTargeting|CoMeTa|DIANA|ElMMo3|MBStar|MAMI|MirAncesTar|miRcode|mirCoX|MirMAP|miRTar2GO|Mirza-G|RepTar|TargetScan
XIAP	P98170		hsa-miR-320b	0.618202	14	Very High	BCmicrO|CoMeTa|DIANA|ElMMo3|MBStar|microrna.org|MirAncesTar|miRDB|MirMAP|miRTar2GO|Mirza-G|RepTar|TargetScan|TargetSpy
FOXN3	O00409		hsa-miR-206	0.617952	14	Very High	BCmicrO|CoMeTa|Cupid|DIANA|ElMMo3|MBStar|MAMI|MirAncesTar|miRcode|mirCoX|MirMAP|MultiMiTar|RepTar|RNAhybrid
YTHDF3	Q7Z739		hsa-miR-320b	0.617908	13	Very High	BCmicrO|CoMeTa|Cupid|ElMMo3|MBStar|microrna.org|MirAncesTar|miRDB|MirSNP|miRTar2GO|Mirza-G|RepTar|RNAhybrid
RP2	O75695		hsa-miR-206	0.617906	18	Very High	BCmicrO|BiTargeting|CoMeTa|DIANA|ElMMo3|MBStar|microrna.org|MirAncesTar|miRcode|mirCoX|miRDB|MirMAP|miRTar2GO|Mirza-G|MultiMiTar|RepTar|TargetRank|TargetSpy
RAP2C	Q9Y3L5		hsa-miR-320b	0.61735	15	Very High	BCmicrO|BiTargeting|CoMeTa|Cupid|DIANA|ElMMo3|MBStar|microrna.org|MirAncesTar|miRDB|MirMAP|PACCMIT|RepTar|RNAhybrid|TargetScan
SASH1	O94885		hsa-miR-320c	0.617013	15	Very High	BCmicrO|BiTargeting|CoMeTa|DIANA|ElMMo3|MBStar|microrna.org|MirAncesTar|miRDB|MirMAP|MirTar|Mirza-G|RepTar|TargetScan|TargetSpy
CANX	P27824		hsa-miR-320c	0.617007	16	Very High	BCmicrO|BiTargeting|CoMeTa|DIANA|ElMMo3|MBStar|microrna.org|MirAncesTar|miRDB|MirMAP|MirSNP|MirTar|miRTar2GO|Mirza-G|RepTar|RNAhybrid
GRIN2A	Q12879		hsa-miR-320c	0.616916	15	Very High	BCmicrO|BiTargeting|CoMeTa|DIANA|ElMMo3|MBStar|MirAncesTar|MirMAP|MirTar|Mirza-G|PACCMIT|RepTar|RNAhybrid|TargetScan|TargetSpy
CMPK1	P30085		hsa-miR-320b	0.616759	14	Very High	BCmicrO|CoMeTa|Cupid|DIANA|ElMMo3|MBStar|microrna.org|MirAncesTar|miRDB|MirMAP|MirTar|PACCMIT|RNAhybrid|TargetScan
TNS3	Q68CZ2		hsa-miR-206	0.616617	18	Very High	BCmicrO|BiTargeting|CoMeTa|DIANA|ElMMo3|microrna.org|MirAncesTar|miRcode|mirCoX|miRDB|MirMAP|MirTar|Mirza-G|PACCMIT|RepTar|RNAhybrid|TargetRank|TargetSpy
PUM2	Q8TB72		hsa-miR-320b	0.61655	16	Very High	BCmicrO|CoMeTa|Cupid|DIANA|ElMMo3|MBStar|microrna.org|MirAncesTar|miRDB|MirMAP|miRTar2GO|Mirza-G|PACCMIT|RepTar|RNAhybrid|TargetSpy
PRKACA	P17612		hsa-miR-423-5p	0.616504	17	Very High	BiTargeting|CoMeTa|DIANA|ElMMo3|MirAncesTar|miRDB|MirMAP|MirTar|miRTar2GO|Mirza-G|MultiMiTar|PITA|RepTar|RNAhybrid|TargetRank|TargetScan|TargetSpy
SHTN1	A0MZ66		hsa-miR-320c	0.616283	16	Very High	BCmicrO|BiTargeting|CoMeTa|Cupid|DIANA|ElMMo3|MBStar|microrna.org|MirAncesTar|miRDB|MirMAP|MirSNP|Mirza-G|RNAhybrid|TargetScan|TargetSpy
ZFP91	Q96JP5		hsa-miR-206	0.616235	14	Very High	BCmicrO|BiTargeting|DIANA|ElMMo3|MAMI|MirAncesTar|miRcode|mirCoX|MirMAP|miRTar2GO|Mirza-G|MultiMiTar|RepTar|TargetScan
FAM222B	Q8WU58		hsa-miR-423-5p	0.61614	16	Very High	BiTargeting|CoMeTa|DIANA|ElMMo3|MBStar|MirAncesTar|miRDB|MirMAP|miRTar2GO|Mirza-G|MultiMiTar|PITA|RepTar|RNAhybrid|TargetRank|TargetScan
KLHL15	Q96M94		hsa-miR-320d	0.615957	12	Very High	BCmicrO|Cupid|DIANA|ElMMo3|MBStar|microrna.org|MirAncesTar|miRDB|MirMAP|MirTar|Mirza-G|TargetScan
RIMS4	Q9H426		hsa-miR-206	0.615603	15	Very High	BCmicrO|DIANA|ElMMo3|MBStar|MAMI|MirAncesTar|miRcode|mirCoX|miRDB|MirMAP|MultiMiTar|RepTar|RNAhybrid|TargetRank|TargetScan
PRDM1	O75626		hsa-miR-206	0.615565	17	Very High	BCmicrO|Cupid|DIANA|ElMMo3|MBStar|microrna.org|MirAncesTar|miRcode|mirCoX|miRDB|MirMAP|miRTar2GO|MultiMiTar|PACCMIT|RNAhybrid|TargetRank|TargetSpy
LSM14A	Q8ND56		hsa-miR-206	0.615485	16	Very High	BCmicrO|CoMeTa|Cupid|DIANA|ElMMo3|MBStar|MirAncesTar|mirbase|miRcode|mirCoX|MirMAP|miRTar2GO|Mirza-G|MultiMiTar|RepTar|RNAhybrid
SASH1	O94885		hsa-miR-320b	0.615342	14	Very High	BCmicrO|BiTargeting|CoMeTa|DIANA|ElMMo3|MBStar|microrna.org|MirAncesTar|miRDB|MirMAP|MirTar|Mirza-G|RepTar|TargetScan
LAMP2	P13473		hsa-miR-320c	0.615278	16	Very High	BCmicrO|CoMeTa|DIANA|ElMMo3|MBStar|microrna.org|MirAncesTar|miRDB|MirMAP|MirTar|miRTar2GO|Mirza-G|PACCMIT|RepTar|RNAhybrid|TargetSpy
SAFB2	Q14151		hsa-miR-206	0.61525	12	Very High	BCmicrO|CoMeTa|Cupid|ElMMo3|microrna.org|miRcode|mirCoX|MirMAP|miRTar2GO|PACCMIT|RNAhybrid|TargetScan
SPEG	Q15772		hsa-miR-206	0.615143	16	Very High	BCmicrO|BiTargeting|CoMeTa|Cupid|DIANA|ElMMo3|MBStar|MirAncesTar|miRcode|mirCoX|miRDB|MirMAP|Mirza-G|PACCMIT|RNAhybrid|TargetScan
PLK3	Q9H4B4		hsa-miR-320b	0.614999	15	Very High	BCmicrO|CoMeTa|Cupid|DIANA|ElMMo3|MBStar|microrna.org|MirAncesTar|miRDB|MirMAP|MirSNP|PACCMIT|RepTar|RNAhybrid|TargetScan
PHC1	P78364		hsa-miR-320d	0.614986	16	Very High	BCmicrO|CoMeTa|Cupid|DIANA|ElMMo3|MBStar|microrna.org|MirAncesTar|miRDB|MirMAP|MirTar|Mirza-G|PACCMIT|RepTar|RNAhybrid|TargetScan
C9orf152	Q5JTZ5		hsa-miR-206	0.614986	15	Very High	BCmicrO|DIANA|ElMMo3|microrna.org|MirAncesTar|miRcode|mirCoX|miRDB|MirMAP|MirTar|Mirza-G|RepTar|RNAhybrid|TargetRank|TargetScan
RAB27A	P51159		hsa-miR-320c	0.614899	16	Very High	BCmicrO|BiTargeting|CoMeTa|DIANA|ElMMo3|MBStar|microrna.org|MirAncesTar|miRDB|MirMAP|MirTar|miRTar2GO|Mirza-G|RepTar|RNAhybrid|TargetScan
ARF1	P84077		hsa-miR-320d	0.61482	14	Very High	BCmicrO|BiTargeting|CoMeTa|DIANA|ElMMo3|MBStar|microrna.org|MirAncesTar|miRDB|MirMAP|MirTar|Mirza-G|RepTar|RNAhybrid
LAMP2	P13473		hsa-miR-320b	0.614767	16	Very High	BCmicrO|CoMeTa|DIANA|ElMMo3|MBStar|microrna.org|MirAncesTar|miRDB|MirMAP|MirTar|miRTar2GO|Mirza-G|PACCMIT|RepTar|RNAhybrid|TargetSpy
RNF150	Q9ULK6		hsa-miR-320d	0.614686	15	Very High	BCmicrO|BiTargeting|DIANA|ElMMo3|MBStar|microrna.org|MirAncesTar|miRDB|MirMAP|MirTar|Mirza-G|RepTar|RNAhybrid|TargetScan|TargetSpy
PPM1H	Q9ULR3		hsa-miR-206	0.614604	17	Very High	BCmicrO|DIANA|ElMMo3|MBStar|microrna.org|MirAncesTar|miRcode|mirCoX|miRDB|MirMAP|MirSNP|miRTar2GO|Mirza-G|RepTar|TargetRank|TargetScan|TargetSpy
SP1	P08047		hsa-miR-320b	0.61455	11	Very High	BCmicrO|CoMeTa|DIANA|ElMMo3|MBStar|MirAncesTar|miRDB|MirMAP|miRTar2GO|RepTar|TargetScan
TLK2	Q86UE8		hsa-miR-320c	0.614466	14	Very High	BCmicrO|BiTargeting|CoMeTa|DIANA|ElMMo3|microrna.org|MirAncesTar|miRDB|MirMAP|Mirza-G|PACCMIT|RNAhybrid|TargetScan|TargetSpy
CANX	P27824		hsa-miR-320d	0.61446	16	Very High	BCmicrO|BiTargeting|CoMeTa|Cupid|DIANA|ElMMo3|MBStar|microrna.org|MirAncesTar|miRDB|MirMAP|MirSNP|MirTar|Mirza-G|RepTar|RNAhybrid
NXT2	Q9NPJ8		hsa-miR-320d	0.614319	15	Very High	BCmicrO|CoMeTa|DIANA|ElMMo3|MBStar|microrna.org|MirAncesTar|miRDB|MirMAP|MirTar|Mirza-G|RepTar|RNAhybrid|TargetScan|TargetSpy
MKL1	Q969V6		hsa-miR-206	0.614152	18	Very High	BCmicrO|BiTargeting|CoMeTa|DIANA|ElMMo3|MAMI|MirAncesTar|mirbase|miRcode|mirCoX|miRDB|MirMAP|MirSNP|miRTar2GO|MultiMiTar|PACCMIT|RepTar|RNAhybrid
CANX	P27824		hsa-miR-320b	0.614044	16	Very High	BCmicrO|BiTargeting|CoMeTa|DIANA|ElMMo3|MBStar|microrna.org|MirAncesTar|miRDB|MirMAP|MirSNP|MirTar|miRTar2GO|Mirza-G|RepTar|RNAhybrid
PUS7	Q96PZ0		hsa-miR-320b	0.613956	14	Very High	BCmicrO|CoMeTa|DIANA|ElMMo3|MBStar|microrna.org|MirAncesTar|miRDB|MirMAP|MirTar|Mirza-G|RNAhybrid|TargetScan|TargetSpy
PLEKHA5	Q9HAU0		hsa-miR-320b	0.613546	13	Very High	BCmicrO|BiTargeting|Cupid|ElMMo3|MBStar|microrna.org|MirAncesTar|MirMAP|MirTar|Mirza-G|RepTar|RNAhybrid|TargetScan
CHEK1	O14757		hsa-miR-320d	0.613507	16	Very High	BCmicrO|BiTargeting|CoMeTa|DIANA|ElMMo3|MBStar|microrna.org|MirAncesTar|miRDB|MirMAP|MirTar|Mirza-G|PACCMIT|RepTar|RNAhybrid|TargetScan
SHTN1	A0MZ66		hsa-miR-320d	0.613459	15	Very High	BCmicrO|BiTargeting|CoMeTa|Cupid|DIANA|ElMMo3|MBStar|microrna.org|MirAncesTar|miRDB|MirMAP|MirSNP|Mirza-G|RNAhybrid|TargetScan
BHLHE22	Q8NFJ8		hsa-miR-206	0.613204	18	Very High	BCmicrO|BiTargeting|Cupid|DIANA|ElMMo3|MBStar|microrna.org|MirAncesTar|mirbase|miRcode|mirCoX|miRDB|MirMAP|MirTar|Mirza-G|RepTar|RNAhybrid|TargetRank
ZNF597	Q96LX8		hsa-miR-206	0.613097	15	Very High	BCmicrO|DIANA|ElMMo3|microrna.org|MirAncesTar|mirbase|miRcode|mirCoX|miRDB|MirMAP|miRTar2GO|Mirza-G|PACCMIT|RepTar|TargetScan
KANK1	Q14678		hsa-miR-206	0.612965	16	Very High	BCmicrO|CoMeTa|Cupid|ElMMo3|MBStar|microrna.org|MirAncesTar|miRcode|mirCoX|MirMAP|miRTar2GO|Mirza-G|PACCMIT|RepTar|RNAhybrid|TargetSpy
JMY	Q8N9B5		hsa-miR-320b	0.612952	14	Very High	BCmicrO|BiTargeting|Cupid|DIANA|ElMMo3|MBStar|microrna.org|MirAncesTar|miRDB|MirMAP|MirTar|miRTar2GO|Mirza-G|TargetSpy
QKI	Q96PU8		hsa-miR-320d	0.612899	14	Very High	BCmicrO|BiTargeting|CoMeTa|Cupid|DIANA|ElMMo3|MBStar|microrna.org|MirAncesTar|miRDB|MirMAP|Mirza-G|RepTar|RNAhybrid
ADAMTS6	Q9UKP5		hsa-miR-206	0.612705	16	Very High	BCmicrO|CoMeTa|Cupid|DIANA|ElMMo3|MBStar|microrna.org|MirAncesTar|mirbase|miRcode|mirCoX|MirMAP|Mirza-G|MultiMiTar|RepTar|TargetSpy
PDLIM5	Q96HC4		hsa-miR-320d	0.612692	16	Very High	BCmicrO|BiTargeting|CoMeTa|Cupid|DIANA|ElMMo3|MBStar|microrna.org|MirAncesTar|miRDB|MirMAP|MirTar|Mirza-G|RepTar|RNAhybrid|TargetSpy
DDX42	Q86XP3		hsa-miR-320d	0.612617	16	Very High	BCmicrO|BiTargeting|CoMeTa|DIANA|ElMMo3|MBStar|microrna.org|MirAncesTar|miRDB|MirMAP|MirSNP|MirTar|Mirza-G|RepTar|RNAhybrid|TargetScan
GABPB1	Q06547		hsa-miR-320c	0.612508	15	Very High	BCmicrO|Cupid|DIANA|ElMMo3|MBStar|microrna.org|MirAncesTar|miRDB|MirMAP|MirTar|miRTar2GO|Mirza-G|PACCMIT|RNAhybrid|TargetSpy
TNRC6C	Q9HCJ0		hsa-miR-320d	0.612404	13	Very High	BCmicrO|Cupid|DIANA|ElMMo3|MBStar|microrna.org|MirAncesTar|miRDB|MirMAP|MirSNP|Mirza-G|RNAhybrid|TargetScan
ADAM10	O14672		hsa-miR-320d	0.61222	12	Very High	BCmicrO|CoMeTa|DIANA|ElMMo3|microrna.org|MirAncesTar|miRDB|MirMAP|PACCMIT|RNAhybrid|TargetScan|TargetSpy
BOLL	Q8N9W6		hsa-miR-206	0.612103	16	Very High	BCmicrO|DIANA|ElMMo3|MBStar|MAMI|microrna.org|MirAncesTar|mirbase|miRcode|mirCoX|MirMAP|Mirza-G|MultiMiTar|RepTar|RNAhybrid|TargetSpy
ZDHHC3	Q9NYG2		hsa-miR-320b	0.61196	15	Very High	BCmicrO|BiTargeting|DIANA|ElMMo3|MBStar|microrna.org|MirAncesTar|miRDB|MirMAP|MirTar|miRTar2GO|Mirza-G|RNAhybrid|TargetScan|TargetSpy
ATG14	Q6ZNE5		hsa-miR-320c	0.611922	14	Very High	BCmicrO|CoMeTa|DIANA|ElMMo3|MBStar|microrna.org|MirAncesTar|miRDB|MirMAP|MirTar|Mirza-G|RepTar|TargetScan|TargetSpy
BMP6	P22004		hsa-miR-320d	0.611872	11	Very High	BCmicrO|CoMeTa|Cupid|ElMMo3|microrna.org|MirAncesTar|miRDB|MirTar|Mirza-G|RepTar|TargetScan
RAD21	O60216		hsa-miR-320d	0.611849	15	Very High	BCmicrO|CoMeTa|Cupid|DIANA|ElMMo3|MBStar|microrna.org|MirAncesTar|miRDB|MirMAP|MirTar|Mirza-G|RepTar|RNAhybrid|TargetSpy
SATB2	Q9UPW6		hsa-miR-320d	0.611715	15	Very High	BCmicrO|CoMeTa|Cupid|DIANA|ElMMo3|MBStar|microrna.org|MirAncesTar|miRDB|MirMAP|Mirza-G|PACCMIT|RNAhybrid|TargetScan|TargetSpy
EMB	Q6PCB8		hsa-miR-320c	0.611707	14	Very High	BCmicrO|DIANA|ElMMo3|MBStar|microrna.org|MirAncesTar|miRDB|MirMAP|MirTar|miRTar2GO|Mirza-G|RNAhybrid|TargetScan|TargetSpy
IPO9	Q96P70		hsa-miR-206	0.611442	18	Very High	BCmicrO|BiTargeting|CoMeTa|DIANA|ElMMo3|MBStar|MirAncesTar|miRcode|mirCoX|miRDB|MirMAP|MirTar|miRTar2GO|Mirza-G|RepTar|RNA22|TargetRank|TargetSpy
FAM83A	Q86UY5		hsa-miR-206	0.611398	17	Very High	BCmicrO|BiTargeting|DIANA|ElMMo3|MBStar|microrna.org|MirAncesTar|miRcode|mirCoX|miRDB|MirMAP|MirTar|Mirza-G|RepTar|RNAhybrid|TargetRank|TargetScan
TYRO3	Q06418		hsa-miR-423-5p	0.611202	17	Very High	BiTargeting|CoMeTa|DIANA|ElMMo3|MBStar|MirAncesTar|miRDB|MirMAP|MirTar|miRTar2GO|Mirza-G|PACCMIT|PITA|RepTar|RNAhybrid|TargetRank|TargetScan
PUS7	Q96PZ0		hsa-miR-320c	0.611012	14	Very High	BCmicrO|CoMeTa|DIANA|ElMMo3|MBStar|microrna.org|MirAncesTar|miRDB|MirMAP|MirTar|Mirza-G|RepTar|RNAhybrid|TargetScan
PPP2R2C	Q9Y2T4		hsa-miR-320c	0.610886	14	Very High	BCmicrO|BiTargeting|DIANA|ElMMo3|MBStar|microrna.org|MirAncesTar|miRDB|MirMAP|Mirza-G|PACCMIT|RepTar|RNAhybrid|TargetScan
GHITM	Q9H3K2		hsa-miR-320b	0.610864	13	Very High	BCmicrO|CoMeTa|Cupid|DIANA|ElMMo3|microrna.org|MirAncesTar|miRDB|MirMAP|MirSNP|Mirza-G|RNAhybrid|TargetScan
G2E3	Q7L622		hsa-miR-206	0.610828	19	Very High	BCmicrO|DIANA|ElMMo3|MBStar|microrna.org|MirAncesTar|miRcode|mirCoX|miRDB|MirMAP|MirSNP|miRTar2GO|Mirza-G|MultiMiTar|RepTar|RNAhybrid|TargetRank|TargetScan|TargetSpy
CHEK1	O14757		hsa-miR-320c	0.610827	16	Very High	BCmicrO|BiTargeting|CoMeTa|DIANA|ElMMo3|MBStar|microrna.org|MirAncesTar|miRDB|MirMAP|MirTar|Mirza-G|PACCMIT|RepTar|RNAhybrid|TargetScan
MTPN	P58546		hsa-miR-206	0.610684	13	Very High	BCmicrO|DIANA|ElMMo3|MBStar|MAMI|MirAncesTar|miRcode|mirCoX|MirMAP|miRTar2GO|MultiMiTar|RNAhybrid|TargetRank
RPE	Q96AT9		hsa-miR-206	0.610472	16	Very High	BCmicrO|CoMeTa|Cupid|DIANA|ElMMo3|MBStar|MAMI|MirAncesTar|miRcode|mirCoX|MirMAP|miRTar2GO|Mirza-G|MultiMiTar|RepTar|RNAhybrid
DCUN1D1	Q96GG9		hsa-miR-320b	0.610255	14	Very High	BCmicrO|BiTargeting|CoMeTa|Cupid|DIANA|ElMMo3|microrna.org|MirAncesTar|MirMAP|Mirza-G|RepTar|RNAhybrid|TargetScan|TargetSpy
VAT1	Q99536		hsa-miR-206	0.610221	18	Very High	BCmicrO|CoMeTa|Cupid|DIANA|ElMMo3|MBStar|microrna.org|MirAncesTar|miRcode|mirCoX|miRDB|MirMAP|Mirza-G|MultiMiTar|RepTar|RNAhybrid|TargetScan|TargetSpy
GCG	P01275		hsa-miR-320d	0.610086	15	Very High	BCmicrO|BiTargeting|CoMeTa|Cupid|DIANA|ElMMo3|MBStar|microrna.org|MirAncesTar|miRDB|MirMAP|MirTar|Mirza-G|RepTar|RNAhybrid
SCN1A	P35498		hsa-miR-320c	0.610069	16	Very High	BCmicrO|BiTargeting|CoMeTa|Cupid|DIANA|ElMMo3|MBStar|microrna.org|MirAncesTar|miRDB|MirMAP|Mirza-G|RepTar|RNAhybrid|TargetScan|TargetSpy
MORC3	Q14149		hsa-miR-320d	0.609963	13	Very High	BCmicrO|CoMeTa|DIANA|ElMMo3|MBStar|microrna.org|MirAncesTar|miRDB|MirMAP|MirSNP|MirTar|RNAhybrid|TargetScan
ZDHHC3	Q9NYG2		hsa-miR-320c	0.609912	15	Very High	BCmicrO|BiTargeting|DIANA|ElMMo3|MBStar|microrna.org|MirAncesTar|miRDB|MirMAP|MirTar|miRTar2GO|Mirza-G|RepTar|RNAhybrid|TargetScan
DCUN1D1	Q96GG9		hsa-miR-320d	0.609642	14	Very High	BCmicrO|BiTargeting|CoMeTa|Cupid|DIANA|ElMMo3|microrna.org|MirAncesTar|MirMAP|Mirza-G|RepTar|RNAhybrid|TargetScan|TargetSpy
PHOX2B	Q99453		hsa-miR-320b	0.60955	15	Very High	BCmicrO|CoMeTa|Cupid|DIANA|ElMMo3|MBStar|microrna.org|MirAncesTar|miRDB|MirMAP|Mirza-G|PACCMIT|RepTar|RNAhybrid|TargetScan
MRFAP1	Q9Y605		hsa-miR-320b	0.609523	15	Very High	BCmicrO|BiTargeting|DIANA|ElMMo3|microrna.org|MirAncesTar|miRDB|MirMAP|MirTar|miRTar2GO|Mirza-G|RepTar|RNAhybrid|TargetScan|TargetSpy
POLA1	P09884		hsa-miR-206	0.609513	17	Very High	BCmicrO|CoMeTa|DIANA|ElMMo3|MBStar|MAMI|microrna.org|MirAncesTar|miRcode|mirCoX|miRDB|MirMAP|miRTar2GO|Mirza-G|PACCMIT|RepTar|RNAhybrid
TNRC6C	Q9HCJ0		hsa-miR-320b	0.609427	13	Very High	BCmicrO|DIANA|ElMMo3|MBStar|microrna.org|MirAncesTar|miRDB|MirMAP|MirSNP|miRTar2GO|Mirza-G|RNAhybrid|TargetScan
TSPOAP1	O95153		hsa-miR-206	0.609395	20	Very High	BCmicrO|BiTargeting|CoMeTa|Cupid|DIANA|ElMMo3|MBStar|MAMI|microrna.org|MirAncesTar|mirbase|miRcode|mirCoX|miRDB|MirMAP|MirSNP|Mirza-G|RepTar|RNAhybrid|TargetSpy
NIN	Q8N4C6		hsa-miR-320d	0.609237	14	Very High	BCmicrO|BiTargeting|CoMeTa|DIANA|ElMMo3|MBStar|microrna.org|MirAncesTar|miRDB|MirMAP|MirTar|Mirza-G|RNAhybrid|TargetSpy
SLC23A2	Q9UGH3		hsa-miR-206	0.609232	16	Very High	BCmicrO|BiTargeting|CoMeTa|DIANA|ElMMo3|MBStar|MirAncesTar|miRcode|mirCoX|miRDB|MirMAP|miRTar2GO|Mirza-G|MultiMiTar|RepTar|TargetScan
CHEK1	O14757		hsa-miR-320b	0.609125	16	Very High	BCmicrO|BiTargeting|CoMeTa|DIANA|ElMMo3|MBStar|microrna.org|MirAncesTar|miRDB|MirMAP|MirTar|Mirza-G|PACCMIT|RepTar|RNAhybrid|TargetScan
TBC1D5	Q92609		hsa-miR-206	0.608703	17	Very High	BCmicrO|CoMeTa|DIANA|ElMMo3|MBStar|microrna.org|MirAncesTar|miRcode|mirCoX|miRDB|MirMAP|miRTar2GO|RepTar|RNAhybrid|TargetRank|TargetScan|TargetSpy
CBX3	Q13185		hsa-miR-320c	0.60868	18	Very High	BCmicrO|BiTargeting|CoMeTa|Cupid|DIANA|ElMMo3|MBStar|microrna.org|MirAncesTar|miRDB|MirMAP|MirSNP|MirTar|Mirza-G|PACCMIT|RepTar|RNAhybrid|TargetSpy
EMC7	Q9NPA0		hsa-miR-320c	0.60863	14	Very High	BCmicrO|CoMeTa|DIANA|ElMMo3|microrna.org|MirAncesTar|miRDB|MirMAP|Mirza-G|PACCMIT|RepTar|RNAhybrid|TargetScan|TargetSpy
ZBTB8A	Q96BR9		hsa-miR-206	0.608573	15	Very High	BCmicrO|Cupid|ElMMo3|MBStar|microrna.org|MirAncesTar|mirCoX|miRDB|miRTar2GO|MultiMiTar|RepTar|RNA22|RNAhybrid|TargetScan|TargetSpy
PPP1R3B	Q86XI6		hsa-miR-206	0.608568	17	Very High	BCmicrO|BiTargeting|DIANA|ElMMo3|microrna.org|MirAncesTar|miRcode|mirCoX|miRDB|MirMAP|miRTar2GO|Mirza-G|MultiMiTar|PACCMIT|RepTar|RNAhybrid|TargetScan
CREB3L2	Q70SY1		hsa-miR-320c	0.60846	15	Very High	BCmicrO|BiTargeting|CoMeTa|DIANA|ElMMo3|MBStar|MirAncesTar|miRDB|MirMAP|MirTar|miRTar2GO|Mirza-G|RNAhybrid|TargetScan|TargetSpy
KAT6B	Q8WYB5		hsa-miR-320c	0.608413	13	Very High	BCmicrO|CoMeTa|Cupid|DIANA|ElMMo3|MBStar|microrna.org|MirAncesTar|miRDB|MirMAP|Mirza-G|RNAhybrid|TargetScan
QKI	Q96PU8		hsa-miR-320b	0.608379	14	Very High	BCmicrO|BiTargeting|CoMeTa|DIANA|ElMMo3|MBStar|microrna.org|MirAncesTar|miRDB|MirMAP|miRTar2GO|Mirza-G|RepTar|RNAhybrid
GABPB1	Q06547		hsa-miR-320b	0.608369	15	Very High	BCmicrO|Cupid|DIANA|ElMMo3|MBStar|microrna.org|MirAncesTar|miRDB|MirMAP|MirTar|miRTar2GO|Mirza-G|PACCMIT|RNAhybrid|TargetSpy
RCN2	Q14257		hsa-miR-320d	0.60814	13	Very High	BCmicrO|Cupid|DIANA|ElMMo3|MBStar|microrna.org|MirAncesTar|miRDB|MirMAP|MirTar|RepTar|RNAhybrid|TargetScan
WRNIP1	Q96S55		hsa-miR-320c	0.608101	15	Very High	BCmicrO|BiTargeting|CoMeTa|Cupid|DIANA|ElMMo3|microrna.org|MirAncesTar|miRDB|MirMAP|miRTar2GO|Mirza-G|RNAhybrid|TargetScan|TargetSpy
NEUROD1	Q13562		hsa-miR-206	0.608076	14	Very High	BCmicrO|CoMeTa|Cupid|DIANA|ElMMo3|MBStar|microrna.org|miRcode|mirCoX|miRDB|MirMAP|Mirza-G|MultiMiTar|RepTar
RCN2	Q14257		hsa-miR-320c	0.60804	13	Very High	BCmicrO|Cupid|DIANA|ElMMo3|MBStar|microrna.org|MirAncesTar|miRDB|MirMAP|MirTar|RepTar|RNAhybrid|TargetScan
CAMSAP2	Q08AD1		hsa-miR-320d	0.607915	15	Very High	BCmicrO|CoMeTa|DIANA|ElMMo3|MBStar|microrna.org|MirAncesTar|miRDB|MirMAP|MirTar|Mirza-G|PACCMIT|RepTar|RNAhybrid|TargetSpy
C7orf43	Q8WVR3		hsa-miR-206	0.607848	17	Very High	BCmicrO|BiTargeting|CoMeTa|DIANA|ElMMo3|microrna.org|MirAncesTar|mirbase|miRcode|mirCoX|miRDB|MirMAP|miRTar2GO|Mirza-G|RepTar|RNAhybrid|TargetScan
VTI1A	Q96AJ9		hsa-miR-206	0.607812	16	Very High	BCmicrO|Cupid|DIANA|ElMMo3|MBStar|microrna.org|MirAncesTar|miRcode|mirCoX|miRDB|MirMAP|miRTar2GO|MultiMiTar|RepTar|TargetRank|TargetSpy
PDS5A	Q29RF7		hsa-miR-320c	0.607758	16	Very High	BCmicrO|BiTargeting|CoMeTa|Cupid|DIANA|ElMMo3|MBStar|microrna.org|MirAncesTar|miRDB|MirMAP|Mirza-G|PACCMIT|RNAhybrid|TargetScan|TargetSpy
GCG	P01275		hsa-miR-320c	0.607708	15	Very High	BCmicrO|BiTargeting|CoMeTa|Cupid|DIANA|ElMMo3|MBStar|microrna.org|MirAncesTar|miRDB|MirMAP|MirTar|Mirza-G|RepTar|RNAhybrid
TCF4	P15884		hsa-miR-320c	0.607624	15	Very High	BCmicrO|BiTargeting|Cupid|DIANA|ElMMo3|MBStar|MirAncesTar|miRDB|MirMAP|miRTar2GO|Mirza-G|PACCMIT|RepTar|RNAhybrid|TargetSpy
PLEKHA5	Q9HAU0		hsa-miR-320c	0.60761	12	Very High	BCmicrO|Cupid|ElMMo3|MBStar|microrna.org|MirAncesTar|MirMAP|MirTar|Mirza-G|RepTar|RNAhybrid|TargetScan
YWHAE	P62258		hsa-miR-320d	0.607455	14	Very High	BCmicrO|BiTargeting|CoMeTa|Cupid|DIANA|ElMMo3|microrna.org|MirAncesTar|miRDB|MirMAP|Mirza-G|RepTar|RNAhybrid|TargetScan
ANKRD52	Q8NB46		hsa-miR-320b	0.607337	14	Very High	BCmicrO|DIANA|ElMMo3|MBStar|microrna.org|MirAncesTar|miRDB|MirMAP|MirTar|miRTar2GO|Mirza-G|PACCMIT|RepTar|TargetScan
SS18	Q15532		hsa-miR-320c	0.60726	15	Very High	BCmicrO|CoMeTa|Cupid|DIANA|ElMMo3|MBStar|microrna.org|MirAncesTar|miRDB|MirMAP|miRTar2GO|Mirza-G|RNAhybrid|TargetScan|TargetSpy
TSC22D3	Q99576		hsa-miR-320c	0.607254	17	Very High	BCmicrO|BiTargeting|CoMeTa|Cupid|DIANA|ElMMo3|MBStar|microrna.org|MirAncesTar|miRDB|MirMAP|miRTar2GO|Mirza-G|PACCMIT|RepTar|RNAhybrid|TargetScan
BRWD3	Q6RI45		hsa-miR-320c	0.607189	14	Very High	BCmicrO|BiTargeting|Cupid|DIANA|ElMMo3|MBStar|MirAncesTar|miRDB|MirMAP|MirSNP|MirTar|miRTar2GO|Mirza-G|TargetScan
EHMT2	Q96KQ7		hsa-miR-206	0.607032	17	Very High	BCmicrO|BiTargeting|CoMeTa|DIANA|ElMMo3|MAMI|microrna.org|MirAncesTar|mirbase|miRcode|mirCoX|miRDB|MirMAP|Mirza-G|RepTar|RNAhybrid|TargetScan
PDS5A	Q29RF7		hsa-miR-320d	0.607028	16	Very High	BCmicrO|BiTargeting|CoMeTa|Cupid|DIANA|ElMMo3|MBStar|microrna.org|MirAncesTar|miRDB|MirMAP|Mirza-G|PACCMIT|RNAhybrid|TargetScan|TargetSpy
DIP2C	Q9Y2E4		hsa-miR-320d	0.606949	14	Very High	BCmicrO|CoMeTa|DIANA|ElMMo3|MBStar|microrna.org|MirAncesTar|miRDB|MirMAP|MirTar|Mirza-G|RepTar|RNAhybrid|TargetSpy
GLS	O94925		hsa-miR-206	0.606931	13	Very High	BCmicrO|CoMeTa|ElMMo3|MBStar|microrna.org|MirAncesTar|miRcode|mirCoX|MirMAP|miRTar2GO|Mirza-G|RNAhybrid|TargetScan
LCOR	Q96JN0		hsa-miR-320c	0.606861	14	Very High	BCmicrO|BiTargeting|Cupid|DIANA|ElMMo3|MBStar|microrna.org|MirAncesTar|miRDB|MirMAP|MirTar|miRTar2GO|Mirza-G|RepTar
MRFAP1	Q9Y605		hsa-miR-320c	0.606798	15	Very High	BCmicrO|BiTargeting|DIANA|ElMMo3|microrna.org|MirAncesTar|miRDB|MirMAP|MirTar|miRTar2GO|Mirza-G|RepTar|RNAhybrid|TargetScan|TargetSpy
SNTB1	Q13884		hsa-miR-320b	0.606724	15	Very High	BCmicrO|BiTargeting|CoMeTa|Cupid|DIANA|ElMMo3|microrna.org|MirAncesTar|miRDB|MirMAP|MirTar|Mirza-G|RepTar|RNAhybrid|TargetSpy
RAP2B	P61225		hsa-miR-320c	0.606682	14	Very High	BCmicrO|CoMeTa|Cupid|DIANA|ElMMo3|MBStar|microrna.org|MirAncesTar|miRDB|MirMAP|Mirza-G|PACCMIT|RepTar|TargetScan
TOX	O94900		hsa-miR-206	0.606665	15	Very High	BCmicrO|Cupid|DIANA|ElMMo3|MBStar|microrna.org|MirAncesTar|miRcode|mirCoX|MirMAP|miRTar2GO|Mirza-G|MultiMiTar|RepTar|TargetRank
TLK2	Q86UE8		hsa-miR-320b	0.606613	13	Very High	BCmicrO|CoMeTa|DIANA|ElMMo3|microrna.org|MirAncesTar|miRDB|MirMAP|Mirza-G|PACCMIT|RNAhybrid|TargetScan|TargetSpy
GHITM	Q9H3K2		hsa-miR-320c	0.606504	13	Very High	BCmicrO|CoMeTa|Cupid|DIANA|ElMMo3|microrna.org|MirAncesTar|miRDB|MirMAP|MirSNP|Mirza-G|RNAhybrid|TargetScan
CCDC146	Q8IYE0		hsa-miR-206	0.606411	16	Very High	BCmicrO|Cupid|DIANA|ElMMo3|MAMI|microrna.org|MirAncesTar|miRcode|mirCoX|MirMAP|MirSNP|MirTar|Mirza-G|RepTar|TargetRank|TargetSpy
ZNF516	Q92618		hsa-miR-206	0.606298	14	Very High	BCmicrO|CoMeTa|DIANA|ElMMo3|MBStar|MirAncesTar|miRcode|mirCoX|miRDB|MirMAP|miRTar2GO|PACCMIT|RNAhybrid|TargetScan
TDP1	Q9NUW8		hsa-miR-206	0.606124	17	Very High	BCmicrO|DIANA|ElMMo3|microrna.org|MirAncesTar|miRcode|mirCoX|miRDB|MirMAP|MirTar|miRTar2GO|Mirza-G|PACCMIT|RepTar|RNAhybrid|TargetRank|TargetSpy
CAMTA1	Q9Y6Y1		hsa-miR-320d	0.606003	15	Very High	BCmicrO|CoMeTa|Cupid|DIANA|ElMMo3|MBStar|microrna.org|MirAncesTar|miRDB|MirMAP|Mirza-G|PACCMIT|RNA22|RNAhybrid|TargetSpy
PCDH19	Q8TAB3		hsa-miR-320d	0.605836	15	Very High	BCmicrO|BiTargeting|DIANA|ElMMo3|MBStar|microrna.org|MirAncesTar|miRDB|MirMAP|MirTar|Mirza-G|RepTar|RNAhybrid|TargetScan|TargetSpy
YWHAE	P62258		hsa-miR-320b	0.60569	14	Very High	BCmicrO|BiTargeting|CoMeTa|DIANA|ElMMo3|microrna.org|MirAncesTar|miRDB|MirMAP|miRTar2GO|Mirza-G|RepTar|RNAhybrid|TargetScan
WTAP	Q15007		hsa-miR-320b	0.605665	14	Very High	BCmicrO|CoMeTa|Cupid|DIANA|ElMMo3|MBStar|microrna.org|MirAncesTar|miRDB|MirMAP|MirTar|Mirza-G|RepTar|RNAhybrid
PCDH19	Q8TAB3		hsa-miR-320c	0.605568	15	Very High	BCmicrO|BiTargeting|DIANA|ElMMo3|MBStar|microrna.org|MirAncesTar|miRDB|MirMAP|MirTar|Mirza-G|RepTar|RNAhybrid|TargetScan|TargetSpy
SLC10A7	Q0GE19		hsa-miR-320b	0.605371	14	Very High	BCmicrO|DIANA|ElMMo3|MBStar|microrna.org|MirAncesTar|MirMAP|MirSNP|MirTar|Mirza-G|RepTar|RNAhybrid|TargetScan|TargetSpy
DAB2	P98082		hsa-miR-320c	0.605364	16	Very High	BCmicrO|BiTargeting|Cupid|DIANA|ElMMo3|MBStar|microrna.org|MirAncesTar|miRDB|MirMAP|miRTar2GO|Mirza-G|PACCMIT|RepTar|RNAhybrid|TargetScan
MEIS2	O14770		hsa-miR-320d	0.604951	15	Very High	BCmicrO|CoMeTa|Cupid|DIANA|ElMMo3|MBStar|microrna.org|MirAncesTar|miRDB|MirMAP|Mirza-G|PACCMIT|RNAhybrid|TargetScan|TargetSpy
RTN3	O95197		hsa-miR-206	0.604926	15	Very High	BCmicrO|CoMeTa|Cupid|DIANA|ElMMo3|MBStar|MirAncesTar|miRcode|mirCoX|MirMAP|miRTar2GO|Mirza-G|RepTar|RNAhybrid|TargetScan
SRSF6	Q13247		hsa-miR-320b	0.604877	15	Very High	BCmicrO|CoMeTa|DIANA|ElMMo3|MBStar|microrna.org|MirAncesTar|miRDB|MirMAP|MirSNP|miRTar2GO|Mirza-G|RepTar|RNAhybrid|TargetSpy
FAM210B	Q96KR6		hsa-miR-206	0.604759	17	Very High	BCmicrO|BiTargeting|DIANA|ElMMo3|MBStar|microrna.org|MirAncesTar|miRcode|mirCoX|miRDB|MirMAP|miRTar2GO|Mirza-G|RepTar|RNAhybrid|TargetRank|TargetScan
SCN1A	P35498		hsa-miR-320d	0.60449	15	Very High	BCmicrO|CoMeTa|Cupid|DIANA|ElMMo3|MBStar|microrna.org|MirAncesTar|miRDB|MirMAP|Mirza-G|RepTar|RNAhybrid|TargetScan|TargetSpy
RBM47	A0AV96		hsa-miR-206	0.604473	17	Very High	BCmicrO|CoMeTa|DIANA|ElMMo3|MBStar|microrna.org|MirAncesTar|miRcode|mirCoX|miRDB|MirMAP|MirSNP|miRTar2GO|Mirza-G|MultiMiTar|RepTar|RNAhybrid
LRRC59	Q96AG4		hsa-miR-206	0.604464	15	Very High	BCmicrO|DIANA|ElMMo3|microrna.org|MirAncesTar|miRcode|mirCoX|miRDB|MirMAP|MirSNP|miRTar2GO|Mirza-G|MultiMiTar|RNAhybrid|TargetScan
AIF1L	Q9BQI0		hsa-miR-206	0.604396	17	Very High	BCmicrO|DIANA|ElMMo3|MBStar|microrna.org|MirAncesTar|miRcode|mirCoX|miRDB|MirMAP|miRTar2GO|Mirza-G|MultiMiTar|RepTar|RNAhybrid|TargetScan|TargetSpy
FAM155A	B1AL88		hsa-miR-206	0.60432	12	Very High	BCmicrO|Cupid|ElMMo3|MBStar|microrna.org|MirAncesTar|mirCoX|miRDB|MirSNP|Mirza-G|TargetScan|TargetSpy
SNX16	P57768		hsa-miR-320c	0.60432	14	Very High	BCmicrO|CoMeTa|DIANA|ElMMo3|MBStar|microrna.org|MirAncesTar|miRDB|MirMAP|MirTar|miRTar2GO|Mirza-G|RNAhybrid|TargetSpy
LAPTM4A	Q15012		hsa-miR-320d	0.604302	12	Very High	BCmicrO|CoMeTa|Cupid|DIANA|ElMMo3|microrna.org|MirAncesTar|miRDB|MirMAP|MirTar|RepTar|TargetSpy
YTHDF3	Q7Z739		hsa-miR-320c	0.604274	13	Very High	BCmicrO|BiTargeting|CoMeTa|Cupid|ElMMo3|MBStar|microrna.org|MirAncesTar|miRDB|MirSNP|miRTar2GO|Mirza-G|RNAhybrid
GHITM	Q9H3K2		hsa-miR-320d	0.60411	13	Very High	BCmicrO|CoMeTa|Cupid|DIANA|ElMMo3|microrna.org|MirAncesTar|miRDB|MirMAP|MirSNP|Mirza-G|RNAhybrid|TargetScan
PCGF3	Q3KNV8		hsa-miR-320d	0.604078	14	Very High	BCmicrO|CoMeTa|DIANA|ElMMo3|MBStar|microrna.org|MirAncesTar|miRDB|MirMAP|Mirza-G|PACCMIT|RepTar|RNAhybrid|TargetScan
EOGT	Q5NDL2		hsa-miR-320d	0.60371	14	Very High	BCmicrO|BiTargeting|CoMeTa|DIANA|ElMMo3|MBStar|microrna.org|MirAncesTar|miRDB|MirMAP|Mirza-G|RepTar|RNAhybrid|TargetScan
PPP1R12B	O60237		hsa-miR-320c	0.603312	15	Very High	BCmicrO|BiTargeting|DIANA|ElMMo3|MBStar|microrna.org|MirAncesTar|miRDB|MirMAP|MirSNP|MirTar|Mirza-G|RepTar|RNA22|RNAhybrid
PA2G4	Q9UQ80		hsa-miR-423-5p	0.60325	14	Very High	DIANA|ElMMo3|MirAncesTar|miRDB|MirMAP|MirTar|Mirza-G|MultiMiTar|PITA|RepTar|RNAhybrid|TargetRank|TargetScan|TargetSpy
EIF4B	P23588		hsa-miR-320b	0.603214	15	Very High	BCmicrO|BiTargeting|CoMeTa|DIANA|ElMMo3|MBStar|microrna.org|MirAncesTar|miRDB|MirMAP|MirTar|miRTar2GO|RNAhybrid|TargetScan|TargetSpy
RTKN2	Q8IZC4		hsa-miR-206	0.60321	18	Very High	BCmicrO|BiTargeting|DIANA|ElMMo3|MBStar|microrna.org|MirAncesTar|miRcode|mirCoX|miRDB|MirMAP|MirSNP|Mirza-G|MultiMiTar|RepTar|RNAhybrid|TargetRank|TargetSpy
CBX3	Q13185		hsa-miR-320b	0.603137	17	Very High	BCmicrO|CoMeTa|Cupid|DIANA|ElMMo3|MBStar|microrna.org|MirAncesTar|miRDB|MirMAP|MirSNP|MirTar|Mirza-G|PACCMIT|RepTar|RNAhybrid|TargetSpy
EIF4E3	Q8N5X7		hsa-miR-206	0.602934	16	Very High	BCmicrO|Cupid|DIANA|ElMMo3|MBStar|microrna.org|MirAncesTar|miRcode|mirCoX|miRDB|MirMAP|Mirza-G|MultiMiTar|RNAhybrid|TargetScan|TargetSpy
CACNB4	O00305		hsa-miR-320c	0.60284	15	Very High	BCmicrO|BiTargeting|CoMeTa|Cupid|DIANA|ElMMo3|MBStar|microrna.org|MirAncesTar|miRDB|MirMAP|MirTar|miRTar2GO|RepTar|RNAhybrid
MTMR12	Q9C0I1		hsa-miR-320b	0.602762	17	Very High	BCmicrO|BiTargeting|CoMeTa|Cupid|DIANA|ElMMo3|MBStar|microrna.org|MirAncesTar|miRDB|MirMAP|miRTar2GO|Mirza-G|RepTar|RNAhybrid|TargetScan|TargetSpy
MIB1	Q86YT6		hsa-miR-320c	0.602748	12	Very High	BCmicrO|DIANA|ElMMo3|MBStar|microrna.org|MirAncesTar|miRDB|MirMAP|MirTar|miRTar2GO|Mirza-G|TargetSpy
BNC2	Q6ZN30		hsa-miR-206	0.602649	15	Very High	BCmicrO|CoMeTa|DIANA|ElMMo3|MBStar|microrna.org|MirAncesTar|miRcode|mirCoX|MirMAP|miRTar2GO|MultiMiTar|RepTar|RNAhybrid|TargetSpy
FUS	P35637		hsa-miR-320c	0.602431	15	Very High	BCmicrO|BiTargeting|CoMeTa|DIANA|ElMMo3|MBStar|microrna.org|MirAncesTar|miRDB|MirMAP|MirTar|miRTar2GO|Mirza-G|RNAhybrid|TargetScan
FAM84B	Q96KN1		hsa-miR-320c	0.602335	14	Very High	BCmicrO|DIANA|ElMMo3|MBStar|microrna.org|MirAncesTar|miRDB|MirMAP|MirSNP|MirTar|miRTar2GO|Mirza-G|RepTar|TargetSpy
RUNX1T1	Q06455		hsa-miR-320b	0.602179	12	Very High	BCmicrO|BiTargeting|Cupid|DIANA|ElMMo3|MBStar|MirAncesTar|miRDB|MirMAP|miRTar2GO|RNAhybrid|TargetScan
PPP1R12B	O60237		hsa-miR-320b	0.602153	16	Very High	BCmicrO|BiTargeting|DIANA|ElMMo3|MBStar|microrna.org|MirAncesTar|miRDB|MirMAP|MirSNP|MirTar|Mirza-G|RepTar|RNA22|RNAhybrid|TargetSpy
PCDH19	Q8TAB3		hsa-miR-320b	0.602037	14	Very High	BCmicrO|BiTargeting|DIANA|ElMMo3|MBStar|microrna.org|MirAncesTar|miRDB|MirMAP|MirTar|Mirza-G|RepTar|RNAhybrid|TargetScan
ALKBH5	Q6P6C2		hsa-miR-320d	0.601988	12	Very High	BCmicrO|DIANA|ElMMo3|MBStar|microrna.org|MirAncesTar|miRDB|MirMAP|MirTar|Mirza-G|RNAhybrid|TargetScan
SLC25A1	P53007		hsa-miR-206	0.601902	15	Very High	BCmicrO|BiTargeting|CoMeTa|DIANA|ElMMo3|MBStar|MAMI|microrna.org|MirAncesTar|miRcode|mirCoX|MirMAP|MirSNP|RepTar|RNAhybrid
TANC2	Q9HCD6		hsa-miR-320c	0.601795	15	Very High	BCmicrO|BiTargeting|CoMeTa|Cupid|DIANA|ElMMo3|MBStar|microrna.org|MirAncesTar|MirMAP|miRTar2GO|Mirza-G|RepTar|RNAhybrid|TargetScan
DACH1	Q9UI36		hsa-miR-206	0.601785	15	Very High	BCmicrO|CoMeTa|Cupid|DIANA|ElMMo3|MBStar|MAMI|microrna.org|MirAncesTar|miRcode|mirCoX|MirMAP|Mirza-G|MultiMiTar|RepTar
H3F3B	P84243		hsa-miR-320d	0.60175	14	Very High	BCmicrO|CoMeTa|DIANA|ElMMo3|MBStar|microrna.org|MirAncesTar|miRDB|MirMAP|Mirza-G|PACCMIT|RNAhybrid|TargetScan|TargetSpy
MTX1	Q13505		hsa-miR-206	0.601491	13	Very High	BCmicrO|CoMeTa|DIANA|ElMMo3|MirAncesTar|mirbase|miRcode|mirCoX|MirMAP|miRTar2GO|RepTar|RNAhybrid|TargetScan
BRWD3	Q6RI45		hsa-miR-320b	0.601425	13	Very High	BCmicrO|Cupid|DIANA|ElMMo3|MBStar|MirAncesTar|miRDB|MirMAP|MirSNP|MirTar|miRTar2GO|Mirza-G|TargetScan
ABHD3	Q8WU67		hsa-miR-206	0.601409	16	Very High	BCmicrO|CoMeTa|Cupid|ElMMo3|MBStar|microrna.org|MirAncesTar|miRcode|mirCoX|miRDB|MirMAP|MirSNP|Mirza-G|RepTar|RNAhybrid|TargetRank
MIB1	Q86YT6		hsa-miR-320b	0.601258	12	Very High	BCmicrO|DIANA|ElMMo3|MBStar|microrna.org|MirAncesTar|miRDB|MirMAP|MirTar|miRTar2GO|Mirza-G|TargetSpy
CXCL11	O14625		hsa-miR-206	0.601225	16	Very High	BCmicrO|DIANA|ElMMo3|MBStar|microrna.org|MirAncesTar|miRcode|mirCoX|miRDB|MirMAP|Mirza-G|PACCMIT|RepTar|RNAhybrid|TargetScan|TargetSpy
WAC	Q9BTA9		hsa-miR-320c	0.601168	15	Very High	BCmicrO|BiTargeting|Cupid|DIANA|ElMMo3|MBStar|microrna.org|MirAncesTar|miRDB|MirMAP|MirSNP|MirTar|RepTar|RNAhybrid|TargetScan
SCN1A	P35498		hsa-miR-320b	0.601002	15	Very High	BCmicrO|BiTargeting|CoMeTa|Cupid|DIANA|ElMMo3|MBStar|microrna.org|MirAncesTar|miRDB|MirMAP|Mirza-G|RepTar|RNAhybrid|TargetScan
EMB	Q6PCB8		hsa-miR-320b	0.600997	13	Very High	BCmicrO|DIANA|ElMMo3|MBStar|microrna.org|MirAncesTar|miRDB|MirMAP|MirTar|miRTar2GO|Mirza-G|RNAhybrid|TargetScan
SUSD6	Q92537		hsa-miR-320b	0.60084	14	Very High	BCmicrO|DIANA|ElMMo3|MBStar|microrna.org|MirAncesTar|miRDB|MirMAP|MirTar|miRTar2GO|Mirza-G|PACCMIT|RepTar|TargetScan
TROVE2	P10155		hsa-miR-320d	0.600825	13	Very High	BCmicrO|BiTargeting|DIANA|ElMMo3|MBStar|microrna.org|MirAncesTar|miRDB|MirMAP|MirTar|Mirza-G|PACCMIT|RNAhybrid
PHC1	P78364		hsa-miR-320c	0.600773	15	Very High	BCmicrO|CoMeTa|DIANA|ElMMo3|MBStar|microrna.org|MirAncesTar|miRDB|MirMAP|MirTar|Mirza-G|PACCMIT|RepTar|RNAhybrid|TargetScan
SMARCC2	Q8TAQ2		hsa-miR-423-5p	0.600473	16	Very High	BiTargeting|CoMeTa|DIANA|ElMMo3|MBStar|MirAncesTar|miRDB|MirMAP|MirSNP|miRTar2GO|Mirza-G|MultiMiTar|PITA|RepTar|RNAhybrid|TargetScan
CRYBG1	Q9Y4K1		hsa-miR-320b	0.60043	16	Very High	BCmicrO|BiTargeting|CoMeTa|DIANA|ElMMo3|MBStar|microrna.org|MirAncesTar|miRDB|MirMAP|miRTar2GO|Mirza-G|PACCMIT|RepTar|RNAhybrid|TargetScan
VPS39	Q96JC1		hsa-miR-320b	0.600409	15	Very High	BCmicrO|BiTargeting|CoMeTa|DIANA|ElMMo3|MBStar|microrna.org|MirAncesTar|miRDB|MirMAP|MirTar|Mirza-G|RepTar|TargetScan|TargetSpy
WAC	Q9BTA9		hsa-miR-320b	0.600409	15	Very High	BCmicrO|BiTargeting|Cupid|DIANA|ElMMo3|MBStar|microrna.org|MirAncesTar|miRDB|MirMAP|MirSNP|MirTar|RepTar|RNAhybrid|TargetScan
SFTA3	P0C7M3		hsa-miR-320b	0.600243	13	Very High	BCmicrO|ElMMo3|MBStar|microrna.org|MirAncesTar|miRDB|MirMAP|MirSNP|MirTar|Mirza-G|RNAhybrid|TargetScan|TargetSpy
TMEM245	Q9H330		hsa-miR-320b	0.600177	15	Very High	BCmicrO|BiTargeting|CoMeTa|DIANA|ElMMo3|MBStar|microrna.org|MirAncesTar|miRDB|MirMAP|MirSNP|Mirza-G|RepTar|RNAhybrid|TargetSpy
BLCAP	P62952		hsa-miR-320c	0.600053	14	Very High	BCmicrO|CoMeTa|Cupid|DIANA|ElMMo3|MBStar|microrna.org|MirAncesTar|MirMAP|miRTar2GO|Mirza-G|RNAhybrid|TargetScan|TargetSpy
ADAMTSL3	P82987		hsa-miR-206	0.599908	15	Very High	BCmicrO|CoMeTa|DIANA|ElMMo3|microrna.org|MirAncesTar|miRcode|mirCoX|miRDB|MirMAP|Mirza-G|MultiMiTar|RepTar|RNAhybrid|TargetScan
NCBP1	Q09161		hsa-miR-206	0.599859	17	Very High	BCmicrO|CoMeTa|DIANA|ElMMo3|MBStar|microrna.org|MirAncesTar|miRcode|mirCoX|miRDB|MirMAP|Mirza-G|RepTar|RNAhybrid|TargetRank|TargetScan|TargetSpy
S100A7A	Q86SG5		hsa-miR-206	0.599646	18	Very High	BCmicrO|DIANA|ElMMo3|MBStar|microrna.org|MirAncesTar|miRcode|mirCoX|miRDB|MirMAP|MirSNP|MirTar|Mirza-G|RepTar|RNA22|RNAhybrid|TargetRank|TargetSpy
EFS	O43281		hsa-miR-320c	0.59955	15	Very High	BCmicrO|BiTargeting|CoMeTa|DIANA|ElMMo3|MBStar|microrna.org|MirAncesTar|miRDB|MirMAP|MirSNP|Mirza-G|RepTar|RNAhybrid|TargetScan
NEDD9	Q14511		hsa-miR-206	0.599528	17	Very High	BCmicrO|DIANA|ElMMo3|MBStar|microrna.org|MirAncesTar|miRcode|mirCoX|MirMAP|MirTar|miRTar2GO|Mirza-G|MultiMiTar|RepTar|RNAhybrid|TargetRank|TargetSpy
WNK1	Q9H4A3		hsa-miR-320d	0.599377	15	Very High	BCmicrO|CoMeTa|Cupid|DIANA|ElMMo3|MBStar|microrna.org|MirAncesTar|miRDB|MirMAP|MirTar|Mirza-G|PACCMIT|RepTar|RNAhybrid
HMGN3	Q15651		hsa-miR-206	0.599354	14	Very High	BCmicrO|Cupid|DIANA|ElMMo3|MBStar|microrna.org|MirAncesTar|miRcode|mirCoX|MirMAP|miRTar2GO|Mirza-G|RNAhybrid|TargetScan
GLP1R	P43220		hsa-miR-423-5p	0.599096	14	Very High	BiTargeting|CoMeTa|DIANA|ElMMo3|MBStar|MirAncesTar|MirMAP|Mirza-G|MultiMiTar|PITA|RepTar|RNAhybrid|TargetRank|TargetScan
BLCAP	P62952		hsa-miR-320b	0.599023	14	Very High	BCmicrO|CoMeTa|Cupid|DIANA|ElMMo3|MBStar|microrna.org|MirAncesTar|MirMAP|miRTar2GO|Mirza-G|RNAhybrid|TargetScan|TargetSpy
BMT2	Q1RMZ1		hsa-miR-206	0.599008	18	Very High	BCmicrO|Cupid|DIANA|ElMMo3|MBStar|microrna.org|MirAncesTar|miRcode|mirCoX|miRDB|MirMAP|miRTar2GO|Mirza-G|MultiMiTar|RepTar|RNAhybrid|TargetRank|TargetSpy
ZIC3	O60481		hsa-miR-320b	0.598881	14	Very High	BCmicrO|CoMeTa|DIANA|ElMMo3|MBStar|microrna.org|MirAncesTar|miRDB|MirMAP|Mirza-G|RepTar|RNAhybrid|TargetScan|TargetSpy
HS2ST1	Q7LGA3		hsa-miR-320c	0.598873	16	Very High	BCmicrO|BiTargeting|CoMeTa|DIANA|ElMMo3|MBStar|MirAncesTar|miRDB|MirMAP|miRTar2GO|Mirza-G|RepTar|RNA22|RNAhybrid|TargetScan|TargetSpy
SYNGR2	O43760		hsa-miR-320b	0.598804	16	Very High	BCmicrO|BiTargeting|CoMeTa|Cupid|DIANA|ElMMo3|MBStar|microrna.org|MirAncesTar|miRDB|MirMAP|Mirza-G|PACCMIT|RepTar|RNAhybrid|TargetScan
LMBR1	Q8WVP7		hsa-miR-206	0.598619	16	Very High	BCmicrO|DIANA|ElMMo3|MBStar|MirAncesTar|miRcode|mirCoX|miRDB|MirMAP|miRTar2GO|Mirza-G|MultiMiTar|RepTar|RNAhybrid|TargetScan|TargetSpy
PCSK7	Q16549		hsa-miR-320c	0.598558	13	Very High	BCmicrO|CoMeTa|DIANA|ElMMo3|MBStar|microrna.org|MirAncesTar|MirMAP|MirTar|PACCMIT|RNAhybrid|TargetScan|TargetSpy
ATP8B2	P98198		hsa-miR-423-5p	0.598491	17	Very High	BiTargeting|CoMeTa|DIANA|ElMMo3|MirAncesTar|miRDB|MirMAP|MirSNP|miRTar2GO|Mirza-G|MultiMiTar|PITA|RepTar|RNA22|RNAhybrid|TargetRank|TargetScan
FAIM	Q9NVQ4		hsa-miR-206	0.598477	19	Very High	BCmicrO|DIANA|ElMMo3|MBStar|microrna.org|MirAncesTar|mirbase|miRcode|mirCoX|miRDB|MirMAP|MirSNP|MirTar|miRTar2GO|Mirza-G|RepTar|RNAhybrid|TargetRank|TargetSpy
ITGB3	P05106		hsa-miR-206	0.598439	16	Very High	BCmicrO|CoMeTa|DIANA|ElMMo3|MBStar|MAMI|MirAncesTar|miRcode|mirCoX|MirMAP|miRTar2GO|Mirza-G|MultiMiTar|RepTar|RNAhybrid|TargetRank
VLDLR	P98155		hsa-miR-320b	0.598371	14	Very High	BCmicrO|BiTargeting|CoMeTa|DIANA|ElMMo3|microrna.org|MirAncesTar|miRDB|MirMAP|MirTar|Mirza-G|RepTar|RNAhybrid|TargetScan
DCUN1D1	Q96GG9		hsa-miR-320c	0.598299	13	Very High	BCmicrO|BiTargeting|CoMeTa|Cupid|DIANA|ElMMo3|microrna.org|MirAncesTar|MirMAP|Mirza-G|RNAhybrid|TargetScan|TargetSpy
ZCCHC8	Q6NZY4		hsa-miR-320d	0.598255	13	Very High	BCmicrO|CoMeTa|Cupid|DIANA|ElMMo3|microrna.org|MirAncesTar|miRDB|MirMAP|Mirza-G|RNAhybrid|TargetScan|TargetSpy
SUSD1	Q6UWL2		hsa-miR-206	0.59816	16	Very High	BCmicrO|DIANA|ElMMo3|MBStar|MAMI|microrna.org|MirAncesTar|mirbase|miRcode|mirCoX|miRDB|MirMAP|MirTar|RepTar|RNAhybrid|TargetRank
SMYD4	Q8IYR2		hsa-miR-206	0.598051	15	Very High	BCmicrO|DIANA|ElMMo3|MAMI|microrna.org|MirAncesTar|miRcode|mirCoX|miRDB|MirMAP|MirSNP|Mirza-G|RepTar|RNAhybrid|TargetScan
CLASP1	Q7Z460		hsa-miR-320c	0.598	16	Very High	BCmicrO|BiTargeting|CoMeTa|DIANA|ElMMo3|MBStar|microrna.org|MirAncesTar|miRDB|MirMAP|miRTar2GO|Mirza-G|PACCMIT|RepTar|RNAhybrid|TargetScan
ATG14	Q6ZNE5		hsa-miR-320b	0.597945	14	Very High	BCmicrO|CoMeTa|DIANA|ElMMo3|MBStar|microrna.org|MirAncesTar|miRDB|MirMAP|MirTar|Mirza-G|RepTar|TargetScan|TargetSpy
TANC1	Q9C0D5		hsa-miR-320d	0.597924	14	Very High	BCmicrO|BiTargeting|DIANA|ElMMo3|MBStar|microrna.org|MirAncesTar|miRDB|MirMAP|MirTar|Mirza-G|RepTar|TargetScan|TargetSpy
ATP11A	P98196		hsa-miR-320c	0.597846	16	Very High	BCmicrO|CoMeTa|DIANA|ElMMo3|MBStar|microrna.org|MirAncesTar|miRDB|MirMAP|MirTar|miRTar2GO|Mirza-G|RepTar|RNAhybrid|TargetScan|TargetSpy
FUS	P35637		hsa-miR-320b	0.597752	14	Very High	BCmicrO|CoMeTa|DIANA|ElMMo3|MBStar|microrna.org|MirAncesTar|miRDB|MirMAP|MirTar|miRTar2GO|Mirza-G|RNAhybrid|TargetScan
HSD17B11	Q8NBQ5		hsa-miR-206	0.597613	17	Very High	BCmicrO|CoMeTa|DIANA|ElMMo3|MAMI|microrna.org|MirAncesTar|mirbase|miRcode|mirCoX|miRDB|MirMAP|MirTar|miRTar2GO|Mirza-G|RepTar|RNAhybrid
CLASP1	Q7Z460		hsa-miR-320b	0.59752	16	Very High	BCmicrO|BiTargeting|CoMeTa|DIANA|ElMMo3|MBStar|microrna.org|MirAncesTar|miRDB|MirMAP|miRTar2GO|Mirza-G|PACCMIT|RepTar|RNAhybrid|TargetScan
TBL1XR1	Q9BZK7		hsa-miR-320b	0.597404	16	Very High	BCmicrO|BiTargeting|CoMeTa|Cupid|DIANA|ElMMo3|MBStar|microrna.org|MirAncesTar|miRDB|MirMAP|MirTar|miRTar2GO|Mirza-G|RepTar|TargetSpy
SLC25A36	Q96CQ1		hsa-miR-320d	0.597317	14	Very High	BCmicrO|BiTargeting|Cupid|DIANA|ElMMo3|MBStar|microrna.org|MirAncesTar|miRDB|MirMAP|MirTar|Mirza-G|RepTar|RNAhybrid
SFTA3	P0C7M3		hsa-miR-320c	0.597313	13	Very High	BCmicrO|ElMMo3|MBStar|microrna.org|MirAncesTar|miRDB|MirMAP|MirSNP|MirTar|Mirza-G|RNAhybrid|TargetScan|TargetSpy
DLC1	Q96QB1		hsa-miR-206	0.597245	15	Very High	BCmicrO|CoMeTa|DIANA|ElMMo3|MBStar|MAMI|MirAncesTar|miRcode|mirCoX|MirMAP|Mirza-G|MultiMiTar|RepTar|RNAhybrid|TargetRank
ABCC5	O15440		hsa-miR-206	0.597198	19	Very High	BCmicrO|BiTargeting|CoMeTa|DIANA|ElMMo3|MBStar|microrna.org|MirAncesTar|miRcode|mirCoX|miRDB|MirMAP|MirTar|miRTar2GO|Mirza-G|MultiMiTar|RepTar|RNAhybrid|TargetSpy
NR4A2	P43354		hsa-miR-320d	0.597147	15	Very High	BCmicrO|CoMeTa|Cupid|DIANA|ElMMo3|MBStar|microrna.org|MirAncesTar|miRDB|MirMAP|Mirza-G|PACCMIT|RNAhybrid|TargetScan|TargetSpy
PARP11	Q9NR21		hsa-miR-206	0.597054	17	Very High	BCmicrO|CoMeTa|DIANA|ElMMo3|MBStar|microrna.org|MirAncesTar|miRcode|mirCoX|miRDB|MirMAP|MirTar|Mirza-G|RepTar|RNAhybrid|TargetRank|TargetSpy
TOR1AIP2	Q8NFQ8		hsa-miR-320c	0.596853	14	Very High	BCmicrO|DIANA|ElMMo3|MBStar|microrna.org|MirAncesTar|miRDB|MirMAP|MirTar|miRTar2GO|Mirza-G|RepTar|RNA22|TargetScan
DLX1	P56177		hsa-miR-320c	0.59671	14	Very High	BCmicrO|BiTargeting|DIANA|ElMMo3|MBStar|microrna.org|MirAncesTar|miRDB|MirMAP|MirTar|RepTar|RNAhybrid|TargetScan|TargetSpy
PTAR1	Q7Z6K3		hsa-miR-206	0.596646	16	Very High	BCmicrO|DIANA|ElMMo3|MBStar|MirAncesTar|miRcode|mirCoX|miRDB|MirMAP|miRTar2GO|Mirza-G|RepTar|RNAhybrid|TargetRank|TargetScan|TargetSpy
ANKRD13A	Q8IZ07		hsa-miR-320b	0.596218	14	Very High	BCmicrO|DIANA|ElMMo3|microrna.org|MirAncesTar|miRDB|MirMAP|MirTar|Mirza-G|PACCMIT|RepTar|RNAhybrid|TargetScan|TargetSpy
SFTA3	P0C7M3		hsa-miR-320d	0.596132	13	Very High	BCmicrO|ElMMo3|MBStar|microrna.org|MirAncesTar|miRDB|MirMAP|MirSNP|MirTar|Mirza-G|RNAhybrid|TargetScan|TargetSpy
STX6	O43752		hsa-miR-206	0.595944	16	Very High	BCmicrO|CoMeTa|DIANA|ElMMo3|MBStar|MirAncesTar|miRcode|mirCoX|miRDB|MirMAP|miRTar2GO|Mirza-G|RepTar|RNA22|TargetScan|TargetSpy
FOXQ1	Q9C009		hsa-miR-320b	0.595933	12	Very High	BCmicrO|Cupid|DIANA|ElMMo3|microrna.org|MirAncesTar|miRDB|MirMAP|Mirza-G|PACCMIT|RepTar|TargetScan
SYP	P08247		hsa-miR-423-5p	0.5959	13	Very High	DIANA|ElMMo3|MirAncesTar|miRDB|MirMAP|MirTar|Mirza-G|PACCMIT|PITA|RepTar|RNAhybrid|TargetRank|TargetScan
TBC1D9	Q6ZT07		hsa-miR-206	0.595879	17	Very High	BCmicrO|BiTargeting|CoMeTa|DIANA|ElMMo3|MBStar|microrna.org|MirAncesTar|miRcode|mirCoX|miRDB|MirMAP|MirTar|miRTar2GO|Mirza-G|RNAhybrid|TargetSpy
PPP1R12B	O60237		hsa-miR-320d	0.595848	16	Very High	BCmicrO|BiTargeting|DIANA|ElMMo3|MBStar|microrna.org|MirAncesTar|miRDB|MirMAP|MirSNP|MirTar|Mirza-G|RepTar|RNA22|RNAhybrid|TargetSpy
SRSF6	Q13247		hsa-miR-320c	0.59569	14	Very High	BCmicrO|CoMeTa|DIANA|ElMMo3|MBStar|microrna.org|MirAncesTar|miRDB|MirMAP|MirSNP|miRTar2GO|Mirza-G|RepTar|RNAhybrid
TANC2	Q9HCD6		hsa-miR-320d	0.595349	14	Very High	BCmicrO|BiTargeting|CoMeTa|Cupid|DIANA|ElMMo3|MBStar|microrna.org|MirAncesTar|MirMAP|Mirza-G|RepTar|RNAhybrid|TargetScan
CTDNEP1	O95476		hsa-miR-423-5p	0.59534	15	Very High	BiTargeting|CoMeTa|DIANA|ElMMo3|MirAncesTar|mirbase|miRDB|MirMAP|miRTar2GO|MultiMiTar|PACCMIT|RepTar|RNAhybrid|TargetRank|TargetScan
ZCCHC8	Q6NZY4		hsa-miR-320c	0.595262	13	Very High	BCmicrO|CoMeTa|Cupid|DIANA|ElMMo3|microrna.org|MirAncesTar|miRDB|MirMAP|Mirza-G|RNAhybrid|TargetScan|TargetSpy
ZIC3	O60481		hsa-miR-320c	0.595249	14	Very High	BCmicrO|CoMeTa|DIANA|ElMMo3|MBStar|microrna.org|MirAncesTar|miRDB|MirMAP|Mirza-G|RepTar|RNAhybrid|TargetScan|TargetSpy
ZCCHC8	Q6NZY4		hsa-miR-320b	0.595237	13	Very High	BCmicrO|CoMeTa|Cupid|DIANA|ElMMo3|microrna.org|MirAncesTar|miRDB|MirMAP|Mirza-G|RNAhybrid|TargetScan|TargetSpy
DIP2C	Q9Y2E4		hsa-miR-320b	0.595184	13	Very High	BCmicrO|CoMeTa|DIANA|ElMMo3|MBStar|microrna.org|MirAncesTar|miRDB|MirMAP|MirTar|Mirza-G|RNAhybrid|TargetSpy
EGR3	Q06889		hsa-miR-320b	0.595145	14	Very High	BCmicrO|CoMeTa|DIANA|ElMMo3|MBStar|microrna.org|MirAncesTar|miRDB|MirMAP|Mirza-G|RepTar|RNAhybrid|TargetScan|TargetSpy
RABEPK	Q7Z6M1		hsa-miR-206	0.595132	11	Very High	BCmicrO|BiTargeting|DIANA|microrna.org|miRcode|mirCoX|MirMAP|PACCMIT|RepTar|RNAhybrid|TargetScan
ANKRD13A	Q8IZ07		hsa-miR-320d	0.595001	14	Very High	BCmicrO|DIANA|ElMMo3|microrna.org|MirAncesTar|miRDB|MirMAP|MirTar|Mirza-G|PACCMIT|RepTar|RNAhybrid|TargetScan|TargetSpy
EFS	O43281		hsa-miR-320d	0.594927	15	Very High	BCmicrO|BiTargeting|CoMeTa|DIANA|ElMMo3|MBStar|microrna.org|MirAncesTar|miRDB|MirMAP|MirSNP|Mirza-G|RepTar|RNAhybrid|TargetScan
ZNF281	Q9Y2X9		hsa-miR-320d	0.594923	13	Very High	BCmicrO|CoMeTa|Cupid|ElMMo3|microrna.org|MirAncesTar|miRDB|Mirza-G|RepTar|RNA22|RNAhybrid|TargetScan|TargetSpy
NKX2-4	Q9H2Z4		hsa-miR-320b	0.594781	14	Very High	BCmicrO|BiTargeting|Cupid|DIANA|ElMMo3|microrna.org|MirAncesTar|miRDB|MirMAP|Mirza-G|RepTar|RNAhybrid|TargetScan|TargetSpy
AFF4	Q9UHB7		hsa-miR-320d	0.59471	15	Very High	BCmicrO|CoMeTa|DIANA|ElMMo3|MBStar|microrna.org|MirAncesTar|miRDB|MirMAP|MirTar|Mirza-G|PACCMIT|RepTar|RNAhybrid|TargetSpy
ATP11A	P98196		hsa-miR-320b	0.594669	16	Very High	BCmicrO|CoMeTa|DIANA|ElMMo3|MBStar|microrna.org|MirAncesTar|miRDB|MirMAP|MirTar|miRTar2GO|Mirza-G|RepTar|RNAhybrid|TargetScan|TargetSpy
EYA1	Q99502		hsa-miR-320b	0.594379	17	Very High	BCmicrO|BiTargeting|Cupid|DIANA|ElMMo3|MBStar|microrna.org|MirAncesTar|miRDB|MirMAP|MirSNP|MirTar|miRTar2GO|Mirza-G|RepTar|RNAhybrid|TargetSpy
THBS3	P49746		hsa-miR-423-5p	0.594279	17	Very High	BiTargeting|CoMeTa|ElMMo3|MBStar|MirAncesTar|mirbase|miRDB|MirMAP|MirSNP|MultiMiTar|PACCMIT|PITA|RepTar|RNA22|RNAhybrid|TargetRank|TargetScan
SLC10A7	Q0GE19		hsa-miR-320d	0.594229	13	Very High	BCmicrO|DIANA|ElMMo3|MBStar|microrna.org|MirAncesTar|MirMAP|MirTar|Mirza-G|RepTar|RNAhybrid|TargetScan|TargetSpy
WTAP	Q15007		hsa-miR-320d	0.594192	14	Very High	BCmicrO|CoMeTa|Cupid|DIANA|ElMMo3|MBStar|microrna.org|MirAncesTar|miRDB|MirMAP|MirTar|Mirza-G|RepTar|RNAhybrid
DLGAP4	Q9Y2H0		hsa-miR-320c	0.594132	15	Very High	BCmicrO|BiTargeting|CoMeTa|Cupid|DIANA|ElMMo3|microrna.org|MirAncesTar|miRDB|MirMAP|miRTar2GO|Mirza-G|RepTar|RNAhybrid|TargetScan
NFIA	Q12857		hsa-miR-320b	0.594082	13	Very High	BCmicrO|BiTargeting|DIANA|ElMMo3|MBStar|MirAncesTar|miRDB|MirMAP|miRTar2GO|RepTar|RNA22|RNAhybrid|TargetScan
VPS39	Q96JC1		hsa-miR-320c	0.594024	14	Very High	BCmicrO|CoMeTa|DIANA|ElMMo3|MBStar|microrna.org|MirAncesTar|miRDB|MirMAP|MirTar|Mirza-G|RepTar|TargetScan|TargetSpy
KCNMB2	Q9Y691		hsa-miR-206	0.593907	17	Very High	BCmicrO|CoMeTa|DIANA|ElMMo3|MBStar|microrna.org|MirAncesTar|miRcode|mirCoX|miRDB|MirMAP|MirTar|Mirza-G|RepTar|RNAhybrid|TargetRank|TargetSpy
NFIX	Q14938		hsa-miR-423-5p	0.593816	15	Very High	BiTargeting|CoMeTa|DIANA|ElMMo3|MirAncesTar|mirbase|miRDB|MirMAP|miRTar2GO|PACCMIT|PITA|RepTar|RNAhybrid|TargetRank|TargetScan
SON	P18583		hsa-miR-320b	0.593808	13	Very High	BCmicrO|BiTargeting|CoMeTa|Cupid|DIANA|ElMMo3|microrna.org|MirAncesTar|MirMAP|MirSNP|RepTar|RNAhybrid|TargetScan
ATG14	Q6ZNE5		hsa-miR-206	0.593783	16	Very High	BCmicrO|DIANA|ElMMo3|MBStar|MAMI|microrna.org|MirAncesTar|miRcode|mirCoX|miRDB|MirMAP|miRTar2GO|Mirza-G|MultiMiTar|RepTar|TargetScan
ACAP2	Q15057		hsa-miR-320d	0.593608	15	Very High	BCmicrO|BiTargeting|CoMeTa|DIANA|ElMMo3|MBStar|microrna.org|MirAncesTar|miRDB|MirMAP|Mirza-G|RepTar|RNAhybrid|TargetScan|TargetSpy
EYA1	Q99502		hsa-miR-320c	0.593465	15	Very High	BCmicrO|Cupid|DIANA|ElMMo3|MBStar|microrna.org|MirAncesTar|miRDB|MirMAP|MirSNP|MirTar|miRTar2GO|Mirza-G|RepTar|RNAhybrid
PEAK1	Q9H792		hsa-miR-206	0.5933	16	Very High	BCmicrO|BiTargeting|DIANA|ElMMo3|MBStar|MirAncesTar|mirCoX|miRDB|MirMAP|miRTar2GO|Mirza-G|PACCMIT|RepTar|RNAhybrid|TargetRank|TargetScan
VPS39	Q96JC1		hsa-miR-320d	0.593275	14	Very High	BCmicrO|CoMeTa|DIANA|ElMMo3|MBStar|microrna.org|MirAncesTar|miRDB|MirMAP|MirTar|Mirza-G|RepTar|TargetScan|TargetSpy
MINDY3	Q9H8M7		hsa-miR-320d	0.593189	16	Very High	BCmicrO|BiTargeting|CoMeTa|Cupid|DIANA|ElMMo3|MBStar|microrna.org|MirAncesTar|miRDB|MirMAP|Mirza-G|PACCMIT|RepTar|RNAhybrid|TargetScan
SLC5A3	P53794		hsa-miR-320b	0.593143	13	Very High	BCmicrO|BiTargeting|CoMeTa|DIANA|ElMMo3|MirAncesTar|miRDB|MirMAP|MirSNP|MirTar|miRTar2GO|RepTar|TargetScan
POGLUT1	Q8NBL1		hsa-miR-206	0.593089	20	Very High	BCmicrO|BiTargeting|CoMeTa|DIANA|ElMMo3|MBStar|microrna.org|MirAncesTar|miRcode|mirCoX|miRDB|MirMAP|MirSNP|miRTar2GO|Mirza-G|MultiMiTar|RepTar|RNAhybrid|TargetRank|TargetSpy
ACAP2	Q15057		hsa-miR-320b	0.593054	15	Very High	BCmicrO|BiTargeting|CoMeTa|DIANA|ElMMo3|MBStar|microrna.org|MirAncesTar|miRDB|MirMAP|Mirza-G|RepTar|RNAhybrid|TargetScan|TargetSpy
MRPL35	Q9NZE8		hsa-miR-320b	0.592976	14	Very High	BCmicrO|DIANA|ElMMo3|MBStar|microrna.org|MirAncesTar|miRDB|MirMAP|MirTar|miRTar2GO|Mirza-G|RepTar|RNAhybrid|TargetSpy
GCNT4	Q9P109		hsa-miR-320b	0.592852	14	Very High	BCmicrO|CoMeTa|Cupid|DIANA|ElMMo3|MBStar|microrna.org|MirAncesTar|miRDB|MirMAP|MirTar|Mirza-G|RepTar|TargetSpy
NRSN2	Q9GZP1		hsa-miR-423-5p	0.592822	17	Very High	BiTargeting|CoMeTa|DIANA|ElMMo3|MirAncesTar|mirbase|miRDB|MirMAP|MirSNP|MirTar|miRTar2GO|Mirza-G|PACCMIT|PITA|RepTar|RNAhybrid|TargetRank
NAP1L5	Q96NT1		hsa-miR-320c	0.592762	14	Very High	BCmicrO|DIANA|ElMMo3|MBStar|microrna.org|MirAncesTar|miRDB|MirMAP|MirTar|Mirza-G|PACCMIT|RepTar|RNAhybrid|TargetScan
KALRN	O60229		hsa-miR-206	0.592734	13	Very High	BCmicrO|BiTargeting|CoMeTa|MBStar|microrna.org|MirAncesTar|miRcode|mirCoX|miRDB|MirMAP|RepTar|RNAhybrid|TargetScan
MAPK8IP3	Q9UPT6		hsa-miR-320d	0.592691	15	Very High	BCmicrO|BiTargeting|CoMeTa|Cupid|ElMMo3|MBStar|microrna.org|MirAncesTar|miRDB|MirMAP|Mirza-G|PACCMIT|RepTar|RNAhybrid|TargetScan
QKI	Q96PU8		hsa-miR-320c	0.592503	14	Very High	BCmicrO|BiTargeting|CoMeTa|DIANA|ElMMo3|MBStar|microrna.org|MirAncesTar|miRDB|MirMAP|miRTar2GO|Mirza-G|RepTar|RNAhybrid
WRNIP1	Q96S55		hsa-miR-320b	0.592472	14	Very High	BCmicrO|BiTargeting|CoMeTa|Cupid|DIANA|ElMMo3|microrna.org|MirAncesTar|miRDB|MirMAP|miRTar2GO|Mirza-G|RNAhybrid|TargetScan
FAM172A	Q8WUF8		hsa-miR-423-5p	0.592303	14	Very High	BiTargeting|CoMeTa|DIANA|ElMMo3|MBStar|MirAncesTar|miRDB|MirMAP|Mirza-G|MultiMiTar|PITA|RNAhybrid|TargetRank|TargetScan
ZBTB10	Q96DT7		hsa-miR-320c	0.5923	13	Very High	BCmicrO|DIANA|ElMMo3|MBStar|microrna.org|MirAncesTar|miRDB|MirMAP|miRTar2GO|Mirza-G|RNAhybrid|TargetScan|TargetSpy
SRGAP2	O75044		hsa-miR-320b	0.592293	16	Very High	BCmicrO|BiTargeting|CoMeTa|Cupid|DIANA|ElMMo3|MBStar|microrna.org|MirAncesTar|miRDB|MirMAP|MirSNP|Mirza-G|RepTar|RNAhybrid|TargetSpy
GLCE	O94923		hsa-miR-206	0.592258	14	Very High	BCmicrO|CoMeTa|DIANA|ElMMo3|MBStar|MirAncesTar|miRcode|mirCoX|MirMAP|miRTar2GO|Mirza-G|MultiMiTar|RepTar|TargetScan
ZBTB10	Q96DT7		hsa-miR-320d	0.592195	14	Very High	BCmicrO|Cupid|DIANA|ElMMo3|MBStar|microrna.org|MirAncesTar|miRDB|MirMAP|Mirza-G|RepTar|RNAhybrid|TargetScan|TargetSpy
FOXQ1	Q9C009		hsa-miR-320c	0.592026	12	Very High	BCmicrO|Cupid|DIANA|ElMMo3|microrna.org|MirAncesTar|miRDB|MirMAP|Mirza-G|PACCMIT|TargetScan|TargetSpy
MAPK8IP3	Q9UPT6		hsa-miR-320c	0.591806	15	Very High	BCmicrO|BiTargeting|CoMeTa|Cupid|ElMMo3|MBStar|microrna.org|MirAncesTar|miRDB|MirMAP|Mirza-G|PACCMIT|RepTar|RNAhybrid|TargetScan
NDEL1	Q9GZM8		hsa-miR-206	0.591775	14	Very High	BCmicrO|CoMeTa|Cupid|DIANA|ElMMo3|MBStar|MAMI|miRcode|mirCoX|MirMAP|miRTar2GO|Mirza-G|RNAhybrid|TargetSpy
NAP1L5	Q96NT1		hsa-miR-320b	0.591648	14	Very High	BCmicrO|DIANA|ElMMo3|MBStar|microrna.org|MirAncesTar|miRDB|MirMAP|MirTar|Mirza-G|PACCMIT|RepTar|RNAhybrid|TargetScan
DIP2C	Q9Y2E4		hsa-miR-320c	0.591613	13	Very High	BCmicrO|CoMeTa|DIANA|ElMMo3|MBStar|microrna.org|MirAncesTar|miRDB|MirMAP|MirTar|Mirza-G|RepTar|RNAhybrid
PUM2	Q8TB72		hsa-miR-320c	0.591555	15	Very High	BCmicrO|CoMeTa|Cupid|DIANA|ElMMo3|MBStar|microrna.org|MirAncesTar|miRDB|MirMAP|miRTar2GO|Mirza-G|PACCMIT|RepTar|RNAhybrid
EIF3J	O75822		hsa-miR-320c	0.591368	14	Very High	BCmicrO|Cupid|DIANA|ElMMo3|MBStar|microrna.org|MirAncesTar|miRDB|MirMAP|Mirza-G|PACCMIT|RNAhybrid|TargetScan|TargetSpy
NAP1L5	Q96NT1		hsa-miR-320d	0.591326	14	Very High	BCmicrO|DIANA|ElMMo3|MBStar|microrna.org|MirAncesTar|miRDB|MirMAP|MirTar|Mirza-G|PACCMIT|RepTar|RNAhybrid|TargetScan
SLC5A3	P53794		hsa-miR-320c	0.591325	13	Very High	BCmicrO|BiTargeting|CoMeTa|DIANA|ElMMo3|MirAncesTar|miRDB|MirMAP|MirSNP|MirTar|miRTar2GO|RepTar|TargetScan
TOR1AIP2	Q8NFQ8		hsa-miR-320b	0.591311	14	Very High	BCmicrO|BiTargeting|DIANA|ElMMo3|MBStar|microrna.org|MirAncesTar|miRDB|MirMAP|miRTar2GO|Mirza-G|RepTar|RNA22|TargetScan
HACD3	Q9P035		hsa-miR-320c	0.591304	16	Very High	BCmicrO|CoMeTa|Cupid|DIANA|ElMMo3|MBStar|microrna.org|MirAncesTar|miRDB|MirMAP|miRTar2GO|Mirza-G|RepTar|RNAhybrid|TargetScan|TargetSpy
TFRC	P02786		hsa-miR-320c	0.591286	15	Very High	BCmicrO|DIANA|ElMMo3|MBStar|microrna.org|MirAncesTar|miRDB|MirMAP|miRTar2GO|Mirza-G|PACCMIT|RepTar|RNAhybrid|TargetScan|TargetSpy
PLEKHM1	Q9Y4G2		hsa-miR-206	0.591251	17	Very High	BCmicrO|CoMeTa|DIANA|ElMMo3|MBStar|microrna.org|MirAncesTar|miRcode|mirCoX|miRDB|MirMAP|miRTar2GO|Mirza-G|RepTar|RNAhybrid|TargetScan|TargetSpy
SEMA6D	Q8NFY4		hsa-miR-320c	0.591246	15	Very High	BCmicrO|CoMeTa|Cupid|DIANA|ElMMo3|MBStar|microrna.org|MirAncesTar|miRDB|MirMAP|MirTar|Mirza-G|PACCMIT|RNAhybrid|TargetSpy
EIF3J	O75822		hsa-miR-320d	0.591223	14	Very High	BCmicrO|Cupid|DIANA|ElMMo3|MBStar|microrna.org|MirAncesTar|miRDB|MirMAP|Mirza-G|PACCMIT|RNAhybrid|TargetScan|TargetSpy
ZC3H12C	Q9C0D7		hsa-miR-320d	0.591108	15	Very High	BCmicrO|BiTargeting|DIANA|ElMMo3|MBStar|microrna.org|MirAncesTar|miRDB|MirMAP|MirTar|Mirza-G|PACCMIT|RepTar|TargetScan|TargetSpy
DPY30	Q9C005		hsa-miR-320c	0.591105	13	Very High	BCmicrO|Cupid|DIANA|ElMMo3|MBStar|microrna.org|MirAncesTar|MirMAP|MirTar|Mirza-G|PACCMIT|RNAhybrid|TargetScan
NRN1	Q9NPD7		hsa-miR-320c	0.591048	15	Very High	BCmicrO|BiTargeting|CoMeTa|Cupid|DIANA|ElMMo3|MBStar|microrna.org|MirAncesTar|miRDB|MirMAP|Mirza-G|RepTar|RNAhybrid|TargetScan
NR2C2	P49116		hsa-miR-320d	0.590989	14	Very High	BCmicrO|BiTargeting|CoMeTa|ElMMo3|MBStar|MirAncesTar|miRDB|MirTar|Mirza-G|PACCMIT|RepTar|RNAhybrid|TargetScan|TargetSpy
PALLD	Q8WX93		hsa-miR-206	0.590952	15	Very High	BCmicrO|CoMeTa|DIANA|ElMMo3|MBStar|MAMI|MirAncesTar|miRcode|mirCoX|MirMAP|miRTar2GO|MultiMiTar|RepTar|RNAhybrid|TargetSpy
TNRC6B	Q9UPQ9		hsa-miR-320b	0.590925	14	Very High	BCmicrO|BiTargeting|CoMeTa|DIANA|ElMMo3|MBStar|MirAncesTar|miRDB|MirMAP|miRTar2GO|PACCMIT|RepTar|RNAhybrid|TargetSpy
SRGAP2	O75044		hsa-miR-320d	0.590833	16	Very High	BCmicrO|BiTargeting|CoMeTa|Cupid|DIANA|ElMMo3|MBStar|microrna.org|MirAncesTar|miRDB|MirMAP|MirSNP|Mirza-G|RepTar|RNAhybrid|TargetSpy
JCAD	Q9P266		hsa-miR-206	0.590795	17	Very High	BCmicrO|BiTargeting|CoMeTa|DIANA|ElMMo3|MBStar|microrna.org|MirAncesTar|miRcode|mirCoX|miRDB|MirMAP|Mirza-G|PACCMIT|RepTar|TargetScan|TargetSpy
PFKM	P08237		hsa-miR-320b	0.590552	15	Very High	BCmicrO|BiTargeting|CoMeTa|DIANA|ElMMo3|MBStar|microrna.org|MirAncesTar|miRDB|MirMAP|miRTar2GO|Mirza-G|RepTar|RNAhybrid|TargetScan
ANKRD13C	Q8N6S4		hsa-miR-206	0.590535	16	Very High	BCmicrO|Cupid|DIANA|ElMMo3|MBStar|MirAncesTar|miRcode|mirCoX|MirMAP|miRTar2GO|Mirza-G|MultiMiTar|RNA22|RNAhybrid|TargetScan|TargetSpy
BTBD3	Q9Y2F9		hsa-miR-320c	0.590525	16	Very High	BCmicrO|BiTargeting|CoMeTa|DIANA|ElMMo3|MBStar|microrna.org|MirAncesTar|miRDB|MirMAP|miRTar2GO|Mirza-G|PACCMIT|RepTar|RNAhybrid|TargetSpy
POLE4	Q9NR33		hsa-miR-320b	0.590365	13	Very High	BCmicrO|BiTargeting|Cupid|DIANA|ElMMo3|microrna.org|MirAncesTar|miRDB|MirMAP|Mirza-G|PACCMIT|RepTar|TargetScan
SLC7A11	Q9UPY5		hsa-miR-206	0.590346	17	Very High	BCmicrO|DIANA|ElMMo3|MBStar|MirAncesTar|miRcode|mirCoX|miRDB|MirMAP|MirTar|miRTar2GO|Mirza-G|RepTar|RNAhybrid|TargetRank|TargetScan|TargetSpy
EFS	O43281		hsa-miR-320b	0.59026	13	Very High	BCmicrO|BiTargeting|CoMeTa|DIANA|ElMMo3|microrna.org|MirAncesTar|miRDB|MirMAP|Mirza-G|RepTar|RNAhybrid|TargetScan
SRGAP2	O75044		hsa-miR-320c	0.590228	16	Very High	BCmicrO|BiTargeting|CoMeTa|Cupid|DIANA|ElMMo3|MBStar|microrna.org|MirAncesTar|miRDB|MirMAP|MirSNP|Mirza-G|RepTar|RNAhybrid|TargetSpy
HNRNPH1	P31943		hsa-miR-320c	0.590204	14	Very High	BCmicrO|BiTargeting|CoMeTa|Cupid|DIANA|ElMMo3|MBStar|microrna.org|MirAncesTar|miRDB|MirMAP|Mirza-G|RepTar|RNAhybrid
CPEB1	Q9BZB8		hsa-miR-320b	0.590047	13	Very High	BCmicrO|CoMeTa|DIANA|ElMMo3|MBStar|microrna.org|MirAncesTar|miRDB|MirMAP|Mirza-G|PACCMIT|RNAhybrid|TargetScan
SPCS2	Q15005		hsa-miR-320d	0.589951	13	Very High	BCmicrO|CoMeTa|DIANA|ElMMo3|MBStar|microrna.org|MirAncesTar|miRDB|MirMAP|Mirza-G|PACCMIT|RNAhybrid|TargetScan
VDAC1	P21796		hsa-miR-320b	0.58982	12	Very High	BCmicrO|CoMeTa|DIANA|ElMMo3|MBStar|microrna.org|MirAncesTar|miRDB|MirMAP|Mirza-G|RNAhybrid|TargetScan
OSTF1	Q92882		hsa-miR-206	0.589785	13	Very High	BCmicrO|CoMeTa|Cupid|DIANA|ElMMo3|microrna.org|MirAncesTar|miRcode|mirCoX|MirMAP|RepTar|RNAhybrid|TargetScan
EMC7	Q9NPA0		hsa-miR-320d	0.589754	13	Very High	BCmicrO|CoMeTa|DIANA|ElMMo3|microrna.org|MirAncesTar|miRDB|MirMAP|Mirza-G|PACCMIT|RepTar|RNAhybrid|TargetScan
RUFY2	Q8WXA3		hsa-miR-320b	0.589667	17	Very High	BCmicrO|BiTargeting|CoMeTa|DIANA|ElMMo3|MBStar|microrna.org|MirAncesTar|miRDB|MirMAP|MirSNP|MirTar|miRTar2GO|Mirza-G|RepTar|RNAhybrid|TargetSpy
XIAP	P98170		hsa-miR-320c	0.58948	14	Very High	BCmicrO|BiTargeting|CoMeTa|DIANA|ElMMo3|MBStar|microrna.org|MirAncesTar|miRDB|MirMAP|miRTar2GO|Mirza-G|RepTar|TargetScan
GOLT1B	Q9Y3E0		hsa-miR-320d	0.58944	14	Very High	BCmicrO|DIANA|ElMMo3|MBStar|microrna.org|MirAncesTar|miRDB|MirMAP|MirTar|Mirza-G|PACCMIT|RepTar|RNAhybrid|TargetSpy
CRYBG1	Q9Y4K1		hsa-miR-320c	0.589387	16	Very High	BCmicrO|CoMeTa|DIANA|ElMMo3|MBStar|microrna.org|MirAncesTar|miRDB|MirMAP|miRTar2GO|Mirza-G|PACCMIT|RepTar|RNAhybrid|TargetScan|TargetSpy
NADK	O95544		hsa-miR-206	0.589307	15	Very High	BCmicrO|CoMeTa|DIANA|ElMMo3|MBStar|MAMI|MirAncesTar|miRcode|mirCoX|miRDB|MirMAP|miRTar2GO|RepTar|RNAhybrid|TargetScan
TNRC6B	Q9UPQ9		hsa-miR-320c	0.589103	14	Very High	BCmicrO|BiTargeting|CoMeTa|DIANA|ElMMo3|MBStar|MirAncesTar|miRDB|MirMAP|miRTar2GO|PACCMIT|RepTar|RNAhybrid|TargetSpy
PPTC7	Q8NI37		hsa-miR-206	0.589084	12	Very High	BCmicrO|Cupid|DIANA|MBStar|microrna.org|MirAncesTar|miRcode|mirCoX|MirMAP|miRTar2GO|MultiMiTar|TargetScan
MKLN1	Q9UL63		hsa-miR-320c	0.588964	16	Very High	BCmicrO|BiTargeting|CoMeTa|DIANA|ElMMo3|MBStar|MirAncesTar|MirMAP|MirSNP|MirTar|miRTar2GO|Mirza-G|PACCMIT|RepTar|RNAhybrid|TargetSpy
ATG14	Q6ZNE5		hsa-miR-320d	0.588874	14	Very High	BCmicrO|CoMeTa|DIANA|ElMMo3|MBStar|microrna.org|MirAncesTar|miRDB|MirMAP|MirTar|Mirza-G|RepTar|TargetScan|TargetSpy
CBX3	Q13185		hsa-miR-320d	0.588772	17	Very High	BCmicrO|BiTargeting|CoMeTa|Cupid|DIANA|ElMMo3|MBStar|microrna.org|MirAncesTar|miRDB|MirMAP|MirSNP|MirTar|Mirza-G|PACCMIT|RNAhybrid|TargetSpy
GRIN2A	Q12879		hsa-miR-320b	0.588616	12	Very High	BCmicrO|CoMeTa|DIANA|ElMMo3|MBStar|MirAncesTar|MirMAP|MirTar|Mirza-G|PACCMIT|RNAhybrid|TargetScan
SNTB1	Q13884		hsa-miR-320d	0.588594	14	Very High	BCmicrO|CoMeTa|Cupid|DIANA|ElMMo3|microrna.org|MirAncesTar|miRDB|MirMAP|MirTar|Mirza-G|RepTar|RNAhybrid|TargetSpy
NKX2-4	Q9H2Z4		hsa-miR-320c	0.588589	13	Very High	BCmicrO|BiTargeting|Cupid|DIANA|ElMMo3|microrna.org|MirAncesTar|miRDB|MirMAP|Mirza-G|RepTar|RNAhybrid|TargetScan
CREB3L2	Q70SY1		hsa-miR-320d	0.588412	15	Very High	BCmicrO|BiTargeting|CoMeTa|DIANA|ElMMo3|MBStar|MirAncesTar|miRDB|MirMAP|MirTar|Mirza-G|RepTar|RNAhybrid|TargetScan|TargetSpy
NR4A2	P43354		hsa-miR-320b	0.588342	15	Very High	BCmicrO|CoMeTa|DIANA|ElMMo3|MBStar|microrna.org|MirAncesTar|miRDB|MirMAP|miRTar2GO|Mirza-G|PACCMIT|RepTar|RNAhybrid|TargetScan
BCAP29	Q9UHQ4		hsa-miR-320d	0.588138	15	Very High	BCmicrO|BiTargeting|CoMeTa|DIANA|ElMMo3|MBStar|microrna.org|MirAncesTar|miRDB|MirMAP|Mirza-G|RepTar|RNAhybrid|TargetScan|TargetSpy
MAP4K2	Q12851		hsa-miR-206	0.588133	12	Very High	BCmicrO|CoMeTa|Cupid|DIANA|ElMMo3|MAMI|MirAncesTar|miRcode|mirCoX|MirMAP|RNAhybrid|TargetScan
FAM84B	Q96KN1		hsa-miR-320b	0.588116	13	Very High	BCmicrO|DIANA|ElMMo3|MBStar|microrna.org|MirAncesTar|miRDB|MirMAP|MirSNP|MirTar|miRTar2GO|Mirza-G|RepTar
HIPK1	Q86Z02		hsa-miR-320c	0.588085	16	Very High	BCmicrO|CoMeTa|DIANA|ElMMo3|MBStar|microrna.org|MirAncesTar|miRDB|MirMAP|MirSNP|miRTar2GO|Mirza-G|PACCMIT|RNA22|RNAhybrid|TargetSpy
GLYR1	Q49A26		hsa-miR-423-5p	0.588078	15	Very High	BiTargeting|CoMeTa|DIANA|ElMMo3|MirAncesTar|miRDB|MirMAP|MirTar|miRTar2GO|Mirza-G|PITA|RepTar|RNAhybrid|TargetRank|TargetScan
HS2ST1	Q7LGA3		hsa-miR-320b	0.588073	15	Very High	BCmicrO|BiTargeting|CoMeTa|DIANA|ElMMo3|MBStar|MirAncesTar|miRDB|MirMAP|miRTar2GO|Mirza-G|RepTar|RNA22|RNAhybrid|TargetScan
HLCS	P50747		hsa-miR-320b	0.587984	15	Very High	BCmicrO|CoMeTa|DIANA|ElMMo3|MBStar|microrna.org|MirAncesTar|miRDB|MirMAP|MirSNP|MirTar|Mirza-G|RepTar|TargetScan|TargetSpy
ULK1	O75385		hsa-miR-320c	0.587959	14	Very High	BCmicrO|CoMeTa|DIANA|ElMMo3|MBStar|MirAncesTar|miRDB|MirMAP|MirSNP|MirTar|miRTar2GO|PACCMIT|RepTar|TargetScan
HNRNPH1	P31943		hsa-miR-320d	0.587863	14	Very High	BCmicrO|BiTargeting|CoMeTa|Cupid|DIANA|ElMMo3|MBStar|microrna.org|MirAncesTar|miRDB|MirMAP|Mirza-G|RepTar|RNAhybrid
ENC1	O14682		hsa-miR-423-5p	0.587745	17	Very High	BiTargeting|CoMeTa|DIANA|ElMMo3|MBStar|MirAncesTar|miRDB|MirMAP|miRTar2GO|Mirza-G|MultiMiTar|PACCMIT|PITA|RepTar|RNAhybrid|TargetRank|TargetSpy
PHC3	Q8NDX5		hsa-miR-320d	0.587722	13	Very High	BCmicrO|BiTargeting|ElMMo3|MBStar|microrna.org|MirAncesTar|miRDB|MirMAP|MirTar|PACCMIT|RepTar|RNAhybrid|TargetSpy
USP15	Q9Y4E8		hsa-miR-320d	0.587679	14	Very High	BCmicrO|CoMeTa|Cupid|DIANA|ElMMo3|MBStar|microrna.org|MirAncesTar|miRDB|MirMAP|Mirza-G|PACCMIT|RNAhybrid|TargetScan
SECISBP2L	Q93073		hsa-miR-320b	0.587587	12	Very High	BCmicrO|CoMeTa|DIANA|ElMMo3|MBStar|MirAncesTar|miRDB|MirMAP|miRTar2GO|Mirza-G|RepTar|RNAhybrid
POLR3G	O15318		hsa-miR-206	0.587556	15	Very High	BCmicrO|BiTargeting|DIANA|ElMMo3|MBStar|microrna.org|MirAncesTar|miRcode|mirCoX|MirMAP|miRTar2GO|Mirza-G|RepTar|RNAhybrid|TargetScan
SMG7	Q92540		hsa-miR-320d	0.587474	15	Very High	BCmicrO|CoMeTa|DIANA|ElMMo3|MBStar|microrna.org|MirAncesTar|miRDB|MirMAP|MirTar|PACCMIT|RepTar|RNAhybrid|TargetScan|TargetSpy
LIMCH1	Q9UPQ0		hsa-miR-320b	0.587444	14	Very High	BCmicrO|CoMeTa|Cupid|DIANA|ElMMo3|MBStar|microrna.org|MirAncesTar|miRDB|MirMAP|MirTar|miRTar2GO|RNAhybrid|TargetSpy
ATP9A	O75110		hsa-miR-320b	0.587437	13	Very High	BCmicrO|DIANA|ElMMo3|MBStar|microrna.org|MirAncesTar|miRDB|MirMAP|MirTar|miRTar2GO|Mirza-G|RepTar|TargetSpy
WDFY1	Q8IWB7		hsa-miR-206	0.58702	16	Very High	BCmicrO|Cupid|DIANA|ElMMo3|MBStar|microrna.org|MirAncesTar|miRcode|mirCoX|miRDB|MirMAP|miRTar2GO|MultiMiTar|RepTar|TargetRank|TargetSpy
POLE4	Q9NR33		hsa-miR-320c	0.586585	13	Very High	BCmicrO|BiTargeting|Cupid|DIANA|ElMMo3|microrna.org|MirAncesTar|miRDB|MirMAP|Mirza-G|PACCMIT|RepTar|TargetScan
TFRC	P02786		hsa-miR-320b	0.586446	15	Very High	BCmicrO|BiTargeting|DIANA|ElMMo3|MBStar|microrna.org|MirAncesTar|miRDB|MirMAP|miRTar2GO|Mirza-G|PACCMIT|RNAhybrid|TargetScan|TargetSpy
TSC22D4	Q9Y3Q8		hsa-miR-320c	0.586403	14	Very High	BCmicrO|BiTargeting|CoMeTa|DIANA|ElMMo3|microrna.org|MirAncesTar|miRDB|MirMAP|miRTar2GO|Mirza-G|RepTar|RNAhybrid|TargetScan
CADM3	Q8N126		hsa-miR-423-5p	0.586375	16	Very High	BiTargeting|CoMeTa|DIANA|ElMMo3|MirAncesTar|miRDB|MirMAP|MirTar|MultiMiTar|PACCMIT|PITA|RepTar|RNA22|RNAhybrid|TargetRank|TargetScan
CTSV	O60911		hsa-miR-320d	0.58617	15	Very High	BCmicrO|CoMeTa|Cupid|DIANA|ElMMo3|MBStar|microrna.org|MirAncesTar|miRDB|MirMAP|MirSNP|MirTar|Mirza-G|RepTar|TargetSpy
RHOBTB1	O94844		hsa-miR-320d	0.586043	13	Very High	BCmicrO|CoMeTa|Cupid|DIANA|ElMMo3|MBStar|microrna.org|MirAncesTar|MirMAP|MirTar|Mirza-G|PACCMIT|RepTar
CYP4B1	P13584		hsa-miR-206	0.586041	19	Very High	BCmicrO|BiTargeting|CoMeTa|DIANA|ElMMo3|microrna.org|MirAncesTar|mirbase|miRcode|mirCoX|miRDB|MirMAP|MirTar|Mirza-G|RepTar|RNA22|RNAhybrid|TargetRank|TargetSpy
GNA13	Q14344		hsa-miR-320b	0.585955	16	Very High	BCmicrO|BiTargeting|Cupid|DIANA|ElMMo3|MBStar|microrna.org|MirAncesTar|miRDB|MirMAP|MirTar|miRTar2GO|Mirza-G|RepTar|RNAhybrid|TargetSpy
TSC22D4	Q9Y3Q8		hsa-miR-320d	0.585893	15	Very High	BCmicrO|BiTargeting|CoMeTa|Cupid|DIANA|ElMMo3|microrna.org|MirAncesTar|miRDB|MirMAP|Mirza-G|RepTar|RNAhybrid|TargetScan|TargetSpy
CREBZF	Q9NS37		hsa-miR-423-5p	0.585888	14	Very High	CoMeTa|DIANA|ElMMo3|MBStar|MirAncesTar|miRDB|MirMAP|miRTar2GO|MultiMiTar|PITA|RepTar|RNAhybrid|TargetRank|TargetScan
GPBP1	Q86WP2		hsa-miR-320d	0.585855	15	Very High	BCmicrO|BiTargeting|Cupid|DIANA|ElMMo3|MBStar|microrna.org|MirAncesTar|MirMAP|MirSNP|Mirza-G|RepTar|RNAhybrid|TargetScan|TargetSpy
RHOBTB1	O94844		hsa-miR-320b	0.585852	13	Very High	BCmicrO|CoMeTa|Cupid|DIANA|ElMMo3|MBStar|microrna.org|MirAncesTar|MirMAP|MirTar|Mirza-G|PACCMIT|RepTar
CACNB4	O00305		hsa-miR-320d	0.585809	14	Very High	BCmicrO|BiTargeting|CoMeTa|Cupid|DIANA|ElMMo3|MBStar|microrna.org|MirAncesTar|miRDB|MirMAP|MirTar|RepTar|RNAhybrid
RC3H1	Q5TC82		hsa-miR-320d	0.585789	15	Very High	BCmicrO|BiTargeting|DIANA|ElMMo3|MBStar|MirAncesTar|miRDB|MirMAP|MirSNP|MirTar|Mirza-G|RepTar|RNA22|RNAhybrid|TargetSpy
GLIS3	Q8NEA6		hsa-miR-320d	0.585788	14	Very High	BCmicrO|Cupid|DIANA|ElMMo3|MBStar|microrna.org|MirAncesTar|miRDB|MirMAP|Mirza-G|PACCMIT|RepTar|RNAhybrid|TargetScan
HP1BP3	Q5SSJ5		hsa-miR-320b	0.585451	16	Very High	BCmicrO|CoMeTa|Cupid|DIANA|ElMMo3|MBStar|microrna.org|MirAncesTar|miRDB|MirMAP|MirTar|Mirza-G|RepTar|RNA22|RNAhybrid|TargetSpy
ATF2	P15336		hsa-miR-206	0.585302	12	Very High	BCmicrO|DIANA|MBStar|MirAncesTar|miRcode|mirCoX|miRDB|MirMAP|miRTar2GO|PACCMIT|RNAhybrid|TargetScan
CASP2	P42575		hsa-miR-423-5p	0.585231	15	Very High	BiTargeting|CoMeTa|DIANA|ElMMo3|MBStar|MirAncesTar|MirMAP|miRTar2GO|Mirza-G|MultiMiTar|PITA|RepTar|RNAhybrid|TargetRank|TargetScan
TRIM8	Q9BZR9		hsa-miR-320b	0.585017	14	Very High	BCmicrO|CoMeTa|Cupid|DIANA|ElMMo3|MBStar|microrna.org|MirAncesTar|miRDB|MirMAP|miRTar2GO|Mirza-G|RNAhybrid|TargetScan
OTUD3	Q5T2D3		hsa-miR-320b	0.584973	14	Very High	BCmicrO|DIANA|ElMMo3|MBStar|MirAncesTar|miRDB|MirMAP|MirSNP|miRTar2GO|Mirza-G|PACCMIT|RepTar|TargetScan|TargetSpy
NACC1	Q96RE7		hsa-miR-423-5p	0.584917	15	Very High	BiTargeting|CoMeTa|DIANA|ElMMo3|MBStar|MirAncesTar|miRDB|MirMAP|miRTar2GO|Mirza-G|PITA|RepTar|RNAhybrid|TargetRank|TargetScan
NANP	Q8TBE9		hsa-miR-206	0.584774	12	Very High	BCmicrO|DIANA|ElMMo3|MBStar|microrna.org|MirAncesTar|miRcode|mirCoX|miRDB|MirMAP|Mirza-G|TargetScan
ULK1	O75385		hsa-miR-320b	0.584762	14	Very High	BCmicrO|CoMeTa|DIANA|ElMMo3|MBStar|MirAncesTar|miRDB|MirMAP|MirSNP|MirTar|miRTar2GO|PACCMIT|RepTar|TargetScan
JAM3	Q9BX67		hsa-miR-320b	0.584757	15	Very High	BCmicrO|BiTargeting|DIANA|ElMMo3|MBStar|microrna.org|MirAncesTar|miRDB|MirMAP|MirTar|miRTar2GO|Mirza-G|RepTar|RNAhybrid|TargetSpy
ANKRD34B	A5PLL1		hsa-miR-206	0.584735	15	Very High	BCmicrO|BiTargeting|DIANA|ElMMo3|microrna.org|MirAncesTar|miRcode|mirCoX|miRDB|MirMAP|Mirza-G|RepTar|TargetRank|TargetScan|TargetSpy
CHIC1	Q5VXU3		hsa-miR-320d	0.584456	14	Very High	BCmicrO|DIANA|ElMMo3|MBStar|microrna.org|MirAncesTar|miRDB|MirMAP|MirTar|Mirza-G|RepTar|RNAhybrid|TargetScan|TargetSpy
ATP11A	P98196		hsa-miR-320d	0.584379	16	Very High	BCmicrO|CoMeTa|Cupid|DIANA|ElMMo3|MBStar|microrna.org|MirAncesTar|miRDB|MirMAP|MirTar|Mirza-G|RepTar|RNAhybrid|TargetScan|TargetSpy
NONO	Q15233		hsa-miR-320d	0.584314	14	Very High	BCmicrO|CoMeTa|Cupid|DIANA|ElMMo3|MBStar|microrna.org|MirAncesTar|miRDB|MirMAP|Mirza-G|PACCMIT|RNAhybrid|TargetScan
KIF3B	O15066		hsa-miR-206	0.584253	16	Very High	BCmicrO|BiTargeting|CoMeTa|DIANA|ElMMo3|microrna.org|MirAncesTar|miRcode|mirCoX|miRDB|MirMAP|miRTar2GO|Mirza-G|MultiMiTar|RepTar|TargetRank
VMP1	Q96GC9		hsa-miR-206	0.584201	13	Very High	BCmicrO|CoMeTa|Cupid|DIANA|ElMMo3|MBStar|microrna.org|MirAncesTar|mirCoX|MirMAP|RepTar|RNAhybrid|TargetScan
KLHL14	Q9P2G3		hsa-miR-320d	0.584189	13	Very High	BCmicrO|Cupid|DIANA|ElMMo3|MBStar|microrna.org|MirAncesTar|miRDB|MirMAP|Mirza-G|RepTar|RNAhybrid|TargetScan
KLHDC9	Q8NEP7		hsa-miR-320b	0.584185	15	Very High	BCmicrO|BiTargeting|Cupid|DIANA|ElMMo3|microrna.org|MirAncesTar|miRDB|MirMAP|MirSNP|Mirza-G|RepTar|RNA22|RNAhybrid|TargetScan
GPBP1	Q86WP2		hsa-miR-320c	0.584011	15	Very High	BCmicrO|BiTargeting|Cupid|DIANA|ElMMo3|MBStar|microrna.org|MirAncesTar|MirMAP|MirSNP|Mirza-G|RepTar|RNAhybrid|TargetScan|TargetSpy
GCNT4	Q9P109		hsa-miR-320c	0.583909	13	Very High	BCmicrO|CoMeTa|Cupid|DIANA|ElMMo3|MBStar|microrna.org|MirAncesTar|miRDB|MirMAP|MirTar|Mirza-G|RepTar
TRIM8	Q9BZR9		hsa-miR-320c	0.583892	14	Very High	BCmicrO|CoMeTa|Cupid|DIANA|ElMMo3|MBStar|microrna.org|MirAncesTar|miRDB|MirMAP|miRTar2GO|Mirza-G|RNAhybrid|TargetScan
ABHD6	Q9BV23		hsa-miR-206	0.583889	19	Very High	BCmicrO|BiTargeting|CoMeTa|DIANA|ElMMo3|MBStar|MAMI|microrna.org|MirAncesTar|mirbase|miRcode|mirCoX|miRDB|MirMAP|miRTar2GO|Mirza-G|PACCMIT|RepTar|RNAhybrid
WAC	Q9BTA9		hsa-miR-320d	0.583749	14	Very High	BCmicrO|BiTargeting|Cupid|DIANA|ElMMo3|MBStar|microrna.org|MirAncesTar|miRDB|MirMAP|MirSNP|MirTar|RNAhybrid|TargetScan
TGFBR1	P36897		hsa-miR-320d	0.583702	14	Very High	BCmicrO|CoMeTa|DIANA|ElMMo3|MBStar|microrna.org|MirAncesTar|miRDB|MirMAP|Mirza-G|PACCMIT|RNAhybrid|TargetScan|TargetSpy
SP1	P08047		hsa-miR-206	0.583688	15	Very High	BCmicrO|CoMeTa|DIANA|ElMMo3|MBStar|MirAncesTar|miRcode|mirCoX|miRDB|MirMAP|MirSNP|miRTar2GO|PACCMIT|RepTar|TargetScan
NKX2-4	Q9H2Z4		hsa-miR-320d	0.583586	12	Very High	BCmicrO|Cupid|DIANA|ElMMo3|microrna.org|MirAncesTar|miRDB|MirMAP|Mirza-G|RepTar|RNAhybrid|TargetScan
CALD1	Q05682		hsa-miR-320d	0.583556	15	Very High	BCmicrO|CoMeTa|DIANA|ElMMo3|MBStar|microrna.org|MirAncesTar|miRDB|MirMAP|MirSNP|Mirza-G|RepTar|RNAhybrid|TargetScan|TargetSpy
INA	Q16352		hsa-miR-320b	0.583353	15	Very High	BCmicrO|CoMeTa|DIANA|ElMMo3|MBStar|microrna.org|MirAncesTar|miRDB|MirMAP|MirTar|Mirza-G|PACCMIT|RepTar|RNAhybrid|TargetSpy
POLE3	Q9NRF9		hsa-miR-320c	0.583319	16	Very High	BCmicrO|BiTargeting|CoMeTa|DIANA|ElMMo3|MBStar|microrna.org|MirAncesTar|miRDB|MirMAP|MirTar|miRTar2GO|Mirza-G|RepTar|RNAhybrid|TargetSpy
TBL1XR1	Q9BZK7		hsa-miR-320c	0.583098	15	Very High	BCmicrO|BiTargeting|CoMeTa|Cupid|DIANA|ElMMo3|MBStar|microrna.org|MirAncesTar|miRDB|MirMAP|MirTar|miRTar2GO|Mirza-G|TargetSpy
EIF4B	P23588		hsa-miR-320c	0.58309	14	Very High	BCmicrO|BiTargeting|CoMeTa|DIANA|ElMMo3|MBStar|microrna.org|MirAncesTar|miRDB|MirMAP|MirTar|miRTar2GO|RNAhybrid|TargetScan
ZNF280C	Q8ND82		hsa-miR-320b	0.583049	16	Very High	BCmicrO|BiTargeting|DIANA|ElMMo3|MBStar|microrna.org|MirAncesTar|miRDB|MirMAP|MirSNP|miRTar2GO|Mirza-G|PACCMIT|RepTar|TargetScan|TargetSpy
SDC2	P34741		hsa-miR-206	0.583039	17	Very High	BCmicrO|CoMeTa|DIANA|ElMMo3|microrna.org|MirAncesTar|miRcode|mirCoX|miRDB|MirMAP|miRTar2GO|Mirza-G|MultiMiTar|RepTar|RNAhybrid|TargetRank|TargetSpy
FKBP5	Q13451		hsa-miR-320d	0.583012	12	Very High	BCmicrO|CoMeTa|DIANA|ElMMo3|MBStar|microrna.org|MirAncesTar|miRDB|MirMAP|Mirza-G|RepTar|TargetScan
TEF	Q10587		hsa-miR-423-5p	0.582698	14	Very High	BiTargeting|CoMeTa|DIANA|ElMMo3|MBStar|MirAncesTar|miRDB|MirMAP|MirTar|miRTar2GO|PACCMIT|RepTar|TargetRank|TargetScan
PRKG1	Q13976		hsa-miR-320b	0.582628	15	Very High	BCmicrO|BiTargeting|CoMeTa|Cupid|DIANA|ElMMo3|MBStar|microrna.org|MirAncesTar|miRDB|MirMAP|PACCMIT|RNAhybrid|TargetScan|TargetSpy
PHC1	P78364		hsa-miR-320b	0.58255	16	Very High	BCmicrO|BiTargeting|CoMeTa|DIANA|ElMMo3|MBStar|microrna.org|MirAncesTar|miRDB|MirMAP|MirTar|Mirza-G|PACCMIT|RepTar|RNAhybrid|TargetScan
GAN	Q9H2C0		hsa-miR-206	0.582538	14	Very High	BCmicrO|BiTargeting|CoMeTa|DIANA|MBStar|MirAncesTar|miRcode|mirCoX|MirMAP|MultiMiTar|RepTar|TargetRank|TargetScan|TargetSpy
LHX6	Q9UPM6		hsa-miR-423-5p	0.582336	15	Very High	BiTargeting|CoMeTa|DIANA|ElMMo3|MBStar|MirAncesTar|miRDB|MirMAP|MirSNP|MultiMiTar|PACCMIT|RepTar|RNAhybrid|TargetRank|TargetScan
VDAC1	P21796		hsa-miR-320d	0.582303	13	Very High	BCmicrO|CoMeTa|DIANA|ElMMo3|MBStar|microrna.org|MirAncesTar|miRDB|MirMAP|Mirza-G|RepTar|RNAhybrid|TargetScan
NDST1	P52848		hsa-miR-423-5p	0.582281	17	Very High	BiTargeting|CoMeTa|DIANA|ElMMo3|MirAncesTar|mirbase|miRDB|MirMAP|MirSNP|miRTar2GO|MultiMiTar|PACCMIT|PITA|RepTar|RNAhybrid|TargetRank|TargetScan
CDK4	P11802		hsa-miR-206	0.581806	15	Very High	BCmicrO|ElMMo3|microrna.org|MirAncesTar|mirbase|miRcode|mirCoX|miRDB|MirMAP|miRTar2GO|Mirza-G|RepTar|RNAhybrid|TargetScan|TargetSpy
HLCS	P50747		hsa-miR-320d	0.581755	15	Very High	BCmicrO|CoMeTa|DIANA|ElMMo3|MBStar|microrna.org|MirAncesTar|miRDB|MirMAP|MirSNP|MirTar|Mirza-G|RepTar|TargetScan|TargetSpy
CTPS1	P17812		hsa-miR-320b	0.5817	15	Very High	BCmicrO|BiTargeting|DIANA|ElMMo3|microrna.org|MirAncesTar|miRDB|MirMAP|MirTar|miRTar2GO|Mirza-G|RepTar|RNAhybrid|TargetScan|TargetSpy
SON	P18583		hsa-miR-320c	0.581684	12	Very High	BCmicrO|BiTargeting|CoMeTa|Cupid|DIANA|ElMMo3|microrna.org|MirAncesTar|MirMAP|RepTar|RNAhybrid|TargetScan
DLX1	P56177		hsa-miR-320b	0.581605	14	Very High	BCmicrO|BiTargeting|DIANA|ElMMo3|MBStar|microrna.org|MirAncesTar|miRDB|MirMAP|MirTar|RepTar|RNAhybrid|TargetScan|TargetSpy
FAM168B	A1KXE4		hsa-miR-206	0.581577	15	Very High	BCmicrO|Cupid|DIANA|ElMMo3|MBStar|microrna.org|MirAncesTar|miRcode|mirCoX|miRDB|MirMAP|miRTar2GO|RNAhybrid|TargetScan|TargetSpy
RANBP2	P49792		hsa-miR-320d	0.581461	13	Very High	BCmicrO|CoMeTa|DIANA|ElMMo3|MBStar|microrna.org|MirAncesTar|miRDB|MirMAP|Mirza-G|RepTar|TargetScan|TargetSpy
ANKRD13A	Q8IZ07		hsa-miR-320c	0.581407	13	Very High	BCmicrO|DIANA|ElMMo3|microrna.org|MirAncesTar|miRDB|MirMAP|MirTar|Mirza-G|PACCMIT|RepTar|RNAhybrid|TargetScan
RALA	P11233		hsa-miR-206	0.581163	14	Very High	BCmicrO|CoMeTa|Cupid|DIANA|ElMMo3|MBStar|MAMI|MirAncesTar|miRcode|mirCoX|MirMAP|Mirza-G|MultiMiTar|RepTar
PCSK7	Q16549		hsa-miR-320b	0.581151	12	Very High	BCmicrO|CoMeTa|DIANA|ElMMo3|MBStar|microrna.org|MirAncesTar|MirMAP|MirTar|PACCMIT|RNAhybrid|TargetScan
CALN1	Q9BXU9		hsa-miR-320b	0.581128	13	Very High	BCmicrO|BiTargeting|DIANA|ElMMo3|MBStar|MirAncesTar|miRDB|MirMAP|Mirza-G|PACCMIT|RepTar|TargetScan|TargetSpy
SP1	P08047		hsa-miR-320c	0.58104	11	Very High	BCmicrO|CoMeTa|DIANA|ElMMo3|MBStar|MirAncesTar|miRDB|MirMAP|RepTar|TargetScan|TargetSpy
H3F3C	Q6NXT2		hsa-miR-206	0.580993	13	Very High	BCmicrO|DIANA|ElMMo3|MBStar|microrna.org|MirAncesTar|miRcode|mirCoX|MirMAP|miRTar2GO|Mirza-G|TargetScan|TargetSpy
RAB3GAP2	Q9H2M9		hsa-miR-320d	0.580926	13	Very High	BCmicrO|Cupid|DIANA|ElMMo3|MBStar|microrna.org|MirAncesTar|miRDB|MirMAP|MirTar|Mirza-G|RNAhybrid|TargetScan
RAB18	Q9NP72		hsa-miR-320c	0.580885	15	Very High	BCmicrO|DIANA|ElMMo3|MBStar|microrna.org|MirAncesTar|miRDB|MirMAP|MirTar|Mirza-G|PACCMIT|RepTar|RNAhybrid|TargetScan|TargetSpy
POLR1C	O15160		hsa-miR-320c	0.580793	13	Very High	BCmicrO|BiTargeting|Cupid|ElMMo3|microrna.org|MirAncesTar|miRDB|MirMAP|MirTar|Mirza-G|RepTar|RNAhybrid|TargetScan
LRRK1	Q38SD2		hsa-miR-206	0.580767	18	Very High	BCmicrO|BiTargeting|CoMeTa|ElMMo3|MBStar|MAMI|microrna.org|MirAncesTar|mirbase|miRcode|mirCoX|miRDB|MirMAP|MirSNP|MultiMiTar|RepTar|RNAhybrid|TargetRank
RAB11FIP2	Q7L804		hsa-miR-320c	0.580652	13	Very High	BCmicrO|BiTargeting|DIANA|ElMMo3|MBStar|microrna.org|MirAncesTar|miRDB|MirMAP|MirTar|miRTar2GO|Mirza-G|RepTar
JPT2	Q9H910		hsa-miR-320c	0.580628	14	Very High	BCmicrO|BiTargeting|DIANA|ElMMo3|MBStar|microrna.org|MirAncesTar|miRDB|MirMAP|MirTar|Mirza-G|RepTar|RNAhybrid|TargetSpy
SHCBP1	Q8NEM2		hsa-miR-320b	0.580603	12	Very High	BCmicrO|DIANA|ElMMo3|MBStar|microrna.org|MirAncesTar|miRDB|MirMAP|MirTar|miRTar2GO|Mirza-G|RepTar
RAP2B	P61225		hsa-miR-320b	0.580571	13	Very High	BCmicrO|CoMeTa|DIANA|ElMMo3|MBStar|microrna.org|MirAncesTar|miRDB|MirMAP|Mirza-G|PACCMIT|RepTar|TargetScan
JAM3	Q9BX67		hsa-miR-320c	0.58057	15	Very High	BCmicrO|BiTargeting|DIANA|ElMMo3|MBStar|microrna.org|MirAncesTar|miRDB|MirMAP|MirTar|miRTar2GO|Mirza-G|RepTar|RNAhybrid|TargetSpy
MEX3B	Q6ZN04		hsa-miR-320d	0.580532	14	Very High	BCmicrO|Cupid|DIANA|ElMMo3|microrna.org|MirAncesTar|miRDB|MirMAP|MirTar|Mirza-G|RepTar|RNAhybrid|TargetScan|TargetSpy
CALD1	Q05682		hsa-miR-320c	0.580506	15	Very High	BCmicrO|CoMeTa|DIANA|ElMMo3|MBStar|microrna.org|MirAncesTar|miRDB|MirMAP|MirSNP|Mirza-G|RepTar|RNAhybrid|TargetScan|TargetSpy
SCOC	Q9UIL1		hsa-miR-320d	0.580397	13	Very High	BCmicrO|Cupid|DIANA|ElMMo3|MBStar|microrna.org|MirAncesTar|miRDB|MirMAP|Mirza-G|RNAhybrid|TargetScan|TargetSpy
MSRB3	Q8IXL7		hsa-miR-320b	0.580359	15	Very High	BCmicrO|BiTargeting|DIANA|ElMMo3|MBStar|microrna.org|MirAncesTar|miRDB|MirMAP|MirTar|miRTar2GO|Mirza-G|RepTar|RNAhybrid|TargetSpy
PSIP1	O75475		hsa-miR-206	0.580181	16	Very High	BCmicrO|CoMeTa|Cupid|ElMMo3|MBStar|microrna.org|MirAncesTar|mirbase|miRcode|mirCoX|MirMAP|MirSNP|Mirza-G|RepTar|RNAhybrid|TargetRank
DLGAP4	Q9Y2H0		hsa-miR-320b	0.580092	15	Very High	BCmicrO|BiTargeting|CoMeTa|Cupid|DIANA|ElMMo3|microrna.org|MirAncesTar|miRDB|MirMAP|miRTar2GO|Mirza-G|RepTar|RNAhybrid|TargetScan
PHC3	Q8NDX5		hsa-miR-320b	0.580087	14	Very High	BCmicrO|BiTargeting|ElMMo3|MBStar|microrna.org|MirAncesTar|miRDB|MirMAP|MirTar|Mirza-G|PACCMIT|RepTar|RNAhybrid|TargetSpy
CNOT6	Q9ULM6		hsa-miR-320c	0.580077	13	Very High	BCmicrO|CoMeTa|DIANA|ElMMo3|microrna.org|MirAncesTar|miRDB|MirMAP|MirSNP|MirTar|miRTar2GO|Mirza-G|RepTar
SAT1	P21673		hsa-miR-206	0.579799	14	Very High	BCmicrO|Cupid|DIANA|ElMMo3|MBStar|MAMI|microrna.org|miRcode|mirCoX|MirMAP|Mirza-G|MultiMiTar|RepTar|RNAhybrid
GNPNAT1	Q96EK6		hsa-miR-206	0.579751	14	Very High	BCmicrO|DIANA|ElMMo3|MBStar|MAMI|MirAncesTar|miRcode|mirCoX|MirMAP|Mirza-G|MultiMiTar|RepTar|RNAhybrid|TargetScan
RBFOX2	O43251		hsa-miR-320b	0.57973	12	Very High	BCmicrO|DIANA|ElMMo3|MBStar|microrna.org|MirAncesTar|miRDB|MirMAP|MirTar|miRTar2GO|RepTar|RNAhybrid
SP1	P08047		hsa-miR-320d	0.579659	11	Very High	BCmicrO|CoMeTa|DIANA|ElMMo3|MBStar|MirAncesTar|miRDB|MirMAP|RepTar|TargetScan|TargetSpy
COL6A3	P12111		hsa-miR-206	0.579585	17	Very High	BCmicrO|CoMeTa|DIANA|ElMMo3|MBStar|microrna.org|MirAncesTar|miRcode|mirCoX|miRDB|MirMAP|MirTar|Mirza-G|MultiMiTar|PACCMIT|RNAhybrid|TargetRank
ADGRL1	O94910		hsa-miR-423-5p	0.579532	17	Very High	BiTargeting|CoMeTa|DIANA|ElMMo3|MBStar|MirAncesTar|miRDB|MirMAP|MirSNP|MirTar|miRTar2GO|Mirza-G|PACCMIT|PITA|RepTar|RNAhybrid|TargetRank
MYL12A	P19105		hsa-miR-320c	0.57944	14	Very High	BCmicrO|BiTargeting|CoMeTa|DIANA|ElMMo3|MBStar|microrna.org|MirAncesTar|miRDB|MirMAP|MirTar|RepTar|RNAhybrid|TargetScan
ACVR2B	Q13705		hsa-miR-206	0.579411	13	Very High	BCmicrO|CoMeTa|ElMMo3|MBStar|MirAncesTar|mirCoX|miRDB|miRTar2GO|MultiMiTar|RepTar|TargetRank|TargetScan|TargetSpy
SMG7	Q92540		hsa-miR-320b	0.579272	15	Very High	BCmicrO|CoMeTa|DIANA|ElMMo3|MBStar|microrna.org|MirAncesTar|miRDB|MirMAP|MirTar|PACCMIT|RNA22|RNAhybrid|TargetScan|TargetSpy
POLR1C	O15160		hsa-miR-320d	0.579192	13	Very High	BCmicrO|BiTargeting|Cupid|ElMMo3|microrna.org|MirAncesTar|miRDB|MirMAP|MirTar|Mirza-G|RepTar|RNAhybrid|TargetScan
KMT2E	Q8IZD2		hsa-miR-320b	0.579177	13	Very High	BCmicrO|Cupid|DIANA|ElMMo3|MBStar|microrna.org|MirAncesTar|miRDB|MirMAP|Mirza-G|RNAhybrid|TargetScan|TargetSpy
PLS1	Q14651		hsa-miR-320b	0.579073	14	Very High	BCmicrO|BiTargeting|DIANA|ElMMo3|MBStar|microrna.org|MirAncesTar|miRDB|MirMAP|MirTar|Mirza-G|PACCMIT|RepTar|TargetSpy
WARS2	Q9UGM6		hsa-miR-320b	0.579035	18	Very High	BCmicrO|BiTargeting|CoMeTa|DIANA|ElMMo3|MBStar|microrna.org|MirAncesTar|miRDB|MirMAP|MirSNP|miRTar2GO|Mirza-G|RepTar|RNA22|RNAhybrid|TargetScan|TargetSpy
C9orf170	A2RU37		hsa-miR-206	0.578939	15	Very High	BCmicrO|Cupid|DIANA|ElMMo3|MBStar|microrna.org|MirAncesTar|miRcode|mirCoX|miRDB|MirMAP|MirTar|Mirza-G|RepTar|TargetRank
TOX	O94900		hsa-miR-320b	0.578923	15	Very High	BCmicrO|BiTargeting|CoMeTa|Cupid|DIANA|ElMMo3|MBStar|microrna.org|MirAncesTar|miRDB|MirMAP|MirTar|Mirza-G|RepTar|TargetSpy
NUCKS1	Q9H1E3		hsa-miR-206	0.578905	15	Very High	BCmicrO|Cupid|DIANA|ElMMo3|MBStar|microrna.org|MirAncesTar|miRcode|mirCoX|miRDB|MirMAP|miRTar2GO|Mirza-G|RNA22|TargetScan
BLCAP	P62952		hsa-miR-320d	0.578834	14	Very High	BCmicrO|CoMeTa|Cupid|DIANA|ElMMo3|MBStar|microrna.org|MirAncesTar|MirMAP|Mirza-G|RepTar|RNAhybrid|TargetScan|TargetSpy
TSC22D3	Q99576		hsa-miR-320b	0.578773	16	Very High	BCmicrO|CoMeTa|DIANA|ElMMo3|MBStar|microrna.org|MirAncesTar|miRDB|MirMAP|MirSNP|miRTar2GO|Mirza-G|PACCMIT|RepTar|RNAhybrid|TargetScan
LAMP2	P13473		hsa-miR-320d	0.578713	15	Very High	BCmicrO|CoMeTa|DIANA|ElMMo3|MBStar|microrna.org|MirAncesTar|miRDB|MirMAP|MirTar|Mirza-G|PACCMIT|RepTar|RNAhybrid|TargetSpy
DNAJB14	Q8TBM8		hsa-miR-320b	0.578655	15	Very High	BCmicrO|BiTargeting|CoMeTa|Cupid|DIANA|ElMMo3|MBStar|microrna.org|MirAncesTar|miRDB|MirMAP|MirTar|miRTar2GO|Mirza-G|RNAhybrid
KNOP1	Q1ED39		hsa-miR-206	0.578445	16	Very High	BCmicrO|DIANA|ElMMo3|MBStar|microrna.org|MirAncesTar|miRcode|mirCoX|miRDB|MirMAP|MirTar|miRTar2GO|Mirza-G|PACCMIT|TargetScan|TargetSpy
SECISBP2L	Q93073		hsa-miR-320c	0.578381	12	Very High	BCmicrO|BiTargeting|CoMeTa|DIANA|ElMMo3|MBStar|MirAncesTar|miRDB|MirMAP|miRTar2GO|Mirza-G|RNAhybrid
RAD54B	Q9Y620		hsa-miR-206	0.578362	17	Very High	BCmicrO|BiTargeting|Cupid|DIANA|ElMMo3|MBStar|MAMI|microrna.org|MirAncesTar|mirbase|miRcode|mirCoX|MirMAP|RepTar|RNAhybrid|TargetRank|TargetSpy
HLCS	P50747		hsa-miR-320c	0.578284	15	Very High	BCmicrO|CoMeTa|DIANA|ElMMo3|MBStar|microrna.org|MirAncesTar|miRDB|MirMAP|MirSNP|MirTar|Mirza-G|RepTar|TargetScan|TargetSpy
STK24	Q9Y6E0		hsa-miR-423-5p	0.578073	15	Very High	BiTargeting|CoMeTa|DIANA|ElMMo3|MBStar|MirAncesTar|miRDB|MirMAP|miRTar2GO|Mirza-G|MultiMiTar|PITA|RepTar|RNAhybrid|TargetScan
ZSWIM6	Q9HCJ5		hsa-miR-320c	0.578059	12	Very High	BCmicrO|Cupid|DIANA|ElMMo3|MBStar|microrna.org|MirAncesTar|miRDB|MirMAP|miRTar2GO|Mirza-G|TargetScan
RAD51	Q06609		hsa-miR-320b	0.578046	14	Very High	BCmicrO|CoMeTa|DIANA|ElMMo3|MBStar|microrna.org|MirAncesTar|miRDB|MirMAP|Mirza-G|RepTar|RNAhybrid|TargetScan|TargetSpy
MYL12A	P19105		hsa-miR-320d	0.57802	14	Very High	BCmicrO|BiTargeting|CoMeTa|DIANA|ElMMo3|MBStar|microrna.org|MirAncesTar|miRDB|MirMAP|MirTar|RepTar|RNAhybrid|TargetScan
SON	P18583		hsa-miR-320d	0.577933	12	Very High	BCmicrO|BiTargeting|CoMeTa|Cupid|DIANA|ElMMo3|microrna.org|MirAncesTar|MirMAP|RepTar|RNAhybrid|TargetScan
KCND2	Q9NZV8		hsa-miR-206	0.577899	14	Very High	BCmicrO|CoMeTa|Cupid|DIANA|ElMMo3|MBStar|MAMI|MirAncesTar|miRcode|mirCoX|MirMAP|Mirza-G|MultiMiTar|RepTar
VASP	P50552		hsa-miR-206	0.577887	14	Very High	BCmicrO|CoMeTa|DIANA|ElMMo3|MBStar|microrna.org|MirAncesTar|miRcode|mirCoX|miRDB|MirMAP|miRTar2GO|RNAhybrid|TargetScan
INA	Q16352		hsa-miR-320d	0.57749	15	Very High	BCmicrO|CoMeTa|DIANA|ElMMo3|MBStar|microrna.org|MirAncesTar|miRDB|MirMAP|MirTar|Mirza-G|PACCMIT|RepTar|RNAhybrid|TargetSpy
PLS1	Q14651		hsa-miR-320c	0.577415	14	Very High	BCmicrO|BiTargeting|DIANA|ElMMo3|MBStar|microrna.org|MirAncesTar|miRDB|MirMAP|MirTar|Mirza-G|PACCMIT|RepTar|TargetSpy
ASB14	A6NK59		hsa-miR-423-5p	0.57741	13	Very High	DIANA|ElMMo3|MBStar|MirAncesTar|miRDB|MirMAP|MultiMiTar|PITA|RepTar|RNAhybrid|TargetRank|TargetScan|TargetSpy
SHANK2	Q9UPX8		hsa-miR-206	0.577392	18	Very High	BCmicrO|BiTargeting|DIANA|ElMMo3|MBStar|microrna.org|MirAncesTar|miRcode|mirCoX|miRDB|MirMAP|MirTar|miRTar2GO|Mirza-G|RepTar|RNAhybrid|TargetRank|TargetSpy
DCP1A	Q9NPI6		hsa-miR-320c	0.577337	13	Very High	BCmicrO|CoMeTa|Cupid|ElMMo3|MBStar|microrna.org|MirAncesTar|miRDB|miRTar2GO|Mirza-G|RNAhybrid|TargetScan|TargetSpy
MIB1	Q86YT6		hsa-miR-320d	0.577317	12	Very High	BCmicrO|DIANA|ElMMo3|MBStar|microrna.org|MirAncesTar|miRDB|MirMAP|MirTar|Mirza-G|RepTar|TargetSpy
CALD1	Q05682		hsa-miR-320b	0.577286	15	Very High	BCmicrO|CoMeTa|DIANA|ElMMo3|MBStar|microrna.org|MirAncesTar|miRDB|MirMAP|MirSNP|Mirza-G|RepTar|RNAhybrid|TargetScan|TargetSpy
GNS	P15586		hsa-miR-320b	0.577258	16	Very High	BCmicrO|BiTargeting|CoMeTa|DIANA|ElMMo3|MBStar|microrna.org|MirAncesTar|miRDB|MirMAP|miRTar2GO|Mirza-G|PACCMIT|RepTar|RNAhybrid|TargetScan
CGGBP1	Q9UFW8		hsa-miR-320b	0.577214	15	Very High	BCmicrO|CoMeTa|DIANA|ElMMo3|MBStar|microrna.org|MirAncesTar|miRDB|MirMAP|MirTar|miRTar2GO|Mirza-G|RepTar|RNAhybrid|TargetSpy
ZSWIM6	Q9HCJ5		hsa-miR-320b	0.576976	12	Very High	BCmicrO|Cupid|DIANA|ElMMo3|MBStar|microrna.org|MirAncesTar|miRDB|MirMAP|miRTar2GO|Mirza-G|TargetScan
GPBP1	Q86WP2		hsa-miR-320b	0.576944	15	Very High	BCmicrO|BiTargeting|Cupid|DIANA|ElMMo3|MBStar|microrna.org|MirAncesTar|MirMAP|MirSNP|Mirza-G|RepTar|RNAhybrid|TargetScan|TargetSpy
SHCBP1	Q8NEM2		hsa-miR-320c	0.576856	12	Very High	BCmicrO|DIANA|ElMMo3|MBStar|microrna.org|MirAncesTar|miRDB|MirMAP|MirTar|miRTar2GO|Mirza-G|RepTar
LIFR	P42702		hsa-miR-206	0.57667	18	Very High	BCmicrO|CoMeTa|DIANA|ElMMo3|MBStar|microrna.org|MirAncesTar|miRcode|mirCoX|miRDB|MirMAP|MirTar|miRTar2GO|Mirza-G|RepTar|RNAhybrid|TargetRank|TargetSpy
EBAG9	O00559		hsa-miR-206	0.576568	17	Very High	BCmicrO|CoMeTa|DIANA|ElMMo3|MBStar|microrna.org|MirAncesTar|miRcode|mirCoX|miRDB|MirMAP|miRTar2GO|Mirza-G|MultiMiTar|RNAhybrid|TargetRank|TargetSpy
DVL3	Q92997		hsa-miR-423-5p	0.576497	15	Very High	CoMeTa|DIANA|ElMMo3|MBStar|MirAncesTar|miRDB|MirMAP|miRTar2GO|MultiMiTar|PACCMIT|PITA|RepTar|RNAhybrid|TargetRank|TargetScan
CLK1	P49759		hsa-miR-320d	0.576496	16	Very High	BCmicrO|CoMeTa|Cupid|DIANA|ElMMo3|MBStar|microrna.org|MirAncesTar|miRDB|MirMAP|MirSNP|MirTar|Mirza-G|RepTar|RNAhybrid|TargetSpy
FSTL1	Q12841		hsa-miR-206	0.576423	19	Very High	BCmicrO|BiTargeting|CoMeTa|Cupid|DIANA|ElMMo3|MBStar|microrna.org|MirAncesTar|miRcode|mirCoX|miRDB|MirMAP|MirSNP|Mirza-G|PACCMIT|RepTar|RNAhybrid|TargetSpy
NAV3	Q8IVL0		hsa-miR-206	0.576402	14	Very High	BCmicrO|CoMeTa|Cupid|DIANA|ElMMo3|MBStar|MirAncesTar|miRcode|mirCoX|MirMAP|miRTar2GO|MultiMiTar|RepTar|RNAhybrid
TCF4	P15884		hsa-miR-320d	0.576292	14	Very High	BCmicrO|BiTargeting|Cupid|DIANA|ElMMo3|MBStar|MirAncesTar|miRDB|MirMAP|Mirza-G|PACCMIT|RepTar|RNAhybrid|TargetSpy
DMXL1	Q9Y485		hsa-miR-320c	0.576131	14	Very High	BCmicrO|CoMeTa|DIANA|ElMMo3|microrna.org|MirAncesTar|miRDB|MirMAP|MirTar|miRTar2GO|Mirza-G|RepTar|RNAhybrid|TargetSpy
CARMIL1	Q5VZK9		hsa-miR-206	0.576077	19	Very High	BCmicrO|BiTargeting|CoMeTa|DIANA|ElMMo3|MBStar|microrna.org|MirAncesTar|mirbase|miRcode|mirCoX|miRDB|MirMAP|miRTar2GO|Mirza-G|MultiMiTar|RepTar|RNAhybrid|TargetSpy
DMXL1	Q9Y485		hsa-miR-320b	0.57605	14	Very High	BCmicrO|CoMeTa|DIANA|ElMMo3|microrna.org|MirAncesTar|miRDB|MirMAP|MirTar|miRTar2GO|Mirza-G|RepTar|RNAhybrid|TargetSpy
ATRNL1	Q5VV63		hsa-miR-206	0.576005	17	Very High	BCmicrO|CoMeTa|Cupid|DIANA|ElMMo3|MBStar|microrna.org|MirAncesTar|miRcode|mirCoX|miRDB|MirMAP|Mirza-G|MultiMiTar|RepTar|RNAhybrid|TargetRank
IGF1R	P08069		hsa-miR-320d	0.575996	15	Very High	BCmicrO|CoMeTa|Cupid|DIANA|ElMMo3|MBStar|MirAncesTar|miRDB|MirMAP|MirTar|Mirza-G|PACCMIT|RepTar|RNAhybrid|TargetSpy
SNTB1	Q13884		hsa-miR-320c	0.575995	13	Very High	BCmicrO|CoMeTa|Cupid|DIANA|ElMMo3|microrna.org|MirAncesTar|miRDB|MirMAP|MirTar|Mirza-G|RepTar|RNAhybrid
CNTNAP2	Q9UHC6		hsa-miR-206	0.57592	18	Very High	BCmicrO|BiTargeting|DIANA|ElMMo3|MBStar|microrna.org|MirAncesTar|miRcode|mirCoX|miRDB|MirMAP|MirSNP|MirTar|Mirza-G|MultiMiTar|RepTar|RNAhybrid|TargetRank
ST3GAL1	Q11201		hsa-miR-320d	0.575809	13	Very High	BCmicrO|BiTargeting|DIANA|ElMMo3|MBStar|microrna.org|MirAncesTar|miRDB|MirMAP|MirTar|RepTar|RNAhybrid|TargetScan
PLS1	Q14651		hsa-miR-320d	0.575789	14	Very High	BCmicrO|BiTargeting|DIANA|ElMMo3|MBStar|microrna.org|MirAncesTar|miRDB|MirMAP|MirTar|Mirza-G|PACCMIT|RepTar|TargetSpy
VPS37B	Q9H9H4		hsa-miR-320b	0.575684	13	Very High	BCmicrO|CoMeTa|DIANA|ElMMo3|MBStar|microrna.org|MirAncesTar|miRDB|MirMAP|miRTar2GO|Mirza-G|TargetScan|TargetSpy
BHLHE41	Q9C0J9		hsa-miR-320b	0.575655	12	Very High	BCmicrO|DIANA|ElMMo3|MBStar|microrna.org|MirAncesTar|miRDB|MirMAP|MirTar|Mirza-G|RepTar|TargetSpy
MASTL	Q96GX5		hsa-miR-320b	0.575647	14	Very High	BCmicrO|DIANA|ElMMo3|MBStar|microrna.org|MirAncesTar|miRDB|MirMAP|MirTar|miRTar2GO|Mirza-G|RNAhybrid|TargetScan|TargetSpy
TSPYL2	Q9H2G4		hsa-miR-423-5p	0.57563	15	Very High	BiTargeting|CoMeTa|DIANA|ElMMo3|MirAncesTar|mirbase|MirMAP|Mirza-G|MultiMiTar|PACCMIT|PITA|RepTar|RNAhybrid|TargetRank|TargetScan
PHF24	Q9UPV7		hsa-miR-206	0.575568	17	Very High	BCmicrO|BiTargeting|CoMeTa|DIANA|ElMMo3|MBStar|microrna.org|MirAncesTar|miRcode|mirCoX|miRDB|MirMAP|MirTar|Mirza-G|RepTar|TargetRank|TargetScan
SS18	Q15532		hsa-miR-320d	0.575555	14	Very High	BCmicrO|CoMeTa|Cupid|DIANA|ElMMo3|MBStar|microrna.org|MirAncesTar|miRDB|MirMAP|Mirza-G|RNAhybrid|TargetScan|TargetSpy
KCMF1	Q9P0J7		hsa-miR-320c	0.575483	14	Very High	BCmicrO|CoMeTa|DIANA|ElMMo3|MBStar|microrna.org|MirAncesTar|miRDB|MirMAP|miRTar2GO|Mirza-G|RepTar|TargetScan|TargetSpy
SLC10A7	Q0GE19		hsa-miR-320c	0.575442	12	Very High	BCmicrO|DIANA|ElMMo3|MBStar|microrna.org|MirAncesTar|MirMAP|MirTar|Mirza-G|RNAhybrid|TargetScan|TargetSpy
FOXQ1	Q9C009		hsa-miR-320d	0.575369	11	Very High	BCmicrO|Cupid|DIANA|ElMMo3|microrna.org|MirAncesTar|miRDB|MirMAP|Mirza-G|PACCMIT|TargetScan
DNAJB14	Q8TBM8		hsa-miR-320c	0.575322	15	Very High	BCmicrO|BiTargeting|CoMeTa|Cupid|DIANA|ElMMo3|MBStar|microrna.org|MirAncesTar|miRDB|MirMAP|MirTar|miRTar2GO|Mirza-G|RNAhybrid
TOMM70	O94826		hsa-miR-320b	0.575207	13	Very High	BCmicrO|DIANA|ElMMo3|MBStar|microrna.org|MirAncesTar|miRDB|MirMAP|Mirza-G|PACCMIT|RepTar|TargetScan|TargetSpy
C11orf57	Q6ZUT1		hsa-miR-206	0.575152	16	Very High	BCmicrO|CoMeTa|DIANA|ElMMo3|MBStar|microrna.org|MirAncesTar|miRcode|mirCoX|miRDB|MirMAP|Mirza-G|RepTar|RNAhybrid|TargetScan|TargetSpy
PITPNM2	Q9BZ72		hsa-miR-423-5p	0.575129	17	Very High	BiTargeting|DIANA|ElMMo3|MBStar|MirAncesTar|miRDB|MirMAP|MirSNP|miRTar2GO|Mirza-G|MultiMiTar|PITA|RepTar|RNAhybrid|TargetRank|TargetScan|TargetSpy
BMF	Q96LC9		hsa-miR-206	0.575072	16	Very High	BCmicrO|BiTargeting|DIANA|ElMMo3|MBStar|microrna.org|MirAncesTar|miRcode|mirCoX|miRDB|MirMAP|miRTar2GO|RepTar|RNAhybrid|TargetRank|TargetScan
ZNF608	Q9ULD9		hsa-miR-423-5p	0.575026	14	Very High	BiTargeting|DIANA|ElMMo3|MirAncesTar|miRDB|MirMAP|MirTar|miRTar2GO|Mirza-G|PITA|RNAhybrid|TargetRank|TargetScan|TargetSpy
MTMR12	Q9C0I1		hsa-miR-206	0.574949	16	Very High	BCmicrO|BiTargeting|CoMeTa|DIANA|ElMMo3|MBStar|MirAncesTar|miRcode|mirCoX|MirMAP|miRTar2GO|Mirza-G|RepTar|RNAhybrid|TargetScan|TargetSpy
MRAS	O14807		hsa-miR-206	0.574948	16	Very High	BCmicrO|CoMeTa|Cupid|DIANA|ElMMo3|MBStar|microrna.org|MirAncesTar|miRcode|mirCoX|miRDB|MirMAP|RepTar|RNAhybrid|TargetRank|TargetScan
XPNPEP3	Q9NQH7		hsa-miR-206	0.574909	15	Very High	BCmicrO|BiTargeting|CoMeTa|DIANA|ElMMo3|MBStar|MirAncesTar|miRcode|mirCoX|MirMAP|miRTar2GO|Mirza-G|MultiMiTar|RepTar|TargetRank
HNRNPH1	P31943		hsa-miR-320b	0.574646	13	Very High	BCmicrO|BiTargeting|CoMeTa|Cupid|DIANA|ElMMo3|MBStar|microrna.org|MirAncesTar|miRDB|MirMAP|Mirza-G|RNAhybrid
PLXNA4	Q9HCM2		hsa-miR-206	0.574508	17	Very High	BCmicrO|BiTargeting|DIANA|ElMMo3|MBStar|MirAncesTar|miRcode|mirCoX|miRDB|MirMAP|MirSNP|MirTar|Mirza-G|RepTar|RNAhybrid|TargetScan|TargetSpy
RBFOX2	O43251		hsa-miR-320c	0.57445	12	Very High	BCmicrO|DIANA|ElMMo3|MBStar|microrna.org|MirAncesTar|miRDB|MirMAP|MirTar|miRTar2GO|RNAhybrid|TargetSpy
PHC3	Q8NDX5		hsa-miR-206	0.574392	18	Very High	BCmicrO|BiTargeting|CoMeTa|DIANA|ElMMo3|MBStar|MirAncesTar|mirbase|miRcode|mirCoX|miRDB|MirMAP|miRTar2GO|Mirza-G|RepTar|RNAhybrid|TargetRank|TargetSpy
REEP3	Q6NUK4		hsa-miR-320b	0.574025	12	Very High	BCmicrO|DIANA|ElMMo3|MBStar|microrna.org|MirAncesTar|miRDB|MirMAP|MirTar|miRTar2GO|Mirza-G|TargetSpy
ST3GAL1	Q11201		hsa-miR-320c	0.573959	13	Very High	BCmicrO|BiTargeting|DIANA|ElMMo3|MBStar|microrna.org|MirAncesTar|miRDB|MirMAP|MirTar|RepTar|RNAhybrid|TargetScan
MEX3B	Q6ZN04		hsa-miR-320c	0.573947	13	Very High	BCmicrO|DIANA|ElMMo3|microrna.org|MirAncesTar|miRDB|MirMAP|MirTar|miRTar2GO|Mirza-G|RNAhybrid|TargetScan|TargetSpy
BHLHE41	Q9C0J9		hsa-miR-320d	0.57392	12	Very High	BCmicrO|DIANA|ElMMo3|MBStar|microrna.org|MirAncesTar|miRDB|MirMAP|MirTar|Mirza-G|RepTar|TargetSpy
HS2ST1	Q7LGA3		hsa-miR-320d	0.573877	15	Very High	BCmicrO|BiTargeting|CoMeTa|DIANA|ElMMo3|MBStar|MirAncesTar|miRDB|MirMAP|Mirza-G|RepTar|RNA22|RNAhybrid|TargetScan|TargetSpy
QSOX2	Q6ZRP7		hsa-miR-320b	0.57384	15	Very High	BCmicrO|BiTargeting|DIANA|ElMMo3|microrna.org|MirAncesTar|miRDB|MirMAP|MirSNP|MirTar|miRTar2GO|Mirza-G|RepTar|TargetScan|TargetSpy
YTHDF3	Q7Z739		hsa-miR-320d	0.573806	13	Very High	BCmicrO|BiTargeting|CoMeTa|Cupid|ElMMo3|MBStar|microrna.org|MirAncesTar|miRDB|MirSNP|Mirza-G|RepTar|RNAhybrid
TMEM68	Q96MH6		hsa-miR-206	0.573803	14	Very High	BCmicrO|BiTargeting|DIANA|ElMMo3|MBStar|microrna.org|MirAncesTar|miRcode|mirCoX|MirMAP|miRTar2GO|Mirza-G|RNAhybrid|TargetScan
BHLHE41	Q9C0J9		hsa-miR-320c	0.573763	12	Very High	BCmicrO|DIANA|ElMMo3|MBStar|microrna.org|MirAncesTar|miRDB|MirMAP|MirTar|Mirza-G|RepTar|TargetSpy
PTPRT	O14522		hsa-miR-206	0.57372	17	Very High	BCmicrO|BiTargeting|CoMeTa|DIANA|ElMMo3|MBStar|MirAncesTar|miRcode|mirCoX|miRDB|MirMAP|MirSNP|MirTar|Mirza-G|MultiMiTar|RepTar|TargetSpy
PXYLP1	Q8TE99		hsa-miR-206	0.573692	14	Very High	BCmicrO|DIANA|ElMMo3|MBStar|MirAncesTar|miRcode|mirCoX|MirMAP|miRTar2GO|Mirza-G|RepTar|RNAhybrid|TargetRank|TargetScan
MAGI1	Q96QZ7		hsa-miR-206	0.573623	15	Very High	BCmicrO|BiTargeting|CoMeTa|ElMMo3|MBStar|microrna.org|MirAncesTar|mirbase|miRcode|mirCoX|miRTar2GO|MultiMiTar|RepTar|RNAhybrid|TargetRank
ZRANB2	O95218		hsa-miR-320b	0.573612	16	Very High	BCmicrO|BiTargeting|Cupid|DIANA|ElMMo3|MBStar|microrna.org|MirAncesTar|miRDB|MirMAP|MirTar|Mirza-G|PACCMIT|RepTar|RNA22|RNAhybrid
CNOT6	Q9ULM6		hsa-miR-320d	0.573496	13	Very High	BCmicrO|CoMeTa|Cupid|DIANA|ElMMo3|microrna.org|MirAncesTar|miRDB|MirMAP|MirSNP|MirTar|Mirza-G|RepTar
SMARCAD1	Q9H4L7		hsa-miR-206	0.573269	14	Very High	BCmicrO|Cupid|ElMMo3|MBStar|MAMI|MirAncesTar|miRcode|mirCoX|MirMAP|miRTar2GO|Mirza-G|MultiMiTar|RepTar|RNAhybrid
SDK1	Q7Z5N4		hsa-miR-320d	0.573239	16	Very High	BCmicrO|CoMeTa|DIANA|ElMMo3|MBStar|microrna.org|MirAncesTar|miRDB|MirMAP|MirTar|Mirza-G|PACCMIT|RepTar|RNAhybrid|TargetScan|TargetSpy
AFF4	Q9UHB7		hsa-miR-206	0.573228	14	Very High	BCmicrO|CoMeTa|DIANA|ElMMo3|MBStar|MirAncesTar|miRcode|mirCoX|MirMAP|miRTar2GO|MultiMiTar|RepTar|RNAhybrid|TargetRank
SMARCA2	P51531		hsa-miR-320c	0.573038	15	Very High	BCmicrO|BiTargeting|CoMeTa|Cupid|DIANA|ElMMo3|MBStar|microrna.org|MirAncesTar|MirMAP|miRTar2GO|Mirza-G|RepTar|RNAhybrid|TargetSpy
OTUD3	Q5T2D3		hsa-miR-320c	0.573035	14	Very High	BCmicrO|DIANA|ElMMo3|MBStar|MirAncesTar|miRDB|MirMAP|MirSNP|miRTar2GO|Mirza-G|PACCMIT|RepTar|TargetScan|TargetSpy
C2orf71	A6NGG8		hsa-miR-206	0.573025	18	Very High	BCmicrO|BiTargeting|DIANA|ElMMo3|MBStar|MAMI|microrna.org|MirAncesTar|mirbase|miRcode|mirCoX|miRDB|MirMAP|MirTar|Mirza-G|RepTar|TargetRank|TargetSpy
MSRB3	Q8IXL7		hsa-miR-320c	0.572964	14	Very High	BCmicrO|DIANA|ElMMo3|MBStar|microrna.org|MirAncesTar|miRDB|MirMAP|MirTar|miRTar2GO|Mirza-G|RepTar|RNAhybrid|TargetSpy
ANKRD23	Q86SG2		hsa-miR-206	0.572955	11	Very High	BCmicrO|DIANA|ElMMo3|MAMI|MirAncesTar|miRcode|mirCoX|MirMAP|RepTar|RNAhybrid|TargetScan
REEP3	Q6NUK4		hsa-miR-320c	0.572893	12	Very High	BCmicrO|DIANA|ElMMo3|MBStar|microrna.org|MirAncesTar|miRDB|MirMAP|MirTar|miRTar2GO|Mirza-G|TargetSpy
CTNNB1	P35222		hsa-miR-320c	0.57276	16	Very High	BCmicrO|Cupid|DIANA|ElMMo3|MBStar|microrna.org|MirAncesTar|miRDB|MirMAP|MirSNP|miRTar2GO|Mirza-G|PACCMIT|RepTar|RNAhybrid|TargetSpy
LUC7L2	Q9Y383		hsa-miR-320b	0.57276	16	Very High	BCmicrO|BiTargeting|CoMeTa|DIANA|ElMMo3|MBStar|microrna.org|MirAncesTar|miRDB|MirMAP|miRTar2GO|Mirza-G|RepTar|RNAhybrid|TargetScan|TargetSpy
TPD52	P55327		hsa-miR-320c	0.572512	13	Very High	BCmicrO|CoMeTa|Cupid|DIANA|ElMMo3|MBStar|MirAncesTar|MirMAP|miRTar2GO|Mirza-G|RNAhybrid|TargetScan|TargetSpy
METTL21A	Q8WXB1		hsa-miR-206	0.572351	16	Very High	BCmicrO|DIANA|ElMMo3|MBStar|microrna.org|MirAncesTar|miRcode|mirCoX|miRDB|MirMAP|MirTar|miRTar2GO|Mirza-G|RepTar|RNAhybrid|TargetSpy
NELFCD	Q8IXH7		hsa-miR-206	0.572181	15	Very High	BCmicrO|CoMeTa|Cupid|DIANA|ElMMo3|MAMI|microrna.org|MirAncesTar|miRcode|mirCoX|miRDB|MirMAP|RepTar|RNAhybrid|TargetRank
KMT2E	Q8IZD2		hsa-miR-320d	0.571971	13	Very High	BCmicrO|Cupid|DIANA|ElMMo3|MBStar|microrna.org|MirAncesTar|miRDB|MirMAP|Mirza-G|RNAhybrid|TargetScan|TargetSpy
KMT2E	Q8IZD2		hsa-miR-320c	0.571931	13	Very High	BCmicrO|Cupid|DIANA|ElMMo3|MBStar|microrna.org|MirAncesTar|miRDB|MirMAP|Mirza-G|RNAhybrid|TargetScan|TargetSpy
RAB18	Q9NP72		hsa-miR-320d	0.571911	14	Very High	BCmicrO|DIANA|ElMMo3|MBStar|microrna.org|MirAncesTar|miRDB|MirMAP|MirTar|Mirza-G|PACCMIT|RepTar|RNAhybrid|TargetScan
MYO1E	Q12965		hsa-miR-206	0.571889	18	Very High	BCmicrO|DIANA|ElMMo3|MBStar|microrna.org|MirAncesTar|miRcode|mirCoX|miRDB|MirMAP|MirSNP|Mirza-G|MultiMiTar|PACCMIT|RepTar|RNAhybrid|TargetScan|TargetSpy
USF2	Q15853		hsa-miR-423-5p	0.571791	14	Very High	BiTargeting|CoMeTa|DIANA|ElMMo3|MirAncesTar|miRDB|MirMAP|miRTar2GO|MultiMiTar|PACCMIT|PITA|RepTar|RNAhybrid|TargetScan
IGF1R	P08069		hsa-miR-320b	0.571641	14	Very High	BCmicrO|CoMeTa|DIANA|ElMMo3|MBStar|MirAncesTar|miRDB|MirMAP|MirTar|miRTar2GO|Mirza-G|PACCMIT|RepTar|RNAhybrid
[truncated: 1,015 more rows]

## Sheet: DownregulatedHighvsControl
mirDIP version: 4.1.11.1.
Database version: 4.1.0.3			Gene targets of down-regulated miRNAs in the high ratio ASD subgroup
Gene Symbol -
Micro RNA - hsa-miR-576-3p
hsa-miR-27a-5p
hsa-miR-193a-5p
hsa-miR-379-5p
hsa-miR-134-5p
hsa-miR-103a-3p
hsa-miR-7-5p
hsa-miR-382-5p
hsa-miR-20a-5p
Minimum Score - Very High
Gene Symbol	Uniprot	Pseudogene	MicroRNA	Integrated Score	Number of Sources	Score Class	Sources
TLE4	Q04727		hsa-miR-103a-3p	0.965007	24	Very High	BCmicrO|BiTargeting|CoMeTa|Cupid|DIANA|ElMMo3|GenMir++|MBStar|MAMI|microrna.org|MirAncesTar|miRcode|miRDB|MirMAP|MirTar|miRTar2GO|Mirza-G|MultiMiTar|PACCMIT|PicTar|RepTar|RNAhybrid|TargetRank|TargetScan
KLF4	O43474		hsa-miR-7-5p	0.964258	24	Very High	BCmicrO|BiTargeting|CoMeTa|Cupid|DIANA|ElMMo3|MBStar|MAMI|microrna.org|MirAncesTar|mirbase|miRcode|miRDB|MirMAP|MirSNP|MirTar|Mirza-G|MultiMiTar|PACCMIT|PicTar|RepTar|RNAhybrid|TargetRank|TargetScan
PPP6C	O00743		hsa-miR-103a-3p	0.963727	21	Very High	BCmicrO|BiTargeting|CoMeTa|Cupid|DIANA|ElMMo3|MBStar|MAMI|microrna.org|MirAncesTar|miRcode|miRDB|MirMAP|MirTar|Mirza-G|MultiMiTar|PACCMIT|PicTar|RepTar|TargetRank|TargetScan
VLDLR	P98155		hsa-miR-20a-5p	0.960848	22	Very High	BiTargeting|CoMeTa|Cupid|DIANA|ElMMo3|MBStar|MAMI|microrna.org|MirAncesTar|mirbase|miRDB|MirMAP|MirTar|miRTar2GO|Mirza-G|MultiMiTar|PACCMIT|PicTar|RepTar|RNAhybrid|TargetRank|TargetScan
ARID4A	P29374		hsa-miR-7-5p	0.960203	24	Very High	BCmicrO|BiTargeting|CoMeTa|Cupid|DIANA|ElMMo3|GenMir++|MBStar|MAMI|microrna.org|MirAncesTar|mirbase|miRcode|miRDB|MirMAP|MirTar|Mirza-G|MultiMiTar|PACCMIT|PicTar|RepTar|RNAhybrid|TargetRank|TargetScan
ZNRF2	Q8NHG8		hsa-miR-103a-3p	0.959176	19	Very High	BCmicrO|Cupid|DIANA|ElMMo3|MAMI|microrna.org|MirAncesTar|miRcode|miRDB|MirMAP|MirTar|miRTar2GO|Mirza-G|MultiMiTar|PACCMIT|PicTar|RepTar|TargetRank|TargetScan
AGO4	Q9HCK5		hsa-miR-103a-3p	0.959028	24	Very High	BCmicrO|BiTargeting|CoMeTa|Cupid|DIANA|ElMMo3|MBStar|MAMI|microrna.org|MirAncesTar|miRcode|miRDB|MirMAP|MirSNP|MirTar|miRTar2GO|Mirza-G|MultiMiTar|PACCMIT|PicTar|RepTar|RNA22|TargetRank|TargetScan
DLL1	O00548		hsa-miR-103a-3p	0.952411	20	Very High	BCmicrO|BiTargeting|Cupid|DIANA|ElMMo3|MAMI|microrna.org|MirAncesTar|mirbase|miRcode|miRDB|MirMAP|MirSNP|miRTar2GO|Mirza-G|MultiMiTar|PicTar|RepTar|RNAhybrid|TargetScan
DYNC1LI2	O43237		hsa-miR-20a-5p	0.952006	20	Very High	CoMeTa|Cupid|DIANA|ElMMo3|MBStar|MAMI|microrna.org|MirAncesTar|miRDB|MirMAP|MirTar|miRTar2GO|Mirza-G|MultiMiTar|PACCMIT|PicTar|RepTar|RNAhybrid|TargetRank|TargetScan
OGT	O15294		hsa-miR-103a-3p	0.951855	22	Very High	BCmicrO|BiTargeting|CoMeTa|Cupid|DIANA|ElMMo3|GenMir++|MBStar|MAMI|microrna.org|MirAncesTar|miRcode|miRDB|MirMAP|miRTar2GO|Mirza-G|MultiMiTar|PACCMIT|PicTar|RepTar|TargetRank|TargetScan
SNRK	Q9NRH2		hsa-miR-103a-3p	0.950088	24	Very High	BCmicrO|BiTargeting|CoMeTa|Cupid|DIANA|ElMMo3|MBStar|MAMI|microrna.org|MirAncesTar|mirbase|miRcode|miRDB|MirMAP|MirTar|miRTar2GO|Mirza-G|MultiMiTar|PACCMIT|PicTar|RepTar|RNAhybrid|TargetRank|TargetScan
ATP13A3	Q9H7F0		hsa-miR-103a-3p	0.949498	20	Very High	BCmicrO|BiTargeting|CoMeTa|Cupid|DIANA|ElMMo3|MBStar|microrna.org|MirAncesTar|miRcode|miRDB|MirMAP|MirTar|miRTar2GO|Mirza-G|MultiMiTar|PicTar|RepTar|TargetRank|TargetScan
EPHA4	P54764		hsa-miR-20a-5p	0.946555	20	Very High	BiTargeting|CoMeTa|Cupid|DIANA|ElMMo3|MAMI|microrna.org|MirAncesTar|miRDB|MirMAP|MirTar|miRTar2GO|Mirza-G|MultiMiTar|PACCMIT|PicTar|RepTar|RNAhybrid|TargetRank|TargetScan
RBL2	Q08999		hsa-miR-20a-5p	0.946083	21	Very High	BiTargeting|CoMeTa|Cupid|DIANA|ElMMo3|MBStar|MAMI|microrna.org|MirAncesTar|miRDB|MirMAP|MirSNP|MirTar|Mirza-G|MultiMiTar|PACCMIT|PicTar|RepTar|RNAhybrid|TargetRank|TargetScan
AXIN2	Q9Y2T1		hsa-miR-103a-3p	0.945391	22	Very High	BCmicrO|BiTargeting|Cupid|DIANA|ElMMo3|MAMI|microrna.org|MirAncesTar|mirbase|miRcode|miRDB|MirMAP|MirSNP|MirTar|Mirza-G|MultiMiTar|PACCMIT|PicTar|RepTar|RNAhybrid|TargetRank|TargetScan
ITGB8	P26012		hsa-miR-20a-5p	0.944783	21	Very High	CoMeTa|Cupid|DIANA|ElMMo3|MBStar|MAMI|microrna.org|MirAncesTar|mirbase|miRDB|MirMAP|MirSNP|MirTar|miRTar2GO|Mirza-G|MultiMiTar|PicTar|RepTar|RNAhybrid|TargetRank|TargetScan
FBXL5	Q9UKA1		hsa-miR-20a-5p	0.944521	20	Very High	CoMeTa|Cupid|DIANA|ElMMo3|MBStar|MAMI|microrna.org|MirAncesTar|miRDB|MirMAP|MirTar|miRTar2GO|Mirza-G|MultiMiTar|PACCMIT|PicTar|RepTar|RNAhybrid|TargetRank|TargetScan
PPP6C	O00743		hsa-miR-20a-5p	0.944334	20	Very High	BiTargeting|CoMeTa|Cupid|DIANA|ElMMo3|MBStar|MAMI|microrna.org|MirAncesTar|miRDB|MirMAP|MirTar|miRTar2GO|Mirza-G|MultiMiTar|PACCMIT|PicTar|RepTar|TargetRank|TargetScan
MAP3K2	Q9Y2U5		hsa-miR-20a-5p	0.94377	20	Very High	BiTargeting|CoMeTa|DIANA|ElMMo3|MBStar|MAMI|microrna.org|MirAncesTar|miRDB|MirMAP|MirTar|miRTar2GO|Mirza-G|MultiMiTar|PACCMIT|PicTar|RepTar|RNAhybrid|TargetRank|TargetScan
CAB39	Q9Y376		hsa-miR-103a-3p	0.943629	22	Very High	BCmicrO|CoMeTa|Cupid|DIANA|ElMMo3|MBStar|MAMI|microrna.org|MirAncesTar|miRcode|miRDB|MirMAP|MirTar|miRTar2GO|Mirza-G|MultiMiTar|PACCMIT|PicTar|RepTar|RNAhybrid|TargetRank|TargetScan
NEDD4L	Q96PU5		hsa-miR-20a-5p	0.94314	22	Very High	BiTargeting|CoMeTa|Cupid|DIANA|ElMMo3|MBStar|MAMI|microrna.org|MirAncesTar|miRDB|MirMAP|MirSNP|MirTar|miRTar2GO|Mirza-G|MultiMiTar|PACCMIT|PicTar|RepTar|RNAhybrid|TargetRank|TargetScan
NOVA1	P51513		hsa-miR-103a-3p	0.943017	23	Very High	BCmicrO|BiTargeting|CoMeTa|Cupid|DIANA|ElMMo3|GenMir++|MBStar|MAMI|microrna.org|MirAncesTar|miRcode|miRDB|MirMAP|MirTar|Mirza-G|MultiMiTar|PACCMIT|PicTar|RepTar|RNAhybrid|TargetRank|TargetScan
RNF38	Q9H0F5		hsa-miR-103a-3p	0.942412	21	Very High	BCmicrO|CoMeTa|Cupid|DIANA|ElMMo3|MBStar|MAMI|microrna.org|MirAncesTar|miRcode|miRDB|MirMAP|MirTar|miRTar2GO|Mirza-G|MultiMiTar|PicTar|RepTar|RNAhybrid|TargetRank|TargetScan
BACH2	Q9BYV9		hsa-miR-103a-3p	0.94227	21	Very High	BCmicrO|BiTargeting|CoMeTa|Cupid|DIANA|ElMMo3|MBStar|MAMI|MirAncesTar|miRcode|miRDB|MirMAP|miRTar2GO|Mirza-G|MultiMiTar|PACCMIT|PicTar|RepTar|RNAhybrid|TargetRank|TargetScan
KIF1B	O60333		hsa-miR-103a-3p	0.941223	22	Very High	BCmicrO|BiTargeting|CoMeTa|Cupid|DIANA|ElMMo3|MBStar|MAMI|microrna.org|MirAncesTar|miRcode|miRDB|MirMAP|miRTar2GO|Mirza-G|MultiMiTar|PicTar|RepTar|RNA22|RNAhybrid|TargetRank|TargetScan
TNKS2	Q9H2K2		hsa-miR-20a-5p	0.941004	22	Very High	BiTargeting|CoMeTa|Cupid|DIANA|ElMMo3|MBStar|MAMI|microrna.org|MirAncesTar|mirbase|miRDB|MirMAP|MirSNP|MirTar|miRTar2GO|Mirza-G|MultiMiTar|PACCMIT|PicTar|RepTar|TargetRank|TargetScan
ARHGAP12	Q8IWW6		hsa-miR-20a-5p	0.940699	20	Very High	CoMeTa|Cupid|DIANA|ElMMo3|MBStar|MAMI|microrna.org|MirAncesTar|miRDB|MirMAP|MirTar|miRTar2GO|Mirza-G|MultiMiTar|PACCMIT|PicTar|RepTar|RNAhybrid|TargetRank|TargetScan
SLC40A1	Q9NP59		hsa-miR-20a-5p	0.940661	21	Very High	BiTargeting|Cupid|DIANA|ElMMo3|MAMI|microrna.org|MirAncesTar|mirbase|miRDB|MirMAP|MirSNP|MirTar|miRTar2GO|Mirza-G|MultiMiTar|PACCMIT|PicTar|RepTar|RNAhybrid|TargetRank|TargetScan
KIF23	Q02241		hsa-miR-103a-3p	0.940533	23	Very High	BCmicrO|CoMeTa|Cupid|ElMMo3|GenMir++|MBStar|MAMI|microrna.org|MirAncesTar|mirbase|miRcode|miRDB|MirMAP|MirTar|miRTar2GO|Mirza-G|MultiMiTar|PACCMIT|PicTar|RepTar|RNAhybrid|TargetRank|TargetScan
ARID4B	Q4LE39		hsa-miR-20a-5p	0.937906	22	Very High	BiTargeting|CoMeTa|Cupid|DIANA|ElMMo3|MBStar|MAMI|microrna.org|MirAncesTar|miRDB|MirMAP|MirTar|miRTar2GO|Mirza-G|MultiMiTar|PACCMIT|PicTar|RepTar|RNA22|RNAhybrid|TargetRank|TargetScan
MED12L	Q86YW9		hsa-miR-20a-5p	0.937176	21	Very High	BiTargeting|Cupid|DIANA|ElMMo3|MBStar|MAMI|microrna.org|MirAncesTar|mirbase|miRDB|MirMAP|MirTar|miRTar2GO|Mirza-G|MultiMiTar|PACCMIT|PicTar|RepTar|RNAhybrid|TargetRank|TargetScan
RUNX1T1	Q06455		hsa-miR-103a-3p	0.936635	23	Very High	BCmicrO|BiTargeting|CoMeTa|DIANA|ElMMo3|GenMir++|MBStar|MAMI|microrna.org|MirAncesTar|miRcode|miRDB|MirMAP|MirSNP|MirTar|Mirza-G|MultiMiTar|PACCMIT|PicTar|RepTar|RNAhybrid|TargetRank|TargetScan
RAB22A	Q9UL26		hsa-miR-20a-5p	0.936603	20	Very High	BiTargeting|CoMeTa|Cupid|DIANA|ElMMo3|MBStar|MAMI|MirAncesTar|miRDB|MirMAP|MirSNP|MirTar|miRTar2GO|Mirza-G|MultiMiTar|PACCMIT|PicTar|RepTar|TargetRank|TargetScan
NR4A3	Q92570		hsa-miR-20a-5p	0.936463	20	Very High	BiTargeting|CoMeTa|Cupid|DIANA|ElMMo3|MBStar|MAMI|microrna.org|MirAncesTar|miRDB|MirMAP|MirSNP|MirTar|miRTar2GO|Mirza-G|MultiMiTar|PicTar|RepTar|TargetRank|TargetScan
SAR1B	Q9Y6B6		hsa-miR-20a-5p	0.935558	20	Very High	CoMeTa|Cupid|DIANA|ElMMo3|MBStar|MAMI|microrna.org|MirAncesTar|miRDB|MirMAP|MirTar|miRTar2GO|Mirza-G|MultiMiTar|PACCMIT|PicTar|RepTar|RNAhybrid|TargetRank|TargetScan
ARF4	P18085		hsa-miR-7-5p	0.93487	20	Very High	BCmicrO|CoMeTa|Cupid|DIANA|ElMMo3|GenMir++|MAMI|microrna.org|MirAncesTar|miRcode|miRDB|MirMAP|MirTar|Mirza-G|PACCMIT|PicTar|RepTar|RNAhybrid|TargetRank|TargetScan
AGFG1	P52594		hsa-miR-103a-3p	0.934752	21	Very High	BCmicrO|CoMeTa|Cupid|DIANA|ElMMo3|MBStar|MAMI|microrna.org|MirAncesTar|miRcode|miRDB|MirMAP|MirTar|Mirza-G|MultiMiTar|PACCMIT|PicTar|RepTar|RNAhybrid|TargetRank|TargetScan
CAPZA1	P52907		hsa-miR-7-5p	0.934507	23	Very High	BCmicrO|CoMeTa|Cupid|DIANA|ElMMo3|GenMir++|MBStar|MAMI|microrna.org|MirAncesTar|miRcode|miRDB|MirMAP|MirTar|miRTar2GO|Mirza-G|MultiMiTar|PACCMIT|PicTar|RepTar|RNAhybrid|TargetRank|TargetScan
ARMC1	Q9NVT9		hsa-miR-103a-3p	0.934233	22	Very High	BCmicrO|CoMeTa|Cupid|DIANA|ElMMo3|MBStar|MAMI|microrna.org|MirAncesTar|miRcode|miRDB|MirMAP|MirTar|miRTar2GO|Mirza-G|MultiMiTar|PACCMIT|PicTar|RepTar|RNAhybrid|TargetRank|TargetScan
WDR47	O94967		hsa-miR-7-5p	0.933465	24	Very High	BCmicrO|CoMeTa|Cupid|DIANA|ElMMo3|MBStar|MAMI|microrna.org|MirAncesTar|mirbase|miRcode|miRDB|MirMAP|miRTar2GO|Mirza-G|MultiMiTar|PACCMIT|PicTar|PITA|RepTar|RNA22|RNAhybrid|TargetRank|TargetScan
MKRN1	Q9UHC7		hsa-miR-20a-5p	0.933332	20	Very High	CoMeTa|Cupid|DIANA|ElMMo3|MBStar|MAMI|microrna.org|MirAncesTar|miRDB|MirMAP|MirSNP|MirTar|miRTar2GO|Mirza-G|MultiMiTar|PACCMIT|PicTar|RepTar|RNAhybrid|TargetRank
PTPN4	P29074		hsa-miR-20a-5p	0.933169	22	Very High	BiTargeting|CoMeTa|Cupid|DIANA|ElMMo3|MBStar|MAMI|microrna.org|MirAncesTar|mirbase|miRDB|MirMAP|MirTar|miRTar2GO|Mirza-G|MultiMiTar|PACCMIT|PicTar|RepTar|RNAhybrid|TargetRank|TargetScan
CPEB3	Q8NE35		hsa-miR-103a-3p	0.933121	20	Very High	BCmicrO|CoMeTa|Cupid|DIANA|ElMMo3|MBStar|MAMI|microrna.org|MirAncesTar|miRcode|miRDB|MirMAP|MirTar|miRTar2GO|Mirza-G|MultiMiTar|PicTar|RepTar|TargetRank|TargetScan
BCL11B	Q9C0K0		hsa-miR-20a-5p	0.932951	21	Very High	CoMeTa|Cupid|DIANA|ElMMo3|MBStar|MAMI|microrna.org|MirAncesTar|miRDB|MirMAP|MirSNP|MirTar|miRTar2GO|Mirza-G|MultiMiTar|PACCMIT|PicTar|RepTar|RNAhybrid|TargetRank|TargetScan
TFRC	P02786		hsa-miR-7-5p	0.932916	22	Very High	BCmicrO|BiTargeting|CoMeTa|DIANA|ElMMo3|GenMir++|MBStar|MAMI|microrna.org|MirAncesTar|miRcode|miRDB|MirMAP|miRTar2GO|Mirza-G|MultiMiTar|PACCMIT|PicTar|RepTar|RNAhybrid|TargetRank|TargetScan
PRKCB	P05771		hsa-miR-7-5p	0.932786	22	Very High	BCmicrO|BiTargeting|CoMeTa|Cupid|DIANA|ElMMo3|MBStar|MAMI|microrna.org|MirAncesTar|mirbase|miRcode|miRDB|MirMAP|MirTar|miRTar2GO|Mirza-G|PicTar|RepTar|RNAhybrid|TargetRank|TargetScan
HBP1	O60381		hsa-miR-20a-5p	0.932307	21	Very High	BiTargeting|CoMeTa|Cupid|DIANA|ElMMo3|MBStar|MAMI|microrna.org|MirAncesTar|miRDB|MirMAP|MirTar|miRTar2GO|Mirza-G|MultiMiTar|PACCMIT|PicTar|RepTar|RNAhybrid|TargetRank|TargetScan
PFN2	P35080		hsa-miR-20a-5p	0.931937	19	Very High	CoMeTa|Cupid|DIANA|ElMMo3|MBStar|microrna.org|MirAncesTar|miRDB|MirMAP|MirSNP|MirTar|miRTar2GO|Mirza-G|MultiMiTar|PACCMIT|PicTar|RNAhybrid|TargetRank|TargetScan
TGFBR3	Q03167		hsa-miR-103a-3p	0.93187	25	Very High	BCmicrO|BiTargeting|CoMeTa|Cupid|DIANA|ElMMo3|GenMir++|MBStar|MAMI|microrna.org|MirAncesTar|mirbase|miRcode|miRDB|MirMAP|MirTar|miRTar2GO|Mirza-G|MultiMiTar|PACCMIT|RepTar|RNA22|RNAhybrid|TargetRank|TargetScan
CFL2	Q9Y281		hsa-miR-20a-5p	0.931573	20	Very High	BiTargeting|Cupid|DIANA|ElMMo3|MBStar|MAMI|microrna.org|MirAncesTar|miRDB|MirMAP|MirTar|miRTar2GO|Mirza-G|MultiMiTar|PACCMIT|PicTar|RepTar|RNAhybrid|TargetRank|TargetScan
ETV1	P50549		hsa-miR-20a-5p	0.931135	22	Very High	BiTargeting|CoMeTa|Cupid|DIANA|ElMMo3|MBStar|MAMI|microrna.org|MirAncesTar|miRDB|MirMAP|MirSNP|MirTar|miRTar2GO|Mirza-G|MultiMiTar|PACCMIT|PicTar|RepTar|RNAhybrid|TargetRank|TargetScan
MYB	P10242		hsa-miR-103a-3p	0.930773	22	Very High	BCmicrO|BiTargeting|CoMeTa|Cupid|DIANA|ElMMo3|MBStar|MAMI|microrna.org|MirAncesTar|mirbase|miRcode|miRDB|MirMAP|miRTar2GO|Mirza-G|MultiMiTar|PACCMIT|PicTar|RepTar|RNAhybrid|TargetScan
RAP2C	Q9Y3L5		hsa-miR-103a-3p	0.930338	20	Very High	BCmicrO|CoMeTa|Cupid|DIANA|ElMMo3|MBStar|MAMI|microrna.org|MirAncesTar|miRcode|miRDB|MirMAP|miRTar2GO|Mirza-G|MultiMiTar|PACCMIT|PicTar|RepTar|RNAhybrid|TargetScan
SACS	Q9NZJ4		hsa-miR-20a-5p	0.929876	22	Very High	BiTargeting|CoMeTa|Cupid|DIANA|ElMMo3|MBStar|MAMI|microrna.org|MirAncesTar|mirbase|miRDB|MirMAP|MirTar|miRTar2GO|Mirza-G|MultiMiTar|PACCMIT|PicTar|RepTar|RNAhybrid|TargetRank|TargetScan
E2F5	Q15329		hsa-miR-20a-5p	0.929642	22	Very High	BiTargeting|CoMeTa|Cupid|DIANA|ElMMo3|MBStar|MAMI|microrna.org|MirAncesTar|mirbase|miRDB|MirMAP|MirTar|miRTar2GO|Mirza-G|MultiMiTar|PACCMIT|PicTar|RepTar|RNAhybrid|TargetRank|TargetScan
AGO1	Q9UL18		hsa-miR-103a-3p	0.929516	21	Very High	BCmicrO|BiTargeting|CoMeTa|Cupid|DIANA|ElMMo3|MAMI|microrna.org|MirAncesTar|miRcode|MirMAP|MirTar|miRTar2GO|Mirza-G|MultiMiTar|PACCMIT|PicTar|RepTar|RNA22|TargetRank|TargetScan
YWHAH	Q04917		hsa-miR-103a-3p	0.929184	20	Very High	BCmicrO|CoMeTa|Cupid|DIANA|ElMMo3|MAMI|microrna.org|MirAncesTar|miRcode|miRDB|MirMAP|MirSNP|MirTar|miRTar2GO|MultiMiTar|PACCMIT|PicTar|RepTar|RNAhybrid|TargetScan
SH3GL2	Q99962		hsa-miR-103a-3p	0.928752	20	Very High	BCmicrO|BiTargeting|CoMeTa|DIANA|ElMMo3|MBStar|MAMI|microrna.org|MirAncesTar|mirbase|miRcode|miRDB|MirMAP|miRTar2GO|Mirza-G|MultiMiTar|PACCMIT|PicTar|RepTar|TargetScan
NFIA	Q12857		hsa-miR-103a-3p	0.928597	23	Very High	BCmicrO|BiTargeting|Cupid|DIANA|ElMMo3|MBStar|MAMI|microrna.org|MirAncesTar|miRcode|miRDB|MirMAP|MirTar|miRTar2GO|Mirza-G|MultiMiTar|PACCMIT|PicTar|RepTar|RNA22|RNAhybrid|TargetRank|TargetScan
SATB2	Q9UPW6		hsa-miR-103a-3p	0.928376	22	Very High	BCmicrO|BiTargeting|CoMeTa|Cupid|DIANA|ElMMo3|MBStar|MAMI|microrna.org|MirAncesTar|miRcode|miRDB|MirMAP|miRTar2GO|Mirza-G|MultiMiTar|PACCMIT|PicTar|RepTar|RNAhybrid|TargetRank|TargetScan
GLUD1	P00367		hsa-miR-103a-3p	0.928279	19	Very High	BCmicrO|CoMeTa|Cupid|DIANA|ElMMo3|GenMir++|MBStar|MAMI|microrna.org|MirAncesTar|miRcode|miRDB|MirMAP|MirTar|miRTar2GO|Mirza-G|PicTar|RepTar|TargetScan
TLK1	Q9UKI8		hsa-miR-103a-3p	0.927977	21	Very High	BCmicrO|BiTargeting|CoMeTa|Cupid|DIANA|ElMMo3|MBStar|microrna.org|MirAncesTar|mirbase|miRcode|miRDB|MirMAP|Mirza-G|MultiMiTar|PACCMIT|PicTar|RepTar|RNAhybrid|TargetRank|TargetScan
ATXN1	P54253		hsa-miR-7-5p	0.927873	22	Very High	BCmicrO|BiTargeting|CoMeTa|Cupid|DIANA|ElMMo3|GenMir++|MBStar|MAMI|MirAncesTar|miRcode|miRDB|MirMAP|MirSNP|miRTar2GO|Mirza-G|MultiMiTar|PicTar|PITA|RepTar|TargetRank|TargetScan
LIMA1	Q9UHB6		hsa-miR-20a-5p	0.927568	19	Very High	CoMeTa|Cupid|DIANA|ElMMo3|MBStar|MAMI|microrna.org|MirAncesTar|miRDB|MirMAP|MirTar|miRTar2GO|Mirza-G|MultiMiTar|PACCMIT|PicTar|RNAhybrid|TargetRank|TargetScan
PPP3R1	P63098		hsa-miR-20a-5p	0.926871	22	Very High	BiTargeting|CoMeTa|Cupid|DIANA|ElMMo3|MBStar|MAMI|microrna.org|MirAncesTar|mirbase|miRDB|MirMAP|MirSNP|MirTar|miRTar2GO|Mirza-G|MultiMiTar|PicTar|RepTar|RNAhybrid|TargetRank|TargetScan
ZFPM2	Q8WW38		hsa-miR-103a-3p	0.926793	23	Very High	BCmicrO|BiTargeting|CoMeTa|Cupid|DIANA|ElMMo3|MBStar|MAMI|microrna.org|MirAncesTar|mirbase|miRcode|miRDB|MirMAP|MirTar|Mirza-G|MultiMiTar|PACCMIT|PicTar|RepTar|RNAhybrid|TargetRank|TargetScan
JPT1	Q9UK76		hsa-miR-20a-5p	0.926752	21	Very High	CoMeTa|Cupid|DIANA|ElMMo3|MBStar|MAMI|microrna.org|MirAncesTar|miRDB|MirMAP|MirSNP|MirTar|miRTar2GO|Mirza-G|MultiMiTar|PACCMIT|PicTar|RepTar|RNAhybrid|TargetRank|TargetScan
ARID4A	P29374		hsa-miR-20a-5p	0.926581	20	Very High	CoMeTa|Cupid|DIANA|ElMMo3|MBStar|MAMI|microrna.org|MirAncesTar|miRDB|MirMAP|MirTar|miRTar2GO|Mirza-G|MultiMiTar|PACCMIT|PicTar|RepTar|RNAhybrid|TargetRank|TargetScan
NBEA	Q8NFP9		hsa-miR-20a-5p	0.926378	22	Very High	BiTargeting|CoMeTa|Cupid|DIANA|ElMMo3|MBStar|MAMI|microrna.org|MirAncesTar|miRDB|MirMAP|MirSNP|MirTar|miRTar2GO|Mirza-G|MultiMiTar|PACCMIT|PicTar|RepTar|RNAhybrid|TargetRank|TargetScan
PPP2R2A	P63151		hsa-miR-20a-5p	0.926355	19	Very High	CoMeTa|Cupid|DIANA|ElMMo3|MBStar|MAMI|microrna.org|MirAncesTar|miRDB|MirMAP|MirTar|miRTar2GO|Mirza-G|MultiMiTar|PACCMIT|PicTar|RepTar|RNAhybrid|TargetScan
EMSY	Q7Z589		hsa-miR-20a-5p	0.926343	20	Very High	BiTargeting|CoMeTa|Cupid|DIANA|ElMMo3|MBStar|MAMI|microrna.org|MirAncesTar|MirMAP|MirTar|miRTar2GO|Mirza-G|MultiMiTar|PACCMIT|PicTar|RepTar|RNAhybrid|TargetRank|TargetScan
RRAGD	Q9NQL2		hsa-miR-20a-5p	0.926304	18	Very High	BiTargeting|CoMeTa|Cupid|DIANA|ElMMo3|MBStar|MAMI|microrna.org|MirAncesTar|miRDB|MirMAP|MirTar|miRTar2GO|Mirza-G|MultiMiTar|PicTar|RepTar|TargetScan
PRRG1	O14668		hsa-miR-20a-5p	0.926118	20	Very High	BiTargeting|CoMeTa|DIANA|ElMMo3|MBStar|MAMI|microrna.org|MirAncesTar|miRDB|MirMAP|MirTar|miRTar2GO|Mirza-G|MultiMiTar|PACCMIT|PicTar|RepTar|RNAhybrid|TargetRank|TargetScan
STRN3	Q13033		hsa-miR-7-5p	0.926063	21	Very High	BCmicrO|CoMeTa|Cupid|DIANA|ElMMo3|MBStar|MAMI|microrna.org|MirAncesTar|miRcode|miRDB|MirMAP|MirTar|miRTar2GO|Mirza-G|MultiMiTar|PicTar|PITA|RNAhybrid|TargetRank|TargetScan
CCNE1	P24864		hsa-miR-103a-3p	0.925493	19	Very High	BCmicrO|BiTargeting|CoMeTa|Cupid|DIANA|ElMMo3|MAMI|microrna.org|MirAncesTar|mirbase|miRcode|miRDB|MirMAP|Mirza-G|MultiMiTar|PicTar|RepTar|RNAhybrid|TargetScan
N4BP1	O75113		hsa-miR-103a-3p	0.925424	19	Very High	BCmicrO|CoMeTa|DIANA|ElMMo3|MBStar|MAMI|microrna.org|MirAncesTar|miRcode|miRDB|MirMAP|MirTar|Mirza-G|MultiMiTar|PACCMIT|PicTar|RepTar|TargetRank|TargetScan
OGT	O15294		hsa-miR-7-5p	0.925358	21	Very High	BCmicrO|BiTargeting|CoMeTa|Cupid|DIANA|ElMMo3|GenMir++|MBStar|MAMI|microrna.org|MirAncesTar|miRcode|miRDB|MirMAP|MultiMiTar|PACCMIT|PicTar|PITA|RepTar|TargetRank|TargetScan
RAB10	P61026		hsa-miR-103a-3p	0.925264	19	Very High	BCmicrO|Cupid|DIANA|ElMMo3|MAMI|microrna.org|MirAncesTar|miRcode|miRDB|MirMAP|MirTar|miRTar2GO|Mirza-G|MultiMiTar|PACCMIT|PicTar|RepTar|TargetRank|TargetScan
RASL11B	Q9BPW5		hsa-miR-20a-5p	0.925258	19	Very High	BiTargeting|CoMeTa|Cupid|DIANA|ElMMo3|MAMI|microrna.org|MirAncesTar|miRDB|MirMAP|MirTar|miRTar2GO|Mirza-G|MultiMiTar|PACCMIT|PicTar|RepTar|TargetRank|TargetScan
RAF1	P04049		hsa-miR-7-5p	0.925082	22	Very High	BCmicrO|BiTargeting|CoMeTa|Cupid|DIANA|ElMMo3|GenMir++|MBStar|MAMI|microrna.org|MirAncesTar|miRcode|miRDB|MirMAP|MirTar|Mirza-G|MultiMiTar|PACCMIT|RepTar|RNAhybrid|TargetRank|TargetScan
HERPUD2	Q9BSE4		hsa-miR-7-5p	0.924881	23	Very High	BCmicrO|BiTargeting|Cupid|DIANA|ElMMo3|MBStar|MAMI|microrna.org|MirAncesTar|mirbase|miRcode|miRDB|MirMAP|MirTar|miRTar2GO|Mirza-G|MultiMiTar|PACCMIT|PicTar|RepTar|RNAhybrid|TargetRank|TargetScan
DICER1	Q9UPY3		hsa-miR-103a-3p	0.924731	22	Very High	BCmicrO|BiTargeting|CoMeTa|Cupid|DIANA|ElMMo3|MBStar|MAMI|microrna.org|MirAncesTar|miRcode|miRDB|MirMAP|MirSNP|MirTar|Mirza-G|MultiMiTar|PACCMIT|RepTar|RNAhybrid|TargetRank|TargetScan
DERL2	Q9GZP9		hsa-miR-20a-5p	0.924602	21	Very High	CoMeTa|Cupid|DIANA|ElMMo3|MBStar|MAMI|microrna.org|MirAncesTar|mirbase|miRDB|MirMAP|MirTar|miRTar2GO|Mirza-G|MultiMiTar|PACCMIT|PicTar|RepTar|RNAhybrid|TargetRank|TargetScan
SNCA	P37840		hsa-miR-7-5p	0.923945	23	Very High	BCmicrO|BiTargeting|CoMeTa|DIANA|ElMMo3|MBStar|MAMI|microrna.org|MirAncesTar|mirbase|miRcode|miRDB|MirMAP|MirTar|Mirza-G|MultiMiTar|PACCMIT|PicTar|PITA|RepTar|RNAhybrid|TargetRank|TargetScan
UBLCP1	Q8WVY7		hsa-miR-7-5p	0.92377	20	Very High	BCmicrO|Cupid|DIANA|ElMMo3|MBStar|MAMI|microrna.org|MirAncesTar|miRcode|miRDB|MirMAP|MirTar|miRTar2GO|Mirza-G|MultiMiTar|PACCMIT|PicTar|RepTar|RNAhybrid|TargetScan
FERMT2	Q96AC1		hsa-miR-103a-3p	0.923714	22	Very High	BCmicrO|BiTargeting|CoMeTa|Cupid|DIANA|ElMMo3|MBStar|microrna.org|MirAncesTar|miRcode|miRDB|MirMAP|MirTar|miRTar2GO|Mirza-G|MultiMiTar|PACCMIT|PicTar|RepTar|RNAhybrid|TargetRank|TargetScan
TRIP11	Q15643		hsa-miR-20a-5p	0.923424	19	Very High	CoMeTa|Cupid|DIANA|ElMMo3|MAMI|microrna.org|MirAncesTar|mirbase|miRDB|MirMAP|MirTar|miRTar2GO|MultiMiTar|PACCMIT|PicTar|RepTar|RNAhybrid|TargetRank|TargetScan
RAB11FIP2	Q7L804		hsa-miR-103a-3p	0.922844	20	Very High	BCmicrO|BiTargeting|CoMeTa|DIANA|ElMMo3|MBStar|MAMI|microrna.org|MirAncesTar|miRcode|miRDB|MirMAP|MirTar|miRTar2GO|Mirza-G|MultiMiTar|PicTar|RepTar|TargetRank|TargetScan
COL1A2	P08123		hsa-miR-7-5p	0.921712	19	Very High	BCmicrO|CoMeTa|Cupid|DIANA|ElMMo3|GenMir++|MBStar|MAMI|microrna.org|MirAncesTar|miRcode|MirMAP|Mirza-G|MultiMiTar|PicTar|RepTar|RNAhybrid|TargetRank|TargetScan
SYNJ1	O43426		hsa-miR-103a-3p	0.921261	21	Very High	BCmicrO|BiTargeting|CoMeTa|DIANA|ElMMo3|MBStar|MAMI|microrna.org|MirAncesTar|mirbase|miRcode|miRDB|MirMAP|MirTar|Mirza-G|MultiMiTar|PACCMIT|PicTar|RepTar|RNAhybrid|TargetRank
AKTIP	Q9H8T0		hsa-miR-20a-5p	0.92056	19	Very High	CoMeTa|Cupid|DIANA|ElMMo3|MBStar|MAMI|microrna.org|MirAncesTar|miRDB|MirMAP|MirSNP|Mirza-G|MultiMiTar|PACCMIT|PicTar|RepTar|RNAhybrid|TargetRank|TargetScan
CHD9	Q3L8U1		hsa-miR-20a-5p	0.920491	20	Very High	BiTargeting|CoMeTa|Cupid|DIANA|ElMMo3|MAMI|microrna.org|MirAncesTar|miRDB|MirMAP|MirTar|miRTar2GO|Mirza-G|MultiMiTar|PACCMIT|PicTar|RepTar|RNAhybrid|TargetRank|TargetScan
SLITRK3	O94933		hsa-miR-20a-5p	0.920375	19	Very High	BiTargeting|CoMeTa|Cupid|DIANA|ElMMo3|MBStar|MAMI|microrna.org|MirAncesTar|MirMAP|MirTar|Mirza-G|MultiMiTar|PACCMIT|PicTar|RepTar|RNAhybrid|TargetRank|TargetScan
VPS26A	O75436		hsa-miR-7-5p	0.920316	23	Very High	BCmicrO|CoMeTa|Cupid|DIANA|ElMMo3|MBStar|MAMI|microrna.org|MirAncesTar|mirbase|miRcode|miRDB|MirMAP|MirTar|miRTar2GO|Mirza-G|MultiMiTar|PACCMIT|PicTar|RepTar|RNAhybrid|TargetRank|TargetScan
GPC6	Q9Y625		hsa-miR-103a-3p	0.920162	20	Very High	BCmicrO|BiTargeting|CoMeTa|Cupid|DIANA|ElMMo3|MAMI|microrna.org|MirAncesTar|miRcode|miRDB|MirMAP|MirTar|Mirza-G|MultiMiTar|PACCMIT|PicTar|RepTar|TargetRank|TargetScan
FNDC3A	Q9Y2H6		hsa-miR-20a-5p	0.920142	21	Very High	BiTargeting|CoMeTa|Cupid|DIANA|ElMMo3|MBStar|MAMI|microrna.org|MirAncesTar|miRDB|MirMAP|MirTar|miRTar2GO|Mirza-G|MultiMiTar|PACCMIT|PicTar|RepTar|RNAhybrid|TargetRank|TargetScan
KAT2B	Q92831		hsa-miR-20a-5p	0.920107	19	Very High	CoMeTa|Cupid|DIANA|ElMMo3|MBStar|MAMI|microrna.org|MirAncesTar|miRDB|MirMAP|MirTar|miRTar2GO|Mirza-G|MultiMiTar|PicTar|RepTar|RNAhybrid|TargetRank|TargetScan
NR4A3	Q92570		hsa-miR-7-5p	0.919304	20	Very High	BCmicrO|BiTargeting|CoMeTa|Cupid|DIANA|ElMMo3|GenMir++|MBStar|MAMI|microrna.org|MirAncesTar|miRcode|miRDB|MirMAP|Mirza-G|MultiMiTar|PicTar|RepTar|TargetRank|TargetScan
WDR37	Q9Y2I8		hsa-miR-20a-5p	0.918821	20	Very High	BiTargeting|CoMeTa|DIANA|ElMMo3|MBStar|MAMI|microrna.org|MirAncesTar|miRDB|MirMAP|MirTar|miRTar2GO|Mirza-G|MultiMiTar|PACCMIT|PicTar|RepTar|RNAhybrid|TargetRank|TargetScan
[truncated: 2,901 more rows]

## Sheet: DownregulatedNormalvsControl
Generated at: 2019/06/05 18:03:19
mirDIP version: 4.1.11.1.
[truncated: 2,998 more rows]

## Sheet: DownregulatedLowvsControl
Generated at: 2019/06/05 18:10:54
mirDIP version: 4.1.11.1.
[truncated: 3,021 more rows]

## Sheet: DownregulatedAllvsControl
Generated at: 2019/06/05 18:21:29
[truncated: 3,019 more rows]

[truncated: 1 more sheets: UpregulatedAllvsControl]
